# Supplementary material for: Metabolic Redox Coupling Controls Methane Production in Permafrost‐Affected Peatlands Through Organic Matter Quality‐Dependent Energy Allocation
Source: Glob Chang Biol. 2025 Aug 7;31(8):e70390. doi: 10.1111/gcb.70390 (PMC12329716; doi:10.1111/gcb.70390)
Supplement: Supplementary file 2 — Table S1: gcb70390‐sup‐0002‐TableS1.xlsx. [file GCB-31-e70390-s005.xlsx]

## Sheet: Sheet1
sample	site	live	treatment	day	date	tube	g peat in tube	pH at sampling	headspace CO2 (ppm)	headspace CH4 (ppm)
bog_unamended_day0_A	bog	live	live_unamended	0	2022-01-11	bog_unamended_A	6.03	3.75	182.182	0.366355
bog_unamended_day0_B	bog	live	live_unamended	0	2022-01-11	bog_unamended_B	6.06	3.68	153.752	0.420465
bog_unamended_day0_C	bog	live	live_unamended	0	2022-01-11	bog_unamended_C	6.18	3.65	155.113	0.280015
bog_unamended_day0_D	bog	live	live_unamended	0	2022-01-11	bog_unamended_D	6.2	3.61	171.22	0.438502
bog_unamended_day14_A	bog	live	live_unamended	14	2022-01-25	bog_unamended_A	6.19	3.45	5934.08
bog_unamended_day14_B	bog	live	live_unamended	14	2022-01-25	bog_unamended_B	6.15	3.37	2192.46
bog_unamended_day14_C	bog	live	live_unamended	14	2022-01-25	bog_unamended_C	6.18	3.3	2602.87	1.62834
bog_unamended_day14_D	bog	live	live_unamended	14	2022-01-25	bog_unamended_D	6.22	3.43	2790.79	1.35838
bog_unamended_day28_A	bog	live	live_unamended	28	2022-02-08	bog_unamended_A	6	3.44		3.27565
bog_unamended_day28_B	bog	live	live_unamended	28	2022-02-08	bog_unamended_B	6.1	3.5		3.53856
bog_unamended_day28_C	bog	live	live_unamended	28	2022-02-08	bog_unamended_C	6.12	3.42	17749.1
bog_unamended_day28_D	bog	live	live_unamended	28	2022-02-08	bog_unamended_D	6.17	3.37	11301.5
bog_unamended_day7_A	bog	live	live_unamended	7	2022-01-18	bog_unamended_A	6.04	3.48	1254.89	1.61929
bog_unamended_day7_B	bog	live	live_unamended	7	2022-01-18	bog_unamended_B	6.04	3.47	3809.13	1.45939
bog_unamended_day7_C	bog	live	live_unamended	7	2022-01-18	bog_unamended_C	6.08	3.42	2410.11	1.17966
bog_unamended_day7_D	bog	live	live_unamended	7	2022-01-18	bog_unamended_D	6.05	3.65	2741.29	1.44258
fen_unamended_day0_A	fen	live	live_unamended	0	2022-01-12	fen_unamended_A	6.13	5.26	340.256	7.60819
fen_unamended_day0_B	fen	live	live_unamended	0	2022-01-12	fen_unamended_B	6.02	4.97	499.094	13.8894
fen_unamended_day0_C	fen	live	live_unamended	0	2022-01-12	fen_unamended_C	6.11	4.96	432.836	5.6589
fen_unamended_day0_D	fen	live	live_unamended	0	2022-01-12	fen_unamended_D	6.19	4.95	444.574	7.20966
fen_unamended_day14_A	fen	live	live_unamended	14	2022-01-26	fen_unamended_A	6.1	4.74		3522.45
fen_unamended_day14_B	fen	live	live_unamended	14	2022-01-26	fen_unamended_B	6.21	4.7
fen_unamended_day14_C	fen	live	live_unamended	14	2022-01-26	fen_unamended_C	6.12	4.81
fen_unamended_day14_D	fen	live	live_unamended	14	2022-01-26	fen_unamended_D	6.08	4.88	31857.5	5236.47
fen_unamended_day21_A	fen	live	live_unamended	21	2022-02-02	fen_unamended_A	6.14	5.04	16420.4	6997.78
fen_unamended_day21_B	fen	live	live_unamended	21	2022-02-02	fen_unamended_B	6.1	4.75	31417.9	11930.9
fen_unamended_day21_C	fen	live	live_unamended	21	2022-02-02	fen_unamended_C	6.14	4.84	35834.9	22829.4
fen_unamended_day21_D	fen	live	live_unamended	21	2022-02-02	fen_unamended_D	6.21	4.66	40084.4	14747.7
fen_unamended_day35_A	fen	live	live_unamended	35	2022-02-16	fen_unamended_A	6.06	4.77	30706.6	24577.5
fen_unamended_day35_B	fen	live	live_unamended	35	2022-02-16	fen_unamended_B	6.06	4.68	33473.1	17558.2
fen_unamended_day35_C	fen	live	live_unamended	35	2022-02-16	fen_unamended_C	6.06	4.55	32312.2	8463.36
fen_unamended_day35_D	fen	live	live_unamended	35	2022-02-16	fen_unamended_D	6.13	4.81	35566.8	20011.6
fen_unamended_day7_A	fen	live	live_unamended	7	2022-01-19	fen_unamended_A	6.08	4.58	15842.9	2972
fen_unamended_day7_B	fen	live	live_unamended	7	2022-01-19	fen_unamended_B	6.16	4.57	18914.7	2736.69
fen_unamended_day7_C	fen	live	live_unamended	7	2022-01-19	fen_unamended_C	6.07	4.5	13300.7	1815.73
fen_unamended_day7_D	fen	live	live_unamended	7	2022-01-19	fen_unamended_D	6.04	4.45	18359.2	2755.28
