# Supplementary material for: Metabolic Redox Coupling Controls Methane Production in Permafrost‐Affected Peatlands Through Organic Matter Quality‐Dependent Energy Allocation
Source: Glob Chang Biol. 2025 Aug 7;31(8):e70390. doi: 10.1111/gcb.70390 (PMC12329716; doi:10.1111/gcb.70390)
Supplement: Supplementary file 3 — Table S2: gcb70390‐sup‐0003‐TableS2.xlsx. [file GCB-31-e70390-s006.xlsx]

## Sheet: RP_mode
Compound_ID	Name	Formula	Annot. Source: Predicted Compositions	mzCloud Search	mzVault Search	Annot. DeltaMass [ppm]	Calc. MW	m/z	RT [min]	# mzCloud Results	# mzVault Results	mzCloud Best Match	mzCloud Best Match Confidence	mzCloud Best Sim. Match	mzVault Best Match	KEGG ID	mzCloud ID	MS2	Reference Ion	annotation_type	STM_0716_E_M_E001	STM_0716_E_M_E002	STM_0716_E_M_E003	STM_0716_S_M_E013	STM_0716_S_M_E014	STM_0716_S_M_E015	STM_0716_E_M_E025	STM_0716_E_M_E026	STM_0716_E_M_E027	STM_0716_S_M_E037	STM_0716_S_M_E038	STM_0716_S_M_E039	STM_0716_E_M_E049	STM_0716_E_M_E050	STM_0716_E_M_E051	STM_0716_E_M_E061	STM_0716_E_M_E062	STM_0716_E_M_E063	STM_0716_S_M_E085	STM_0716_S_M_E086	STM_0716_S_M_E087	STM_0716_S_M_E097	STM_0716_S_M_E098	STM_0716_S_M_E099	STM_0716_E_M_E121	STM_0716_E_M_E122	STM_0716_E_M_E123	STM_0716_S_M_E133	STM_0716_S_M_E134
FT_10.382_291.08605_RP	(-)-Epicatechin	C15 H14 O6	Full match	No results	Full match	-0.92	290.079	291.086	10.382	0	1				98.8	C09727		DDA for preferred ion	[M+H]+1	L1	1.80345e+06	1.40811e+06	1.19415e+06	1.51173e+06	1.84022e+06	1.80101e+06	2.52467e+06	2.6941e+06	1.55149e+06	4.12996e+06	870804	1.0037e+06	2.5839e+06	2.49949e+06	2.77847e+06	3.13194e+06	3.17488e+06	3.04405e+06	1.61502e+06	1.3749e+06	1.30585e+06	2.12473e+06	1.81394e+06	2.17675e+06	2.81347e+06	2.67824e+06	2.77312e+06	1.19635e+06	1.13148e+06
FT_10.502_291.08611_RP	[Similar to: (-)-Epicatechin]	C15 H14 O6	Full match	Invalid mass	Full match	-0.72	290.079	291.086	10.502	2	1			64.9	97			DDA for preferred ion	[M+H]+1	L1	1.93424e+06	1.57415e+06	1.34933e+06	1.68104e+06	2.18009e+06	2.14665e+06	2.80495e+06	2.90842e+06	1.799e+06	1.14703e+06	1.0664e+06	1.24321e+06	2.67013e+06	2.7062e+06	3.01384e+06	3.44141e+06	3.71178e+06	3.23477e+06	1.84807e+06	1.63337e+06	1.60671e+06	2.67664e+06	2.14667e+06	2.59605e+06	2.97014e+06	2.88359e+06	2.95848e+06	1.6155e+06	1.33254e+06
FT_7.676_307.08103_RP	(-)-Epigallocatechin	C15 H14 O7	Full match	Full match	No results	-0.63	306.074	307.081	7.676	2	0	99.3	90.3			C12136	Reference-6131	DDA for preferred ion	[M+H]+1	L2	947897	840518	694286	884209	1.05178e+06	1.07826e+06	1.47048e+06	1.55878e+06	1.64552e+06	537525	502017	290398	1.30669e+06	748043	849531	1.58034e+06	1.78725e+06	1.5439e+06	743061	647639	581141	949828	815444	943850	1.27994e+06	1.30808e+06	1.30889e+06	576933	516982
FT_9.319_291.08599_RP	(+)-Catechin	C15 H14 O6	Full match	Invalid mass	Full match	-1.13	290.079	291.086	9.319	2	1			73.1	98.6			DDA for preferred ion	[M+H]+1	L1	1.9583e+07	5.79085e+06	1.3341e+06	5.12829e+06	2.44768e+07	2.24007e+06	5.412e+08	1.24291e+08	4.09555e+07	3.01075e+07	1.5285e+07	2.76961e+07	8.84365e+07	4.22842e+07	4.53769e+07	3.67219e+07	1.35754e+07	4.35486e+06	5.58564e+07	6.94126e+06	3.70953e+07	4.46177e+07	2.82715e+07	1.21776e+07	2.09845e+08	7.3865e+07	1.84132e+07	5.96131e+07	1.47538e+07
FT_9.625_191.0701_RP		C11 H12 O4	No match	Invalid mass	No results	-86559.4	190.063	191.07	9.625	1	0	61.3	65.4					DDA for preferred ion	[M+H]+1		1.38507e+06	1.17563e+06	1.03653e+06	1.3606e+06	1.46292e+06	1.38708e+06	1.91027e+06	2.02977e+06	967594	1.24989e+06	651252	714170	3.24136e+06	2.48711e+06	1.94816e+06	2.36537e+06	2.40024e+06	2.16204e+06	1.09729e+06	967632	880042	1.3944e+06	1.25222e+06	1.41626e+06	1.98184e+06	1.81515e+06	1.77509e+06	770368	694239
FT_16.249_199.13271_RP		C11 H20 O4	No match	Invalid mass	No results	-83330.5	198.125	199.133	16.249	2	0	64.9	66.4					DDA for preferred ion	[M+H]+1		3.60792e+07	7.28883e+07	5.15974e+07	7.38367e+08	1034375602	1019845320	1.07112e+08	3.27311e+07	1.33754e+08	9.13821e+08	7.64801e+08	1013903398	1.45705e+08	109860308	1.04341e+08	1.8775e+08	1.3677e+08	1.66635e+08	1535103367	2103465623	7.61314e+08	1087301710	7.63684e+08	1137712838	6.66006e+07	5.25178e+07	6.49135e+07	9.19629e+08	7.14606e+08
FT_11.866_189.05208_RP		C9 H10 O3	No match	Invalid mass	No results	132370	188.045	189.052	11.866	1	0	62.8	65.8					DDA for preferred ion	[M+H]+1		2.91551e+06	1.7242e+06	1.99553e+06	2.52603e+06	3.15822e+06	3.06037e+06	2.09725e+08	1.51512e+08	1.98612e+08	1.63116e+06	1.47759e+06	1.75988e+06	2.44323e+08	1.81401e+08	1.69055e+08	4.38813e+06	4.36551e+06	1.69413e+08	2.4394e+06	2.24275e+06	2.0268e+06	3.01162e+06	2.47446e+06	6.59078e+06	1.44672e+07	9.87878e+06	2.41509e+07	1.5723e+06	1.39895e+06
FT_1.19_266.15954_RP		C15 H23 N O S	No match	Invalid mass	No results	8.41	265.152	266.16	1.19	1	0	73.3	8.7					DDA for preferred ion	[M+H]+1		7.39577e+07	1.10017e+08	9.68708e+07	5.97663e+06	2.94804e+06	4.52653e+06	1.36753e+06	1.84045e+06	1.58264e+06	3.76828e+06	4.2664e+06	1.64383e+06	1.1922e+06	1.32907e+06	1.68166e+06	1.85914e+06	1.6394e+06	1.3279e+06	1.10901e+06	1.0225e+06	1.27116e+06	2.40004e+06	1.445e+06	1.72715e+06	1.54478e+06	1.42228e+06	1.51287e+06	2.36076e+06	4.94511e+06
FT_1.129_266.1596_RP		C15 H23 N O S	No match	Invalid mass	No results	8.61	265.152	266.16	1.129	1	0	73.3	8.7					DDA for preferred ion	[M+H]+1		9.30878e+06	1.42586e+07	1.41588e+07	9.48608e+06	6.6421e+06	1.04825e+07	680142	724286	788455	2.48083e+06	2.43413e+06	2.34785e+06	538751	622960	692444	641521	664972	665237	1.04632e+06	874629	2.76811e+06	2.41307e+06	1.45336e+06	1.73777e+06	1.03063e+06	1.60793e+06	1.52403e+06	3.86856e+06	3.46472e+06
FT_11.629_240.14933_RP	1,3-di-o-Tolylguanidine	C15 H17 N3	Full match	Full match	No results	-0.83	239.142	240.149	11.629	1	0	97.9	81.7				Reference-2640	DDA for preferred ion	[M+H]+1	L2	2.96574e+08	7.04765e+07	6.87083e+07	1412141075	1956992581	1857594944	2.48831e+08	7.33876e+08	1.48695e+08	3.16703e+08	4.96416e+08	4.8351e+08	9.1098e+07	8.96939e+07	7.82191e+07	3.18127e+07	4.10954e+07	1.58323e+08	5.91802e+08	6.09708e+08	2.4826e+08	3.02193e+08	1.92461e+08	3.05038e+08	7.02298e+07	3.78567e+07	48240310	2.48888e+08	1.96743e+08
FT_0.96_72.08071_RP		C4 H12 N2	No match	No results	Invalid mass	-193265	71.0734	72.0807	0.96	0	1				74.3	C00134		DDA for preferred ion	[M+H]+1		4.46628e+07	5.00211e+07	2.35013e+07	1.47698e+08	2.17165e+08	2.17339e+08	6.90409e+08	3.64838e+08	1010696065	8.02612e+07	1.31119e+08	1.1147e+08	1.72787e+07	1.3363e+08	1.17848e+07	1.18251e+07	1.35002e+07	1.21008e+08	6.11393e+07	1.15002e+08	8.35211e+07	2.16136e+08	1.81842e+08	3.0116e+08	1.96283e+08	1.27518e+08	1.65708e+08	1.20134e+08	1.52528e+08
FT_12.879_216.19564_RP	12-Aminododecanoic acid	C12 H25 N O2	Full match	Full match	No results	-0.77	215.188	216.196	12.879	1	0	89.2	81.8				Reference-635	DDA for preferred ion	[M+H]+1	L2	6.23863e+08	3.3896e+08	5.40082e+08	2.7533e+08	3.1783e+08	4.00112e+08	3.44068e+08	606380850	4.56582e+08	2.13347e+08	1.64217e+08	1.46999e+08	1.35296e+08	3.49006e+08	5.22428e+08	1.44191e+08	1.7935e+08	2.46859e+08	7.21884e+07	1.5161e+08	1.27995e+08	8.37863e+07	7.24015e+07	5.20341e+07	8.65951e+07	1.49623e+08	8.27545e+07	3.85196e+07	2.46132e+07
FT_12.895_216.19566_RP		C12 H25 N O2	No match	Invalid mass	No results	-79124.6	198.162	216.196	12.895	1	0	89.2	81.8					DDA for preferred ion	[M+NH4]+1		6.27088e+08	3.40718e+08	542894654	2.76799e+08	3.19532e+08	4.02263e+08	3.45976e+08	6.09755e+08	459130986	2.14575e+08	1.65166e+08	1.47851e+08	1.36104e+08	3.51096e+08	5.25566e+08	1.45077e+08	1.42756e+08	2.48385e+08	5.29351e+07	1.08766e+08	8.92115e+07	5.43944e+07	4.62683e+07	2.60657e+06	8.72187e+07	1.50703e+08	8.33539e+07	3.88098e+07	2.47991e+07
FT_6.404_236.07766_RP		C14 H9 N3 O	No match	Invalid mass	No results	-17.78	235.07	236.078	6.404	1	0	67.9	8.4					DDA for preferred ion	[M+H]+1		752921	666845	510098	831106	873804	897208	1.12648e+06	1.3269e+06	1.25666e+06	440998	381362	494622	1.13404e+06	1.05939e+06	1.14255e+06	1.24853e+06	1.25221e+06	1.24107e+06	506662	441819	397795	690194	594697	766777	970430	875045	989461	587895	396887
FT_10.037_265.1545_RP	2-(2-amino-3-methylbutanamido)-3-phenylpropanoic acid	C14 H20 N2 O3	Full match	Full match	No results	-0.66	264.147	265.154	10.037	1	0	85.1	53				Autoprocessed-1281	DDA for preferred ion	[M+H]+1	L2	4.05398e+07	4.76466e+07	5.80608e+07	1.12585e+08	1.26461e+08	1.15919e+08	2.31841e+06	2.44507e+06	1.31452e+06	3.29508e+07	4.43559e+07	4.62802e+07	2.38282e+06	2.27563e+06	2.58836e+06	2.84863e+06	2.85873e+06	2.63073e+06	3.43078e+07	2.71784e+07	3.25794e+07	1.85178e+06	1.52961e+06	1.77177e+06	2.26842e+06	2.09639e+06	2.15968e+06	8.59031e+07	9.76716e+07
FT_5.82_266.08818_RP		C15 H11 N3 O2	No match	Invalid mass	No results	-15.92	265.081	266.088	5.82	2	0	76.1	8.8					DDA for preferred ion	[M+H]+1		2.80713e+06	2.30257e+06	1.93726e+06	2.5106e+06	3.10479e+06	2.95834e+06	3.90686e+06	4.21256e+06	4.5318e+06	1.44319e+06	1.34155e+06	1.63869e+06	3.53582e+06	3.58508e+06	3.98714e+06	4.22936e+06	4.3774e+06	4.1689e+06	2.049e+06	1.5752e+06	1.47537e+06	2.45719e+06	2.15412e+06	2.82054e+06	3.62555e+06	3.51488e+06	3.85571e+06	1.60936e+06	1.50127e+06
FT_5.14_266.08822_RP		C15 H11 N3 O2	No match	Invalid mass	No results	-15.8	265.081	266.088	5.14	2	0	80.2	9					DDA for preferred ion	[M+H]+1		2.53484e+06	2.26043e+06	1.79316e+06	2.00824e+06	2.7557e+06	2.56426e+06	3.34189e+06	3.69241e+06	4.01668e+06	1.19607e+06	1.11065e+06	1.35801e+06	3.00135e+06	3.05201e+06	3.37349e+06	3.69522e+06	3.79377e+06	3.64369e+06	1.5102e+06	1.28392e+06	1.21389e+06	1.99137e+06	1.84951e+06	2.26705e+06	3.27943e+06	3.02127e+06	3.59922e+06	1.4471e+06	1.31636e+06
FT_3.612_139.05009_RP	2-Aminonicotinic acid	C6 H6 N2 O2	Full match	Full match	No results	-0.85	138.043	139.05	3.612	3	0	93	66.8				Reference-115	DDA for preferred ion	[M+H]+1	L2	1.86304e+07	1.41571e+07	8.34696e+06	6.9619e+08	8.40967e+08	7.91254e+08	1.77476e+07	3.69444e+07	3.70547e+07	5.58857e+08	4.53395e+08	5.92992e+08	2.15853e+07	6.17545e+07	3.9071e+07	3.39416e+07	2.57599e+07	1.92387e+07	6.23344e+08	6.37822e+08	6.34104e+08	1094392591	7.98959e+08	1045085788	3.34242e+07	4.88551e+07	2.49843e+07	6.95356e+08	7.68443e+08
FT_3.018_190.10726_RP	2-Aminooctanedioic acid	C8 H15 N O4	Full match	Full match	No results	-0.67	189.1	190.107	3.018	1	0	61	65.3				Reference-3297	DDA for preferred ion	[M+H]+1	L2	5.48827e+07	6.02531e+07	7.1387e+07	9.87058e+06	6.78756e+06	1.39102e+07	1.86797e+08	1.72204e+08	2.44732e+08	3.14994e+06	8.43798e+06	8.04645e+06	2.47655e+08	2.72499e+08	3.3086e+08	1.80189e+08	2.03481e+08	1.9995e+08	1.99021e+07	4.92069e+06	7.13447e+06	1.37598e+07	1.19668e+07	1.05625e+07	1.79295e+08	2.05333e+08	1.60794e+08	1.05237e+07	2.65265e+06
FT_12.696_343.08104_RP		C16 H16 O7	No match	Invalid mass	No results	68681.3	342.074	343.081	12.696	1	0	60.1	8					DDA for preferred ion	[M+H]+1		2.76159e+06	1.83085e+06	1.99367e+06	2.28225e+06	2.94898e+06	2.82459e+06	3.59253e+06	3.94764e+06	3.78727e+06	1.37756e+06	1.23511e+06	1.4856e+06	3.60283e+06	3.46869e+06	3.9877e+06	4.41196e+06	4.34351e+06	4.02942e+06	2.08782e+06	1.89109e+06	1.67382e+06	2.70462e+06	2.19449e+06	2.5975e+06	3.01012e+06	2.99784e+06	3.15689e+06	1.25693e+06	1.12871e+06
FT_10.853_303.08611_RP		C16 H16 O7	No match	Invalid mass	No results	-56267.9	302.079	303.086	10.853	1	0	66.8	67					DDA for preferred ion	[M+H]+1		2.98258e+06	1.72194e+06	1.90436e+06	2.36565e+06	2.87283e+06	2.78278e+06	8.18354e+06	4.21839e+06	2.87973e+06	1.46062e+06	1.28236e+06	1.5779e+06	7.91179e+06	3.81784e+06	4.02338e+06	4.85294e+06	4.90114e+06	4.59456e+06	3.37954e+06	2.12338e+06	1.79623e+06	2.9405e+06	2.49358e+06	2.96641e+06	3.59092e+06	3.52225e+06	3.67912e+06	1.58063e+06	1.41836e+06
FT_11.135_303.08612_RP		C16 H16 O7	No match	Invalid mass	No results	-56267.9	302.079	303.086	11.135	1	0	66.8	67					DDA for preferred ion	[M+H]+1		5.11106e+06	2.27646e+06	3.47705e+06	4.06702e+06	5.03334e+06	4.96493e+06	6.61467e+06	7.13771e+06	5.54536e+06	2.75261e+06	2.68662e+06	3.29721e+06	6.4682e+06	6.45083e+06	6.96596e+06	8.1078e+06	8.21533e+06	7.65211e+06	4.90037e+06	4.4487e+06	3.72735e+06	5.61481e+06	5.19e+06	5.67993e+06	6.23655e+06	5.98363e+06	5.97193e+06	2.80003e+06	2.56423e+06
FT_1.1_218.04236_RP		C9 H9 N O4	No match	Invalid mass	No results	112697	217.035	218.042	1.1	2	0	96.3	9.8			C07588		DDA for preferred ion	[M+H]+1		646346769	9.08295e+08	7.73973e+08	9.51395e+07	6.21923e+07	4.99086e+07	4.58538e+07	4.9649e+07	4.36268e+07	8.25747e+08	1227784531	6.30779e+08	4.64932e+07	2.99371e+07	4.50451e+07	5.88305e+07	3.56876e+07	3.33441e+07	6.1869e+07	1.04137e+08	1.30142e+08	3.1333e+08	1.99186e+08	1.15023e+08	1.09964e+08	5.00689e+07	4.04028e+07	1.65709e+08	1.90777e+08
FT_1.096_180.08649_RP		C9 H9 N O4	No match	Invalid mass	No results	-81895.5	179.079	180.086	1.096	2	0	96.3	9.8					DDA for preferred ion	[M+H]+1		9.53851e+07	1.61241e+08	1.23801e+08	1.23697e+07	1.53861e+07	5.81993e+06	4.16703e+06	8.19746e+06	7.8322e+06	2.26016e+08	4.473e+08	1.66604e+08	1.19185e+07	7.2353e+06	7.34961e+06	1.01281e+07	8.48916e+06	8.27563e+06	1.15357e+07	1.65451e+07	1.77148e+07	3.17145e+07	6.22371e+07	2.46852e+07	3.05699e+07	1.14639e+07	1.11322e+07	3.6034e+07	4.49968e+07
FT_1.529_182.08101_RP	2-Hydroxyphenylalanine	C9 H11 N O3	Full match	Full match	No results	-0.9	181.074	182.081	1.529	2	0	64.2	47				Reference-11	DDA for preferred ion	[M+H]+1	L2	2.68149e+06	716588	1.56194e+06	938958	1.29368e+06	2.45865e+06	2.19128e+06	3.24145e+06	3.86882e+06	1.12149e+06	1.65515e+06	1.22748e+06	9.23082e+06	8.6172e+06	3.71908e+06	9.32754e+06	4.12552e+06	4.22207e+06	2.70908e+06	5.20967e+06	4.30255e+06	2.07541e+06	1.56003e+06	1.85013e+06	1.33447e+07	9.04427e+06	8.72731e+06	1.4755e+06	1.35028e+06
FT_2.05_79.02116_RP	2-Mercaptoethanol	C2 H6 O S	Full match	Full match	No results	-0.72	78.0139	79.0212	2.05	1	0	90.2	9.5			C00928	Autoprocessed-3018	DDA for preferred ion	[M+H]+1	L2	8279201761	455155187	2.8415e+08	3.1348e+08	3.55924e+08	2.56075e+08	3.33319e+08	2.86462e+08	230721490	1.69528e+08	1.82166e+08	2.03653e+08	3.53542e+08	268261706	1.63267e+08	1.35484e+08	1.53479e+08	1.75231e+08	1.31225e+08	2.15776e+08	1.9079e+08	2.9088e+08	2.71737e+08	3.04248e+08	2.01324e+08	1.57076e+08	2.15352e+08	2.71314e+08	3.00887e+08
FT_12.474_274.10722_RP	2-morpholinophenyl 2-furoate	C15 H15 N O4	Full match	Full match	No results	-0.61	273.1	274.107	12.474	4	0	79	8.9				Autoprocessed-1679	DDA for preferred ion	[M+H]+1	L2	2.3219e+06	1.39241e+06	1.68616e+06	2.04056e+06	2.40864e+06	2.50176e+06	3.0748e+06	3.41288e+06	3.21036e+06	1.26517e+06	1.20391e+06	1.37967e+06	3.17295e+06	3.13549e+06	3.50874e+06	3.86411e+06	4.02582e+06	3.72541e+06	2.03347e+06	2.74418e+06	4.04469e+06	6.9179e+06	4.52147e+06	1.41477e+07	2.89737e+06	2.83314e+06	2.81999e+06	1.27912e+06	1.11339e+06
FT_11.681_274.1072_RP	2-morpholinophenyl 2-furoate	C15 H15 N O4	Full match	Full match	No results	-0.67	273.1	274.107	11.681	4	0	85.1	9.3				Autoprocessed-1679	DDA for preferred ion	[M+H]+1	L2	2.19626e+06	1.25174e+06	1.61258e+06	1.87115e+06	2.32507e+06	2.22432e+06	2.94108e+06	3.21024e+06	2.74117e+06	1.10591e+06	2.14962e+06	1.27678e+06	2.92308e+06	2.96332e+06	3.27119e+06	3.6245e+06	3.84145e+06	3.50267e+06	1.90326e+06	2.6702e+06	3.06427e+06	4.29877e+06	4.58254e+06	7.05329e+06	2.90607e+06	2.79617e+06	2.91812e+06	1.19382e+06	1.13939e+06
FT_4.977_86.05997_RP	2-Pyrrolidinone	C4 H7 N O	Full match	No results	Full match	-0.8	85.0527	86.06	4.977	0	1				70.7			DDA for preferred ion	[M+H]+1	L1	1.14578e+08	1.31044e+08	1.18333e+08	1.79722e+08	1.12631e+08	1.22464e+08	343329959	173099366	2.67424e+08	1.01515e+08	1.15295e+08	8.81789e+07	4.65744e+08	5.02521e+08	6.25979e+08	7.51277e+08	8.4619e+08	7.15189e+08	9.7022e+07	1.34063e+08	1.3344e+08	2.66488e+08	203959347	2.1679e+08	3.30351e+08	3.23194e+08	2.63476e+08	9.76377e+07	1.245e+08
FT_2.897_228.09772_RP	2'-Deoxycytidine	C9 H13 N3 O4	Full match	No results	Full match	-0.72	227.09	228.098	2.897	0	1				79.6	C00881		DDA for preferred ion	[M+H]+1	L1	5.13341e+07	6.41368e+07	4.54879e+07	6.59047e+07	6.96936e+07	6.74464e+07	971345	1.08208e+06	1.15576e+06	3.84976e+07	8.66767e+07	1.10101e+08	1.41988e+06	957181	3.29257e+06	1.08774e+06	1.20691e+06	1.60522e+06	6.29567e+07	8.32975e+07	9.64092e+07	2.56284e+07	5.00548e+07	7.69988e+06	1.07183e+06	1.07884e+06	1.12029e+06	7.97302e+07	6.79615e+07
FT_7.2_199.10755_RP	3-(1-hydroxyethyl)-2,3,6,7,8,8a-hexahydropyrrolo[1,2-a]pyrazine-1,4-dione	C9 H14 N2 O3	Full match	Full match	No results	-0.84	198.1	199.108	7.2	1	0	97.7	97.1				Reference-7669	DDA for preferred ion	[M+H]+1	L2	3.00889e+07	3.35942e+07	2.8281e+07	1.05401e+07	8.97501e+06	7.13148e+06	1.47174e+08	144230970	2.48688e+08	1.96879e+07	2.63976e+07	1.13613e+07	3.67901e+08	165938435	166756478	6.11525e+07	1.24598e+07	1.0335e+08	2.03835e+07	3.15467e+07	3.01631e+07	7.35111e+07	3.87065e+07	4.40314e+07	7.74081e+07	74012849	7.035e+07	1.38885e+07	1.31196e+07
FT_8.904_165.05452_RP		C9 H10 O4	No match	Invalid mass	No results	-98928.2	164.047	165.055	8.904	2	0	72.7	69.8					DDA for preferred ion	[M+H]+1		3.75384e+06	1.4063e+06	5.19365e+06	4.48721e+06	5.72149e+06	7.12387e+06	2.00276e+07	1.35146e+07	1.64495e+07	6.08116e+06	4.86342e+06	5.23518e+06	2.09806e+07	1.83533e+07	2.71097e+07	1.56405e+07	1.71325e+07	1.7563e+07	1.7229e+07	1.24182e+07	8.6957e+06	1.41827e+07	1.03304e+07	1.29741e+07	8.31518e+06	9.92019e+06	1.36642e+07	5.23349e+06	4.17584e+06
FT_10.899_179.07015_RP		C10 H12 O4	No match	Invalid mass	No results	-91856.9	178.063	179.07	10.899	1	0	68.5	67.5					DDA for preferred ion	[M+H]+1		2.77024e+07	1.41474e+07	5.94251e+07	4.96307e+07	5.74594e+06	4.12611e+07	6.96862e+07	5.40863e+07	5.89268e+07	1.45825e+07	1.0121e+07	1.5091e+07	8.34793e+07	9.72472e+07	8.78202e+07	6.79553e+07	4.28143e+07	5.59471e+07	7.4572e+07	2.58548e+07	4.10788e+07	7.49819e+07	2.9974e+07	3.794e+07	1.67159e+07	1.54069e+07	2.20484e+07	1.72496e+07	1.92719e+07
FT_13.073_228.07794_RP		C10 H11 N3 O2	Unused	Invalid mass	No results	107202	227.071	228.078	13.073	3	0	88.2	9.4					DDA for preferred ion	[M+H]+1		4.31865e+07	1.86167e+07	8.35876e+06	2.02281e+06	2.61014e+06	2.66859e+06	3.59949e+06	3.91515e+06	3.87175e+06	1.33355e+06	1.36355e+06	1.62536e+06	3.45839e+06	3.72418e+06	4.13741e+06	4.42593e+06	4.58033e+06	4.2082e+06	2.34683e+06	2.16877e+06	1.86199e+06	3.20088e+06	2.65418e+06	2.87845e+06	2.50511e+07	1.18568e+07	1.44125e+07	1.61413e+06	1.41736e+06
FT_10.19_197.12829_RP	3-(propan-2-yl)-octahydropyrrolo[1,2-a]pyrazine-1,4-dione	C10 H16 N2 O2	Full match	Full match	No results	-0.84	196.121	197.128	10.19	2	0	97.6	96.7				Autoprocessed-6649	DDA for preferred ion	[M+H]+1	L2	3.17217e+08	398083960	3.5621e+08	2.32724e+07	2.15149e+07	1.82549e+07	2124897887	2047387860	1525996718	4.89535e+07	5.17452e+07	4.6903e+07	3973005496	5021796466	5408137019	2.71355e+08	2.82378e+07	1510628955	2.75804e+07	4.74009e+07	7.8209e+07	3.4072e+08	1.9877e+08	1.76953e+08	1126201941	1113199217	1233344227	4.0814e+07	6.02876e+07
FT_9.602_261.12322_RP	3-[(4-hydroxyphenyl)methyl]-octahydropyrrolo[1,2-a]pyrazine-1,4-dione	C14 H16 N2 O3	Full match	Full match	No results	-0.55	260.116	261.123	9.602	2	0	99.1	96.9				Autoprocessed-1302	DDA for preferred ion	[M+H]+1	L2	1.06113e+07	1.15464e+07	7.17382e+06	1.14542e+06	1.41893e+06	1.40025e+06	6.68127e+07	6.74789e+07	4.04848e+07	1.60712e+06	2.20156e+06	1.14654e+06	1.25269e+08	1.91371e+08	1.88836e+08	1.68505e+07	3.78383e+06	3.08593e+07	1.45146e+06	3.57134e+06	3.30441e+06	8.4917e+06	5.08774e+06	5.48859e+06	3.1918e+07	2.70742e+07	3.44111e+07	1.41083e+06	1.03406e+06
FT_9.542_261.1266_RP		C14 H16 N2 O3	No match	Invalid mass	No results	12.42	260.119	261.127	9.542	2	0	99.1	96.9					DDA for preferred ion	[M+H]+1		2.06775e+06	1.66959e+06	1.44913e+06	1.71709e+06	2.16197e+06	2.10291e+06	2.87303e+06	3.05606e+06	1.45798e+06	1.03545e+06	982111	1.03711e+06	2.71206e+06	2.91888e+06	2.97428e+06	3.28902e+06	3.46438e+06	3.2161e+06	1.74804e+06	1.6216e+06	1.34115e+06	2.15421e+06	1.87943e+06	2.15664e+06	2.78688e+06	2.87003e+06	2.7351e+06	1.27879e+06	1.10464e+06
FT_1.753_96.04428_RP	3-Hydroxypyridine	C5 H5 N O	Full match	Full match	No results	-1.16	95.037	96.0443	1.753	2	0	100	10				Reference-3323	DDA for preferred ion	[M+H]+1	L2	7.57788e+07	5.15148e+07	2.54231e+08	8.27075e+07	1.55581e+08	7.3901e+07	1.62695e+08	5.31315e+07	6.65164e+07	4.92166e+07	4.16422e+07	5.40476e+07	1.07081e+08	7.39095e+07	8.70711e+07	9.89475e+07	6.53127e+07	5.14176e+07	221251925	1.26142e+08	1.23595e+08	9.96498e+07	8.8405e+07	9.42173e+07	3029077867	1.89362e+08	8.76209e+08	6.73987e+07	5.7023e+07
FT_1.536_96.04428_RP	3-Hydroxypyridine	C5 H5 N O	Full match	Full match	No results	-1.22	95.037	96.0443	1.536	2	0	99.9	10				Reference-3323	DDA for preferred ion	[M+H]+1	L2	3.15616e+07	2.54802e+07	1.36399e+07	1.6458e+07	1.77527e+07	2.38586e+07	2.46481e+07	3.05331e+07	3.31549e+07	1.71343e+07	1.70738e+07	2.30677e+07	1.79633e+07	2.11575e+07	2.53865e+07	2.17909e+07	3.63862e+07	2.4884e+07	3.23352e+07	2.96789e+07	2.04694e+07	2.03855e+07	2.41414e+07	2.82068e+07	2.67741e+08	2.10987e+08	7.82213e+07	1.85121e+07	1.77895e+07
FT_9.318_139.03683_RP		C7 H6 O3	No match	Invalid mass	No results	-15.54	138.03	139.037	9.318	4	0	86.8	54	66.7				DDA for preferred ion	[M+H]+1		1.88111e+06	1.60576e+06	1.25266e+06	1.53122e+06	1.90744e+06	1.85862e+06	2.62216e+06	2.74472e+06	1.91973e+06	925390	844100	853044	2.49531e+06	2.43795e+06	2.53073e+06	2.93486e+06	3.16614e+06	2.82772e+06	1.39605e+06	1.24414e+06	1.08762e+06	1.83071e+06	1.54299e+06	1.76199e+06	2.37644e+06	2.33052e+06	2.28138e+06	978016	862760
FT_9.175_139.03888_RP	3,4-Dihydroxybenzaldehyde (NH4 Adduct)	C7 H6 O3	Full match	Full match	Full match	-0.69	138.032	139.039	9.175	4	1	86.8	54.1	66.7	72.8	C16700	Reference-3393	DDA for preferred ion	[M+H]+1	L1	1.00805e+07	5.3194e+06	5.76502e+06	2.5167e+06	6.35268e+06	5.2329e+06	9.1765e+07	3.05138e+06	1.42801e+07	1.35369e+07	6.52272e+06	5.64388e+06	4.79285e+06	3.41134e+06	1.11402e+07	3.41153e+06	1.26237e+07	3.26159e+06	2.95841e+06	4.20348e+06	5.40533e+06	8.09283e+06	7.48814e+06	2.25649e+06	5.10783e+06	3.72488e+06	3.1032e+06	1.20716e+07	1.04412e+07
FT_9.965_165.05447_RP		C9 H10 O4	No match	Invalid mass	No results	-98928.5	164.047	165.054	9.965	3	0	98.1	98.4			C10447		DDA for preferred ion	[M+H]+1		4.01903e+06	1.67904e+06	1.99028e+06	1.64328e+06	2.0014e+06	6.86272e+06	6.19991e+06	9.43416e+06	1.04006e+07	1.07625e+06	937439	5.18442e+06	2.18795e+07	2.23501e+07	1.605e+07	2.34515e+07	9.28705e+06	1.46348e+07	1.61489e+06	1.4379e+06	1.31509e+06	8.9303e+06	2.32937e+06	6.91347e+06	2.10111e+07	2.63888e+07	1.34805e+07	1.14388e+06	1.05151e+06
FT_9.873_165.05443_RP		C9 H10 O4	No match	Invalid mass	No results	-98928.7	164.047	165.054	9.873	3	0	98.1	98.4					DDA for preferred ion	[M+H]+1		2.75475e+06	2.3093e+06	2.23905e+06	2.34428e+06	2.93748e+06	2.87294e+06	3.77543e+06	4.16219e+06	3.33666e+06	1.47516e+06	1.42847e+06	1.53204e+06	4.58552e+06	2.14724e+07	1.49485e+07	2.73013e+07	5.97961e+06	4.31425e+06	2.37796e+06	2.06732e+06	1.85592e+06	9.12098e+06	2.59566e+06	6.57026e+06	1.53274e+07	3.69113e+06	3.67508e+06	1.84928e+06	1.55938e+06
FT_8.493_165.05445_RP		C9 H10 O4	No match	Invalid mass	No results	-98928.6	164.047	165.054	8.493	2	0	77.2	8.9					DDA for preferred ion	[M+H]+1		1.0541e+06	3.374e+06	1.09384e+06	870685	2.94977e+06	1.07463e+06	1.50276e+07	1.24012e+07	1.79899e+07	2.15605e+06	516665	424149	1.61295e+07	1.8213e+07	6.41707e+06	1.77039e+07	6.91564e+06	1.30792e+07	3.54759e+06	832741	737540	3.70802e+06	2.10714e+06	2.77974e+06	1.81311e+06	2.30594e+06	4.31396e+06	3.03909e+06	750226
FT_14.114_257.08062_RP	3,5-di(2-furylmethylidene)tetrahydro-2H-pyran-4-one	C15 H12 O4	Full match	Full match	No results	-0.84	256.073	257.081	14.114	1	0	63.5	66				Autoprocessed-4854	DDA for preferred ion	[M+H]+1	L2	2.78568e+06	2.10741e+06	1.91316e+06	2.3855e+06	2.75507e+06	2.93516e+06	3.89261e+06	4.33696e+06	4.14792e+06	1.52938e+06	1.39715e+06	1.73337e+06	3.91393e+06	4.11606e+06	4.48881e+06	5.21426e+06	5.21056e+06	4.92807e+06	2.80073e+06	2.37794e+06	2.11099e+06	3.70707e+06	2.86744e+06	3.4136e+06	4.36257e+06	4.13052e+06	4.3113e+06	1.95065e+06	1.84986e+06
FT_11.167_205.04935_RP	3,5-Dihydroxy-2-naphthoic acid	C11 H8 O4	Full match	Full match	No results	-0.89	204.042	205.049	11.167	1	0	77.1	73.1				Reference-619	DDA for preferred ion	[M+H]+1	L2	4.73031e+06	3.34191e+06	7.64351e+06	1.85299e+08	1.74828e+08	1.66973e+08	6.90154e+07	4.51237e+07	6.29196e+07	1109091749	1679280434	1716411961	4.56798e+07	3.50107e+07	9.57976e+07	3.47622e+06	1.40858e+07	3.50512e+07	3578735161	4033053939	2462438328	2769809227	3124950104	3811294328	8.47274e+07	7.9401e+07	9.89591e+07	1081930543	7.12246e+08
FT_9.513_205.04936_RP	3,5-Dihydroxy-2-naphthoic acid	C11 H8 O4	Full match	Full match	No results	-0.85	204.042	205.049	9.513	1	0	75.3	55.4				Reference-619	DDA for preferred ion	[M+H]+1	L2	1.65354e+06	1.33534e+06	1.10005e+06	8.03594e+07	6.59915e+07	6.92291e+07	3.34537e+06	2.38829e+06	1.55941e+06	8.23753e+07	8.14702e+07	6.13189e+07	8.83448e+06	7.07831e+06	1.33895e+07	2.55571e+06	2.81427e+06	2.47906e+06	7.33467e+07	8.13587e+07	7.12675e+07	8.29306e+07	7.48569e+07	9.72443e+07	2.1228e+06	2.31033e+06	2.12425e+06	5.42819e+07	7.9158e+07
FT_6.318_348.07015_RP	3'-Adenosine monophosphate (3'-AMP)	C10 H14 N5 O7 P	Full match	Full match	No results	-0.62	347.063	348.07	6.318	2	0	98.1	82.3			C01367	Reference-194	DDA for preferred ion	[M+H]+1	L2	909678	745242	696961	745391	946350	907915	1.19585e+06	1.32124e+06	1.38264e+06	1.36235e+06	501422	491213	1.05641e+06	1.06824e+06	1.23939e+06	1.28524e+06	1.30385e+06	1.28334e+06	531331	724423	1.55839e+06	3.32949e+06	1.93674e+06	1.81196e+06	997230	973028	1.09763e+06	607779	751119
FT_12.063_197.08069_RP	3',5'-Dimethoxy-4'-hydroxyacetophenone	C10 H12 O4	Full match	Full match	No results	-0.74	196.073	197.081	12.063	1	0	92.9	79.9			C10664	Reference-1732	DDA for preferred ion	[M+H]+1	L2	1.25839e+07	1.1261e+07	1.31363e+07	2.91044e+07	2.93919e+07	2.89892e+07	5.12976e+07	3.47748e+06	2.48729e+07	5.27919e+07	2.90652e+07	4.20768e+07	2.07339e+07	2.44485e+07	7.37614e+06	8.23756e+06	1.11325e+07	8.07886e+06	6.1091e+07	4.43276e+07	4.58723e+07	6.13008e+07	1.00125e+08	2.11149e+07	6.63883e+06	1.75367e+07	5.90242e+06	3.34277e+07	3.90389e+07
FT_11.507_223.09631_RP	4-(2,3-dihydro-1,4-benzodioxin-6-yl)butanoic acid	C12 H14 O4	Full match	Full match	No results	-0.77	222.089	223.096	11.507	1	0	60.1	65				Autoprocessed-3769	DDA for preferred ion	[M+H]+1	L2	5.14564e+06	2.83099e+06	3.54924e+06	4.22303e+06	4.99277e+06	1.24241e+07	6.24408e+06	9.01252e+06	5.62527e+06	2.34011e+06	2.31316e+06	2.54083e+06	9.08461e+06	7.64109e+06	6.14049e+06	8.33787e+06	2.19258e+07	6.32133e+06	3.44512e+06	2.65963e+06	2.61298e+06	4.2978e+06	4.73736e+06	4.04127e+06	10795493	3.96279e+06	4.02864e+06	2.07084e+06	1.74137e+06
FT_6.118_146.08104_RP	4-(Acetylamino)butanoic acid	C6 H11 N O3	Full match	Partial match	Full match	-0.88	145.074	146.081	6.118	1	1	96.4	77.5		91.6	C02946		DDA for preferred ion	[M+H]+1	L1	3.59875e+07	3.77844e+07	5.46102e+07	5.41936e+07	2.40514e+07	2.59025e+07	1.60402e+08	1.24789e+08	1.97322e+08	3.46896e+07	3.35498e+07	1.58061e+07	2.59692e+08	1.10289e+08	264078840	1.22945e+08	9.70348e+07	1.44916e+08	1.01552e+07	1.97502e+07	1.69422e+07	4.32077e+07	3.80574e+07	3.37465e+07	1.13559e+08	1.39556e+08	1.33761e+08	1.2083e+07	2.0105e+07
FT_3.186_305.08409_RP	4-(methylthio)-6-phenyl-2-(3-pyridyl)pyrimidine-5-carbonitrile	C17 H12 N4 S	No match	Full match	No results	-4.78	304.077	305.084	3.186	5	0	97.1	9.9				Autoprocessed-5839	DDA for preferred ion	[M+H]+1	L2	806291	710318	578599	3.90773e+06	2.57771e+06	2.74557e+06	1.19476e+06	1.25336e+06	1.30941e+06	6.17214e+06	5.74318e+06	6.50567e+06	1.05289e+06	1.09143e+06	1.20548e+06	1.278e+06	1.39057e+06	1.31958e+06	1.45314e+06	3.55585e+06	1.18243e+07	737953	7.8539e+07	1.06955e+08	1.2416e+06	1.19322e+06	1.31968e+06	4.987e+06	1.61178e+07
FT_2.491_305.08405_RP	4-(methylthio)-6-phenyl-2-(3-pyridyl)pyrimidine-5-carbonitrile	C17 H12 N4 S	No match	Full match	No results	-4.91	304.077	305.084	2.491	5	0	95.2	9.8				Autoprocessed-5839	DDA for preferred ion	[M+H]+1	L2	1.08574e+06	961951	775501	875366	2.98767e+06	2.97392e+06	1.43063e+06	1.55418e+06	1.62688e+06	7.90974e+06	797577	2.25889e+06	1.32095e+06	1.35291e+06	1.53791e+06	1.59469e+06	1.70278e+06	1.6283e+06	1.95731e+06	1.2079e+06	1.07662e+07	1.03451e+06	1.95637e+07	45586584	1.57407e+06	1.52391e+06	1.59462e+06	942659	1.70096e+07
FT_1.695_305.08395_RP		C17 H12 N4 S	No match	Invalid mass	No results	-5.25	304.077	305.084	1.695	5	0	95.2	9.8					DDA for preferred ion	[M+H]+1		1.14554e+06	1.91259e+06	1.70255e+06	1.10131e+07	1.1607e+07	9.05934e+06	1.53348e+06	1.68957e+06	1.71389e+06	1.43104e+07	1.99529e+07	2.77387e+07	1.45097e+06	1.49102e+06	1.62263e+06	1.77551e+06	1.82054e+06	1.82557e+06	3.84575e+06	9.43408e+06	1.09661e+07	1.54662e+06	4.57845e+07	9.39467e+06	1.66621e+06	1.66223e+06	1.68518e+06	2.63935e+07	3.83986e+07
FT_1.528_305.08656_RP	4-(methylthio)-6-phenyl-2-(3-pyridyl)pyrimidine-5-carbonitrile	C17 H12 N4 S	Not the top hit	Full match	No results	3.3	304.079	305.087	1.528	5	0	95.2	9.8				Autoprocessed-5839	DDA for preferred ion	[M+H]+1	L2	1.76143e+06	1.6377e+06	1.50678e+06	2.03054e+06	2.02391e+06	2.00621e+06	2.45413e+06	2.71337e+06	3.38406e+06	1.28683e+06	1.36885e+06	1.53371e+06	2.61685e+06	2.75096e+06	2.86784e+06	2.39141e+06	2.47535e+06	2.67396e+06	1.17313e+06	1.2292e+06	1.20971e+06	3.13111e+06	2.3379e+06	2.96888e+06	3.56198e+06	3.82389e+06	3.55579e+06	1.48583e+06	1.52727e+06
FT_12.6_406.24331_RP		C25 H31 N3 O2	No match	Invalid mass	No results	-13.8	405.236	406.243	12.6	2	0	65.6	43.5					DDA for preferred ion	[M+H]+1		2.53418e+06	1.59611e+06	1.86627e+06	2.09225e+06	2.61211e+06	2.78418e+06	3.60609e+06	3.86216e+06	3.73222e+06	1.31044e+06	1.20808e+06	1.49653e+06	3.51776e+06	3.67703e+06	3.81015e+06	4.30264e+06	4.53205e+06	4.13002e+06	2.30947e+06	1.91067e+06	1.76384e+06	2.88258e+06	2.36823e+06	2.73034e+06	3.42389e+06	3.2618e+06	3.38149e+06	1.38219e+06	1.32944e+06
FT_9.323_165.05445_RP	[Similar to: 4-Coumaric acid]	C9 H8 O3	Full match	Full match	No results	-1.04	164.047	165.054	9.323	3	0	93.3	67.6	67.9			Reference-539	DDA for preferred ion	[M+H]+1	L2	2.95746e+06	1.71153e+06	1.32726e+06	1.81459e+06	2.01091e+06	1.99605e+06	2.82016e+08	2.18569e+08	6.52983e+07	7.47873e+06	893329	910328	2.0999e+08	173668278	1.17634e+08	3.05556e+07	3.3483e+06	7.13598e+07	1.37332e+07	1.31468e+06	1.14924e+06	1.93383e+06	1.62985e+06	4.26041e+06	6.92401e+07	2.17865e+07	2.25665e+07	1.03186e+06	1.9785e+06
FT_11.795_165.05451_RP	4-Coumaric acid	C9 H8 O3	Full match	Full match	No results	-0.65	164.047	165.055	11.795	2	0	96.6	87.5			C00811	Reference-539	DDA for preferred ion	[M+H]+1	L2	5.16666e+06	4.59341e+06	5.78393e+06	1.12775e+07	1.51367e+07	1.27829e+07	9.82792e+06	4.36804e+06	3.19215e+06	1.43505e+07	1.94323e+07	1.8396e+07	5.43487e+06	1.01849e+07	5.75487e+06	1.11882e+07	4.10534e+06	3.94422e+06	1.38421e+07	9.96067e+06	2.14623e+07	9.59846e+06	4.80397e+06	9.5935e+06	3.2704e+06	3.25082e+06	5.87035e+06	2.27722e+07	2.99145e+07
FT_2.165_146.09229_RP	4-Guanidinobutyric acid	C5 H11 N3 O2	Full match	Full match	Full match	-0.81	145.085	146.092	2.165	1	1	99.2	96.6		91.4	C01035	Reference-233	DDA for preferred ion	[M+H]+1	L1	1.65195e+08	1.27708e+08	1.99753e+08	996386596	888132553	8.81448e+08	4.07203e+08	103035511	5.15505e+07	7.69208e+08	9.9897e+08	8.77604e+08	1.60863e+07	1.72176e+07	1.44732e+07	1.21938e+07	1.02236e+07	1.12574e+07	8.70875e+08	1156463594	9.44832e+08	1839354858	2063532199	2183680267	2.83914e+08	4.84458e+08	4.92119e+08	7.88075e+08	7.10007e+08
FT_9.317_123.04221_RP		C7 H6 O2	No results	Invalid mass	No results	-15.12	122.035	123.042	9.317	11	0	93.2	9.7	65.2				DDA for preferred ion	[M+H]+1		1.99509e+06	1.71491e+06	1.33131e+06	1.6391e+06	2.04392e+06	1.99365e+06	2.83857e+06	2.97427e+06	2.0824e+06	1.04649e+06	928959	935670	2.76185e+06	2.75126e+06	2.80666e+06	3.27765e+06	3.53947e+06	3.16428e+06	1.59337e+06	1.42138e+06	1.24378e+06	2.11204e+06	1.78185e+06	2.03672e+06	2.79522e+06	2.74385e+06	2.68858e+06	1.16813e+06	1.03145e+06
FT_11.304_123.04391_RP	4-Hydroxybenzaldehyde	C7 H6 O2	Full match	Full match	No results	-1.13	122.037	123.044	11.304	1	0	81.2	50.7				Reference-234	DDA for preferred ion	[M+H]+1	L2	2.4159e+06	1.07359e+06	2.5642e+06	2.42454e+06	3.17133e+06	3.2759e+06	5.53531e+07	2.34227e+07	3.32132e+07	1.37461e+06	1.2937e+06	1.54458e+06	1.51156e+08	113510373	6.5279e+07	5.28132e+07	7.981e+07	1.85994e+08	1.03023e+07	2.41933e+06	2.97031e+06	2.86985e+07	1.60294e+07	1.74335e+07	7.7041e+06	4.42013e+06	8.02699e+06	3.24288e+06	1.92704e+06
FT_10.451_123.04383_RP	[Similar to: 4-Hydroxybenzaldehyde]	C7 H6 O2	Full match	Full match	Full match	-1.85	122.037	123.044	10.451	2	1	95.8	9.8	60.8	87	C00633	Reference-234	DDA for preferred ion	[M+H]+1	L1	2.1772e+06	1.8475e+06	4.07637e+06	2.66792e+07	2.61368e+07	2.63691e+07	8.57121e+06	8.77429e+06	7.98437e+06	1.04466e+07	1.95366e+07	2.02872e+07	1.87789e+07	2.17951e+07	6.43931e+06	1.07031e+07	3.98845e+06	3.72153e+06	1.38859e+07	1.56115e+07	6.30203e+06	8.3162e+06	4.53481e+06	2.6168e+06	3.50593e+06	3.74286e+06	3.66232e+06	4.72872e+07	3.01441e+07
FT_9.744_123.04375_RP	[Similar to: 4-Hydroxybenzaldehyde]	C7 H6 O2	Full match	Full match	Full match	-2.53	122.036	123.044	9.744	1	1	92.1	9.6		83.1		Reference-234	DDA for preferred ion	[M+H]+1	L1	1.53835e+06	1.2752e+06	1.00748e+06	2.98077e+06	4.65359e+06	2.2443e+06	1.67666e+07	1.55422e+07	1.2171e+06	1.3199e+06	726101	905811	2.20084e+06	3.41748e+06	3.5945e+06	5.55274e+06	2.91938e+06	2.68893e+06	2.35364e+06	1.32691e+06	1.20288e+06	2.14445e+06	1.66703e+06	4.06514e+06	4.63059e+06	2.69092e+06	2.69699e+06	1.32921e+06	1.09903e+06
FT_9.967_123.04386_RP	[Similar to: 4-Hydroxybenzaldehyde]	C7 H6 O2	Full match	Full match	Full match	-1.6	122.037	123.044	9.967	1	1	87.8	9.4		76.8		Reference-234	DDA for preferred ion	[M+H]+1	L1	2.61619e+06	1.62649e+06	1.28973e+06	5.15223e+06	3.11897e+06	1.81959e+06	9.91738e+06	2.78891e+06	1.6994e+06	998325	3.15803e+06	4.40583e+06	2.64848e+06	2.61198e+06	2.6942e+06	3.07029e+06	3.1239e+06	3.14411e+06	6.75501e+06	1.36295e+06	1.24615e+06	1.9834e+06	1.68662e+06	1.93251e+06	1.08033e+07	1.29508e+07	5.51623e+06	1.06908e+06	978021
FT_9.743_163.03884_RP	4-Hydroxycoumarin	C9 H6 O3	Full match	Full match	No results	-0.83	162.032	163.039	9.743	3	0	86.5	9.3			C20414	Reference-235	DDA for preferred ion	[M+H]+1	L2	2.1099e+07	3.38301e+07	4.51437e+07	1.26123e+07	1.61223e+07	1.62737e+07	2.24326e+07	2.23653e+07	1.65778e+07	8.53992e+06	7.59733e+06	7.90225e+06	1.9775e+07	2.1595e+07	1.85903e+07	2.74836e+07	2.67002e+07	2.17364e+07	9.48142e+06	1.08148e+07	9.11542e+06	1.38457e+07	9.621e+06	1.36638e+07	2.29064e+07	1.7698e+07	2.09199e+07	9.61971e+06	8.20502e+06
FT_11.567_193.08577_RP	4-methoxy-6-(prop-2-en-1-yl)-2H-1,3-benzodioxole	C11 H12 O3	Full match	Full match	No results	-0.78	192.078	193.086	11.567	1	0	72.6	69.8			C10480	Autoprocessed-2807	DDA for preferred ion	[M+H]+1	L2	3.45145e+06	7.7151e+06	1.40314e+06	1.39806e+06	1.69521e+06	1.72453e+06	2.43138e+07	1.76518e+07	1.38884e+07	936786	1.60936e+06	1.29804e+06	1.40676e+07	3.22293e+06	7.90534e+06	1.94182e+07	6.22981e+06	2.05518e+07	1.74449e+07	1.53996e+07	1.82566e+06	9.30961e+06	8.67456e+06	2.44117e+07	5.4617e+06	7.52898e+06	7.46605e+06	5.59483e+06	4.01405e+06
FT_13.333_137.05958_RP	4-Methoxybenzaldehyde	C8 H8 O2	Full match	Full match	No results	-0.89	136.052	137.06	13.333	2	0	70.2	48.3				Reference-6559	DDA for preferred ion	[M+H]+1	L2	2.27449e+07	1.69304e+07	1.73261e+06	3.56019e+06	4.20425e+06	8.37895e+06	6.34161e+07	3.02352e+07	7.0947e+07	9.5224e+06	6.69752e+06	5.09835e+06	2.5275e+08	1.6483e+08	8.47695e+07	6.79375e+07	8.40693e+07	9.46214e+07	4.59126e+06	7.38398e+06	7.06115e+06	4.30353e+08	2.23493e+07	3.50737e+07	5.32313e+07	4.35608e+06	2.01206e+07	3.56077e+06	7.48081e+06
FT_11.334_137.0596_RP	[Similar to: 4-Methoxybenzaldehyde]	C8 H8 O2	Full match	Full match	No results	-0.8	136.052	137.06	11.334	1	0	75.3	55.3			C10761	Reference-6559	DDA for preferred ion	[M+H]+1	L2	2.41564e+07	1.35391e+07	3.86722e+07	197373223	2.21665e+08	2.21424e+08	9.66037e+07	4.29333e+07	7.32025e+07	2.04125e+08	2.00264e+08	2.6684e+08	2.77863e+07	3.43999e+07	3.31862e+07	3.98554e+07	2.79859e+07	6.35323e+06	3.1873e+08	404022317	2.27603e+08	2.96638e+08	2.79352e+08	3.46153e+08	8.32168e+07	3.16329e+07	2.07495e+07	2.60349e+08	1.97315e+08
FT_12.874_163.07526_RP	4-Methoxycinnamaldehyde	C10 H10 O2	Full match	Full match	No results	-0.62	162.068	163.075	12.874	1	0	90.7	58.4			C10475	Reference-6556	DDA for preferred ion	[M+H]+1	L2	4.91614e+07	2.61649e+07	2.71457e+07	1.27584e+08	1.46219e+08	1.6322e+08	9.21137e+07	8.22167e+07	9.26186e+07	1.1668e+08	1.73192e+08	2.38447e+08	8.76012e+07	9.84683e+07	80439693	1.01559e+08	1.42009e+07	8.23142e+07	166411723	2.76289e+08	1.69121e+08	102659663	1.8424e+08	1.4479e+08	6.91651e+07	6.08026e+07	4.53018e+07	1.82165e+08	1.22162e+08
FT_12.495_163.07525_RP	[Similar to: 4-Methoxycinnamaldehyde]	C10 H10 O2	Full match	Full match	No results	-0.67	162.068	163.075	12.495	1	0	74.9	71.4				Reference-6556	DDA for preferred ion	[M+H]+1	L2	1.19511e+07	1.57187e+07	1.50465e+07	16575807	2.48541e+07	1.5418e+07	1.40647e+07	2.91766e+07	2.78302e+07	1.06967e+07	8.29123e+06	6.69186e+06	8.53154e+06	3.23983e+07	2.43686e+07	2.03335e+07	4.92212e+06	1.98107e+07	7.47512e+06	1.42551e+07	1.47806e+07	2.0954e+07	3.68898e+06	2.13297e+07	1.79947e+07	8.40847e+06	1.0875e+07	1.72821e+07	1.21684e+07
FT_10.538_163.07522_RP	[Similar to: 4-Methoxycinnamaldehyde]	C10 H10 O2	Full match	Full match	No results	-0.8	162.068	163.075	10.538	1	0	76.7	72.8				Reference-6556	DDA for preferred ion	[M+H]+1	L2	1.58765e+07	1.40166e+07	1.05806e+07	1.24196e+07	7.38958e+06	6.22116e+06	2.19729e+07	1.3722e+07	1.92285e+07	7.57604e+06	1.42491e+07	8.48108e+06	1.15974e+07	1.46839e+07	1.01927e+07	8.07255e+06	1.72228e+07	1.62081e+07	5.08612e+07	9.07891e+06	2.48958e+06	1.2747e+07	9.23838e+06	1.38063e+07	4.20452e+07	1.22829e+07	1.36049e+07	7.60664e+06	7.54559e+06
FT_9.742_161.05956_RP		C10 H10 O3	No match	Invalid mass	No results	-101148	160.052	161.06	9.742	2	0	76.3	8.8					DDA for preferred ion	[M+H]+1		1.53314e+06	2.3543e+06	1.04625e+06	1.25506e+06	1.56423e+06	1.58843e+06	2.09555e+06	3.01604e+06	1.11153e+06	781362	699548	870392	2.06438e+06	2.01572e+06	2.24784e+06	2.52923e+06	2.66347e+06	2.44629e+06	1.34256e+06	1.10755e+06	999833	1.60729e+06	1.37452e+06	1.62499e+06	2.17779e+06	2.07896e+06	2.07637e+06	972730	1.0959e+06
FT_9.741_179.07012_RP	4-Methoxycinnamic acid	C10 H10 O3	Full match	Full match	No results	-0.83	178.063	179.07	9.741	1	0	67.6	43.8				Reference-3427	DDA for preferred ion	[M+H]+1	L2	3.59934e+07	19097161	9.35998e+06	1.3147e+06	1.63857e+06	1.6476e+06	2.19509e+06	2.9583e+06	3.05276e+06	1.14349e+06	732759	1.03348e+06	1.40201e+07	4.21146e+06	2.3545e+06	2.6492e+06	1.58658e+07	2.56232e+06	1.51937e+07	1.17992e+07	8.22661e+06	9.67769e+06	1.43962e+06	2.52154e+06	2.28082e+06	2.42006e+06	4.79202e+06	2.34293e+06	840417
FT_9.62_179.07015_RP	4-Methoxycinnamic acid	C10 H10 O3	Full match	Full match	No results	-0.62	178.063	179.07	9.62	1	0	67.6	43.8				Reference-3427	DDA for preferred ion	[M+H]+1	L2	1.41169e+06	1.62748e+07	7.99359e+06	2.07108e+06	1.53222e+06	2.00055e+06	3.96234e+06	4.9274e+06	8.56469e+06	2.50478e+06	725925	2.2822e+06	2.07453e+06	7.8508e+06	5.52888e+06	2.79036e+06	8.7866e+06	2.56619e+06	1.09646e+07	1.42222e+07	1.03197e+07	1.25374e+07	8.65901e+06	5.92023e+06	2.78593e+06	2.56079e+06	2.5133e+06	6.17033e+06	3.33707e+06
FT_10.024_169.04943_RP	4-Methoxysalicylic acid	C8 H8 O4	Full match	Full match	No results	-0.63	168.042	169.049	10.024	3	0	92.6	65.2				Reference-239	DDA for preferred ion	[M+H]+1	L2	6.24732e+07	7.33241e+07	7.10688e+07	6.53021e+07	6.77519e+07	6.09797e+07	1.76095e+08	1.19127e+08	6.57333e+07	3.79272e+07	3.3577e+07	3.74144e+07	1.86934e+08	2.04168e+08	1.17049e+08	1.21738e+08	4.57681e+07	9.19629e+07	9.46508e+07	5.01729e+07	6.45797e+07	6.05641e+07	3.95684e+07	7.20425e+07	1.40319e+08	1.15797e+08	102648392	3.11515e+07	3.12285e+07
FT_8.184_169.04944_RP	4-Methoxysalicylic acid	C8 H8 O4	Full match	Full match	No results	-0.61	168.042	169.049	8.184	3	0	89.8	55.8				Reference-239	DDA for preferred ion	[M+H]+1	L2	1.15379e+07	1.106e+07	5.46925e+07	1.01907e+07	1.07706e+07	6.74616e+07	2.92845e+07	2.47844e+07	2.35049e+07	1.57998e+07	1.51609e+07	5.16438e+06	2.31055e+07	8.51282e+07	2.14713e+07	1.05701e+08	7.10908e+07	5.16993e+07	1.79351e+08	5.64681e+07	1.39852e+07	3.87906e+07	3.74056e+07	3.93479e+07	2.59844e+07	2.15995e+07	1.99e+07	1.17373e+07	6.09518e+06
FT_9.927_169.04944_RP	4-Methoxysalicylic acid	C8 H8 O4	Full match	Full match	No results	-0.59	168.042	169.049	9.927	3	0	92.6	65.2				Reference-239	DDA for preferred ion	[M+H]+1	L2	1.06156e+07	1.20505e+07	1.1152e+07	4.69842e+07	4.88591e+07	4.40773e+07	2.26198e+07	2.12255e+07	9.33612e+06	9.48497e+06	8.82031e+06	8.7999e+06	2.06926e+07	2.28805e+07	1.81168e+07	9.77518e+07	2.67824e+07	2.24409e+07	1.88248e+07	4.34005e+07	1.27468e+07	5.43364e+07	1.56203e+07	6.51304e+07	1.36695e+08	1.86479e+07	1.00903e+08	1.10552e+07	9.07937e+06
FT_8.108_169.04944_RP	4-Methoxysalicylic acid	C8 H8 O4	Full match	Full match	No results	-0.58	168.042	169.049	8.108	3	0	89.8	55.8				Reference-239	DDA for preferred ion	[M+H]+1	L2	1.23504e+07	9.48827e+06	4.57459e+07	6.96968e+07	1.12432e+07	6.47066e+07	2.60618e+07	2.11527e+07	1.96281e+07	5.72866e+06	7.6383e+06	6.5493e+06	3.28142e+07	8.466e+07	1.42092e+08	1.04699e+08	8.36516e+07	1.37271e+08	4.8958e+07	6.88039e+07	1.33574e+07	4.03766e+07	2.8644e+07	4.33619e+07	2.75117e+07	1.90147e+07	6.64481e+07	1.52089e+07	7.46418e+06
FT_11.382_177.05447_RP	4-Methylumbelliferone hydrate	C10 H8 O3	Full match	Full match	No results	-0.87	176.047	177.054	11.382	4	0	82.4	51.5				Autoprocessed-3890	DDA for preferred ion	[M+H]+1	L2	2.96238e+06	5.25476e+06	2.08054e+06	4.5295e+06	4.7555e+06	3.06155e+06	3.94837e+06	4.33472e+06	3.75026e+06	2.78793e+06	4.02607e+06	1.65456e+06	3.99131e+06	4.00166e+06	8.0647e+06	6.39355e+06	6.48704e+06	8.04425e+06	2.45443e+06	2.17293e+06	2.41356e+06	5.71341e+06	2.61822e+06	1.18972e+07	3.75882e+06	3.54306e+06	3.7176e+06	1.66311e+06	3.96868e+06
FT_11.454_177.05446_RP	4-Methylumbelliferone hydrate	C10 H8 O3	Full match	Full match	No results	-0.93	176.047	177.054	11.454	4	0	82.4	51.5				Autoprocessed-3890	DDA for preferred ion	[M+H]+1	L2	3.50267e+06	1.07935e+06	3.38862e+06	2.90879e+07	3.40179e+07	5.06084e+07	2.1315e+07	2.26414e+07	1.62137e+07	3.30356e+07	1.23363e+07	3.23072e+07	1.6605e+07	3.30649e+07	3.10512e+07	4.25722e+06	4.00186e+06	9.23625e+06	1.33629e+08	8.68326e+07	4.8735e+07	6.27888e+07	5.62382e+07	7.84781e+07	1.01127e+07	3.20935e+06	3.31812e+06	2.829e+07	2.68502e+07
FT_11.138_177.05446_RP	4-Methylumbelliferone hydrate	C10 H8 O3	Full match	Full match	No results	-0.9	176.047	177.054	11.138	4	0	79.4	74.7				Autoprocessed-3890	DDA for preferred ion	[M+H]+1	L2	3.12128e+07	4.46587e+06	2.72583e+07	1.18095e+07	2.84482e+07	1.17236e+07	3.38416e+07	2.671e+07	2.85074e+07	4.8431e+07	6.50084e+07	7.01833e+07	5.1843e+07	5.37394e+07	6.81979e+07	1.78779e+07	2.88247e+07	2.7641e+07	1.27074e+08	1.44372e+08	8.84689e+07	1.26477e+08	1.26576e+08	1.61481e+08	3.11843e+07	3.36065e+07	3.96002e+07	5.17754e+07	4.2398e+07
FT_11.919_177.05446_RP	4-Methylumbelliferone hydrate	C10 H8 O3	Full match	Full match	No results	-0.89	176.047	177.054	11.919	4	0	64.5	43.3				Autoprocessed-3890	DDA for preferred ion	[M+H]+1	L2	5.95986e+06	2.43922e+06	5.88552e+06	2.87052e+06	2.45307e+06	2.3701e+06	5.15615e+06	3.45873e+06	3.16494e+06	1.22176e+06	3.78623e+06	1.63024e+06	6.89534e+06	3.27588e+06	3.71586e+06	3.99611e+06	1.83731e+07	4.49711e+06	2.2458e+06	1.33371e+07	1.30844e+07	9.26969e+06	2.34247e+06	2.80843e+06	1.91274e+07	4.8888e+06	7.32464e+06	9.77851e+06	2.54949e+06
FT_11.267_177.05446_RP	4-Methylumbelliferone hydrate	C10 H8 O3	Full match	Full match	No results	-0.89	176.047	177.054	11.267	4	0	73.9	70.7				Autoprocessed-3890	DDA for preferred ion	[M+H]+1	L2	1.02648e+07	1.1855e+07	2.96322e+06	2.73526e+06	4.83104e+06	3.39506e+06	4.46279e+06	4.79648e+06	3.60329e+06	3.68554e+06	1.5481e+06	4.38497e+06	4.72714e+06	4.45198e+06	4.93516e+06	5.6312e+06	5.88005e+06	5.19506e+06	2.8537e+06	2.46443e+06	2.3058e+06	3.59746e+06	3.12668e+06	3.58948e+06	5.38484e+06	6.60015e+06	4.48401e+06	1.98952e+06	1.73425e+06
FT_12.157_177.05447_RP	4-Methylumbelliferone hydrate	C10 H8 O3	Full match	Full match	No results	-0.83	176.047	177.054	12.157	3	0	63.2	8.2				Autoprocessed-3890	DDA for preferred ion	[M+H]+1	L2	1.43035e+07	2.53105e+07	5.1041e+07	5.86913e+06	3.99823e+06	1.86965e+07	3.62998e+06	3.88442e+06	7.33665e+06	2.31918e+07	3.74651e+07	4.46736e+07	3.42485e+06	4.12213e+06	3.79226e+06	4.32432e+06	4.37053e+06	2.11593e+07	1.5767e+07	1.79295e+07	3.39087e+07	3.66027e+06	7.4905e+06	3.32459e+06	3.94291e+06	1.54845e+07	1.0581e+07	4.30818e+07	5.53116e+07
FT_11.694_268.09662_RP		C14 H15 N O3	No match	Invalid mass	No results	89692.7	267.089	268.097	11.694	2	0	88.1	9.4					DDA for preferred ion	[M+H]+1		1.91198e+06	1.09063e+06	1.3685e+06	1.64121e+06	2.04106e+06	1.93865e+06	2.60353e+06	2.84419e+06	2.39962e+06	1.0076e+06	917003	1.1523e+06	2.5561e+06	2.67481e+06	2.89673e+06	3.29915e+06	3.49427e+06	3.19172e+06	1.73257e+06	1.47094e+06	1.32437e+06	2.27254e+06	1.90654e+06	2.20625e+06	2.76642e+06	2.65674e+06	2.78285e+06	1.15099e+06	1.08571e+06
FT_9.711_181.04937_RP	4-oxo-4,5,6,7-tetrahydrobenzo[b]furan-3-carboxylic acid	C9 H8 O4	Full match	Full match	No results	-0.94	180.042	181.049	9.711	1	0	81.9	9.1				Autoprocessed-7048	DDA for preferred ion	[M+H]+1	L2	4.07972e+07	8.95438e+07	5.76646e+07	2.86452e+07	9.8436e+06	4.17525e+07	5.37625e+07	5.39594e+07	3.3319e+07	2.80522e+07	1.36948e+07	2.49576e+07	244767016	6.27309e+07	6.79238e+07	8.68133e+07	7.24481e+07	5.85864e+07	1.76748e+07	4.15993e+07	7.42409e+07	4.00659e+07	1.89883e+07	2.54895e+07	9.063e+07	8.0271e+07	3.56522e+07	9.96368e+06	1.1083e+07
FT_14.088_262.16472_RP		C12 H20 O5	No match	Invalid mass	No results	69742.8	261.157	262.165	14.088	1	0	75.4	71.9					DDA for preferred ion	[M+H]+1		4.68852e+06	6.97771e+06	1.28012e+07	3.64454e+07	3.79247e+07	3.81218e+07	3.0684e+07	4.91792e+07	5.5321e+07	5.06944e+07	5.1952e+07	5.6735e+07	4.01809e+08	4.22656e+08	2.3185e+08	1.48557e+07	6.65401e+06	1.12258e+08	8.93773e+07	9.09694e+07	6.61548e+07	8.95192e+07	2.00899e+07	5.29401e+07	1.19081e+07	2.32001e+07	2.09403e+07	6.61394e+07	5.59998e+07
FT_14.233_215.07014_RP	4,4'-Dihydroxybenzophenone	C13 H10 O3	Full match	Full match	No results	-0.63	214.063	215.07	14.233	1	0	66.5	47.4			C14220	Reference-7304	DDA for preferred ion	[M+H]+1	L2	9.94969e+06	2.139e+06	1.88505e+06	2.30748e+06	2.9417e+06	6.89981e+06	1.67661e+07	4.95683e+06	1.24451e+07	1.4577e+06	2.73059e+06	1.99276e+06	1.45547e+07	3.931e+06	9.46468e+06	6.99158e+06	1.9963e+07	4.98266e+06	2.74831e+06	7.1894e+06	2.19885e+06	7.70903e+06	2.86971e+06	3.38952e+06	5.60146e+06	3.96821e+06	4.18497e+06	1.82073e+06	3.91215e+06
FT_8.607_240.10173_RP	4,4'-dimethoxy[1,1'-biphenyl]-2-carbonitrile	C15 H13 N O2	Full match	Full match	No results	-0.72	239.094	240.102	8.607	1	0	94.3	71.4				Autoprocessed-4314	DDA for preferred ion	[M+H]+1	L2	1.45487e+06	1.22799e+06	1.01666e+06	1.2449e+06	1.53325e+06	1.57133e+06	2.20594e+06	2.29379e+06	2.16476e+06	771151	695248	568653	1.94098e+06	1.67537e+06	1.76379e+06	2.5197e+06	2.45929e+06	2.39432e+06	1.09512e+06	965358	929455	1.49163e+06	1.25319e+06	1.45237e+06	1.97933e+06	1.91757e+06	1.91294e+06	833757	763946
FT_9.741_225.07553_RP	4,8-Dihydroxy-6-methoxy-3-methyl-3,4-dihydro-1H-isochromen-1-one	C11 H12 O5	Full match	Full match	No results	-1.01	224.068	225.076	9.741	2	0	68.1	67.4				Reference-7578	DDA for preferred ion	[M+H]+1	L2	3.09731e+06	2.68284e+06	2.11544e+06	2.54912e+06	3.17348e+06	3.19233e+06	4.26959e+06	4.80718e+06	2.26665e+06	2.91537e+06	1.45639e+06	1.7834e+06	4.2964e+06	4.29401e+06	4.62806e+06	5.345e+06	5.50335e+06	5.05688e+06	3.71682e+06	2.36801e+06	3.03629e+06	3.55666e+06	3.01067e+06	3.49619e+06	4.76928e+06	4.60765e+06	4.39912e+06	2.07496e+06	1.8216e+06
FT_9.623_249.07309_RP		C12 H12 N2 O2 S	No match	Invalid mass	No results	-88599.1	226.084	249.073	9.623	3	0	71.8	69.2					DDA for preferred ion	[M+Na]+1		1.90522e+06	1.60862e+06	1.34534e+06	1.54921e+06	1.91154e+06	1.80344e+06	2.37758e+06	2.5144e+06	1.17866e+06	794782	767035	837402	2.03749e+06	2.05295e+06	2.17802e+06	2.5686e+06	2.59583e+06	2.32874e+06	1.09345e+06	960662	866374	1.33486e+06	1.19448e+06	1.34618e+06	1.77118e+06	1.61685e+06	1.57597e+06	653905	587447
FT_11.117_341.13816_RP		C20 H22 O6	No match	Invalid mass	No results	-50289.5	340.131	341.138	11.117	2	0	84.9	78.7					DDA for preferred ion	[M+H]+1		4.68407e+07	1.13817e+07	5.83596e+07	1.52953e+06	2.70021e+06	2.21668e+06	5.0174e+07	1.08302e+07	7.47204e+06	4.0132e+06	3.35111e+06	3.17952e+06	2.56454e+06	2.5297e+06	2.79148e+06	3.14354e+06	3.26946e+06	3.01132e+06	1.56741e+06	1.38561e+06	3.0849e+06	3.10016e+07	5.50002e+07	1.79491e+07	9.13835e+07	7.11749e+07	8.22119e+07	1.07185e+06	1.02777e+07
FT_1.111_132.06536_RP	5-Aminolevulinic acid	C5 H9 N O3	Full match	Full match	No results	-1.23	131.058	132.065	1.111	4	0	67.3	43.8			C00430	Reference-250	DDA for preferred ion	[M+H]+1	L2	9.50738e+06	1.71243e+07	1.2816e+07	5.06014e+06	4.54112e+06	3.79239e+06	7.13871e+06	1.1097e+07	1.05213e+07	8.71987e+07	114375118	9.99077e+07	6.28837e+06	7.95842e+06	7.15588e+06	9.36947e+06	9.44413e+06	8.26762e+06	6.9624e+06	4.46371e+06	5.03776e+06	7.01191e+06	3.08932e+08	2.27043e+07	1.45398e+07	1.44363e+07	1.32866e+07	1.02781e+07	1.68936e+07
FT_1.227_132.06536_RP	[Similar to: 5-Aminolevulinic acid]	C5 H9 N O3	Full match	Full match	No results	-1.23	131.058	132.065	1.227	4	0	65.4	43.5				Reference-250	DDA for preferred ion	[M+H]+1	L2	4.26519e+07	4.95384e+07	1.32376e+07	4.69033e+07	3.62922e+07	4.43191e+07	1.48943e+08	8.38959e+07	1.03431e+08	3.61162e+07	3.2049e+07	1.27825e+07	1.14458e+08	9.68028e+07	8.92972e+07	8.55738e+07	7.76096e+07	8.53342e+07	2.57741e+07	3.07688e+07	2.29924e+07	9.16708e+07	5.74507e+07	5.61303e+07	9.24384e+07	1.72679e+08	1.13308e+08	2.29375e+07	2.84076e+07
FT_1.328_132.06538_RP	[Similar to: 5-Aminolevulinic acid]	C5 H9 N O3	Full match	Full match	No results	-1.1	131.058	132.065	1.328	4	0	65.4	43.5				Reference-250	DDA for preferred ion	[M+H]+1	L2	6.27681e+07	6.99357e+07	6.38186e+07	3.71747e+07	5.24829e+07	4.53717e+07	143459373	1.35887e+08	1.70061e+08	3.58217e+07	3.81978e+07	4.7512e+07	1.34934e+08	1.70689e+08	1.57373e+08	1.37869e+08	1.2605e+08	1.70679e+08	4.08529e+07	3.10249e+07	4.41139e+07	2.5619e+07	1.79697e+08	3.37393e+07	8.75326e+07	6.77895e+07	7.8493e+07	5.45609e+07	6.48811e+07
FT_1.532_101.05958_RP		C5 H11 N O2	No match	Invalid mass	Invalid mass	-145429	100.052	101.06	1.532	3	4	88.6	9.4		88.3	C00431		DDA for preferred ion	[M+H]+1		1.53538e+08	1.38832e+08	1.12456e+08	2.26571e+08	2.17028e+08	3.17505e+07	7.6405e+07	106506540	1.14255e+08	5.18692e+07	1.14529e+08	2.78788e+07	6.72259e+07	1.08721e+08	1.0466e+08	3.75397e+07	1.39383e+08	5.29209e+07	2.73077e+07	5.85766e+07	8.12353e+07	6.20685e+08	5.31901e+08	6.40586e+08	7.49931e+08	7.87595e+08	8.41432e+08	1.68978e+07	4.70498e+07
FT_11.169_192.06538_RP	5-Hydroxyindole-3-acetic acid	C10 H9 N O3	Full match	Full match	No results	-0.72	191.058	192.065	11.169	1	0	84.2	52.6			C05635	Reference-256	DDA for preferred ion	[M+H]+1	L2	3.28564e+06	1.75661e+06	2.59542e+06	1.4754e+06	1.83496e+06	1.80846e+06	9.82095e+07	6.58872e+07	8.04657e+07	3.31547e+06	3.57196e+06	1.64712e+06	1.74487e+08	3.26527e+08	2.10092e+08	1.33923e+08	1.07854e+08	9.95717e+07	3.42811e+06	1.84858e+06	3.53466e+06	8.73234e+06	8.77983e+06	1.24973e+07	4.10903e+07	3.23063e+07	3.38425e+07	1.75566e+06	3.58897e+06
FT_2.179_247.17627_RP		C15 H22 N2 O	No match	Invalid mass	No results	-17.16	246.169	247.176	2.179	2	0	89.3	9.5					DDA for preferred ion	[M+H]+1		646566	593741	489875	5.82827e+07	4.8586e+07	4.49314e+07	1.16678e+06	1.16356e+06	1.24714e+06	1.64099e+07	1.7941e+07	1.01051e+07	1.3918e+06	1.29024e+06	1.29689e+06	1.21237e+06	1.31428e+06	1.35563e+06	8.58764e+06	2.15286e+07	2.12669e+07	1.28002e+08	7.57956e+07	8.46508e+07	1.23299e+06	1.2326e+06	1.28763e+06	3.23262e+07	4.80572e+07
FT_9.426_206.081_RP	5-Methoxyindoleacetic acid	C11 H11 N O3	Full match	Full match	No results	-0.85	205.074	206.081	9.426	1	0	79.2	9			C05660	Reference-260	DDA for preferred ion	[M+H]+1	L2	1.7331e+06	1.46698e+06	2.43401e+06	1.49297e+06	1.8417e+06	1.8061e+06	2.31988e+06	2.63016e+06	1.67911e+06	3.78991e+07	2.74593e+07	6.85247e+06	2.22004e+06	2.30803e+06	2.51125e+06	2.74985e+06	2.92891e+06	2.70682e+06	1.35563e+06	1.1931e+06	1.06799e+06	1.7328e+06	4.35936e+07	1.18026e+07	2.264e+06	2.29889e+06	2.26994e+06	1.00319e+06	2.52041e+06
FT_1.479_335.09462_RP	5-Methyl-1-phenyl-4-[1-(thien-2-oyl)pyrazol-5-yl]pyrazole	C18 H14 N4 O S	No match	Full match	No results	-4.45	334.087	335.095	1.479	3	0	98.3	9.9				Autoprocessed-2623	DDA for preferred ion	[M+H]+1	L2	5.12758e+06	4.73381e+06	4.4034e+06	4.03649e+06	3.71023e+06	2.26151e+06	1.34304e+06	1.40675e+06	1.53708e+06	2.63457e+06	5.02751e+06	3.44553e+06	1.27235e+06	1.32494e+06	1.3508e+06	1.38557e+06	1.50272e+06	1.38886e+06	2.83009e+06	4.21923e+06	3.7391e+06	2.58542e+06	4.22199e+06	1.31623e+07	1.19619e+06	1.22993e+06	1.20159e+06	2.40612e+06	4.17432e+06
FT_8.642_211.09632_RP		C11 H16 O5	No match	Invalid mass	No results	-78959.9	210.089	211.096	8.642	1	0	77.7	73.5					DDA for preferred ion	[M+H]+1		1.48437e+07	1.49193e+07	1.296e+07	872461	1.11312e+06	1.44033e+06	3.83443e+06	1.59665e+06	7.56225e+06	772126	1.28921e+06	764437	3.91941e+06	2.91165e+06	6.13243e+06	1.801e+06	6.92465e+06	7.26737e+06	2.56452e+06	1.06785e+06	2.84373e+06	9.62215e+06	1.28453e+06	1.25943e+06	2.00092e+07	1.56274e+07	6.82507e+06	1.86734e+06	1.39566e+06
FT_13.232_189.09086_RP		C8 H8 N6	No match	Invalid mass	No results	13.52	188.084	189.091	13.232	3	0	87.9	80.9					DDA for preferred ion	[M+H]+1		4.66082e+06	3.81507e+06	1.58869e+06	7.28876e+06	7.79067e+06	1.45626e+07	3.26019e+06	1.21703e+07	3.37572e+06	4.5383e+06	6.87542e+06	3.82782e+06	4.78956e+06	1.12972e+07	8.05167e+06	7.38164e+06	4.35498e+06	1.08688e+07	7.10371e+06	5.19773e+06	4.74676e+06	1.3976e+07	1.0565e+07	5.70705e+06	8.06412e+06	1.29251e+07	9.30211e+06	6.2055e+06	1.36037e+06
FT_8.208_195.12252_RP		C11 H12 N4 O	No match	Invalid mass	No results	-101739	194.115	195.123	8.208	2	0	90.3	9.5					DDA for preferred ion	[M+H]+1		1027125280	8.96746e+08	8.60447e+08	1156702516	1270223802	1383762101	1520184787	1794872993	1420965519	6.66626e+08	6.76129e+08	4.28281e+08	1464490033	1853483017	1778018527	1859966261	1984118591	1396845243	1140452526	1217239175	8.82425e+08	1644252935	1436096877	1639972172	9.88815e+08	1829388132	1135167202	1407169033	6.03167e+08
FT_2.025_132.10178_RP	6-Aminocaproic acid	C6 H13 N O2	Full match	Full match	No results	-0.98	131.095	132.102	2.025	1	0	72.6	45.7			C02378	Reference-267	DDA for preferred ion	[M+H]+1	L2	3.36316e+07	2.99072e+07	8.34021e+07	4.1715e+07	2.61889e+07	3.13378e+07	8.88562e+07	1.53131e+08	1.03642e+08	2.49368e+07	2.10065e+07	2.62543e+07	2.50844e+08	204649737	7.02529e+08	1.03011e+08	1.3192e+08	1.11365e+08	3.08924e+07	2.7314e+07	2.54819e+07	5.02599e+07	4.7176e+07	6.07406e+07	7.14675e+07	8.0492e+07	8.60421e+07	2.55741e+07	2.57788e+07
FT_1.425_132.10177_RP	[Similar to: 6-Aminocaproic acid]	C6 H13 N O2	Full match	Full match	No results	-1.05	131.094	132.102	1.425	1	0	63.4	43.1				Reference-267	DDA for preferred ion	[M+H]+1	L2	7.70216e+07	6.88037e+07	7.27508e+07	4.47245e+07	5.13166e+07	1.92124e+07	2.17293e+08	1.24903e+08	1.42128e+08	2.6793e+07	1.78563e+07	1.14997e+07	2.65808e+08	130822910	3.4992e+08	7.36486e+07	7.58017e+07	167711389	7.16098e+06	6.74199e+06	8.77301e+06	5.34938e+07	2.98619e+07	2.98832e+07	8.8023e+07	1.00374e+08	137791790	1.90741e+07	1.36595e+07
FT_11.238_209.08069_RP	6-Hydroxy-8-methoxy-3-methyl-3,4-dihydro-1H-isochromen-1-one	C11 H12 O4	Full match	Full match	No results	-0.74	208.073	209.081	11.238	3	0	69.7	67.9				Reference-7580	DDA for preferred ion	[M+H]+1	L2	2.69312e+06	2.34513e+06	2.61301e+06	9.24789e+06	8.9836e+06	2.77162e+06	3.77288e+06	4.06143e+06	2.99001e+06	1.31862e+07	1.67085e+06	2.18133e+06	1.56595e+07	3.65771e+06	4.04963e+06	1.08171e+07	1.30023e+07	1.01538e+07	2.24313e+06	2.0132e+06	2.35447e+06	3.07578e+06	2.95421e+06	1.4158e+07	7.61627e+06	3.3221e+06	3.44084e+06	3.76753e+07	1.27864e+06
FT_12.532_209.08066_RP	6-Hydroxy-8-methoxy-3-methyl-3,4-dihydro-1H-isochromen-1-one	C11 H12 O4	Full match	Full match	No results	-0.85	208.073	209.081	12.532	1	0	65.7	66.7				Reference-7580	DDA for preferred ion	[M+H]+1	L2	4.25285e+07	1.23482e+07	1.35782e+07	1.02903e+07	1.25528e+07	1.31309e+07	1.03631e+07	4.43797e+06	1.53541e+07	1.58822e+07	3.14389e+07	3.55667e+07	1.08441e+07	1.1595e+07	4.66015e+06	5.34031e+06	1.1586e+07	5.03842e+06	7.60568e+06	1.48634e+07	2.42187e+07	2.4195e+07	2.20379e+07	1.2238e+07	2.0245e+07	1.81021e+07	1.64014e+07	3.52846e+07	1.86607e+07
FT_8.794_151.06133_RP	6-Methyl[1,2,4]triazolo[4,3-b]pyridazin-8-ol	C6 H6 N4 O	Full match	Full match	No results	-0.73	150.054	151.061	8.794	1	0	82.9	51.8				Reference-4332	DDA for preferred ion	[M+H]+1	L2	1.39571e+06	1.17939e+06	958728	1.22356e+06	1.49807e+06	1.44717e+06	1.93955e+06	2.10906e+06	2.00823e+06	1.88578e+06	1.17337e+06	1.75804e+06	1.75048e+06	1.68709e+06	1.73144e+06	2.19307e+06	2.27822e+06	2.15615e+06	1.05782e+06	2.42658e+06	4.4399e+06	7.49418e+06	6.93884e+06	6.72301e+06	1.77214e+06	1.79295e+06	1.80503e+06	746332	782183
FT_4.576_235.11877_RP	7-(tert-butyl)-4-imino-1,2,3,4,5,6-hexahydropyrido[3,4-d]pyridazine-1,5-dione	C11 H14 N4 O2	Full match	Full match	No results	-0.79	234.111	235.119	4.576	2	0	82.3	9.1				Autoprocessed-6820	DDA for preferred ion	[M+H]+1	L2	2.27311e+06	1.81399e+06	1.094e+06	1.80592e+07	2.17669e+07	1.92515e+07	7.58257e+06	5.7133e+06	1.12348e+07	2.55535e+07	2.88063e+07	3.10905e+07	1.22944e+07	1.27839e+07	1.52911e+07	1.43626e+06	1.42709e+06	4.4533e+06	2.16146e+07	3.92163e+07	3.17803e+07	9.40285e+07	8.05338e+07	9.15812e+07	4.9562e+06	3.624e+06	2.63871e+06	1.83041e+07	2.06793e+07
FT_9.838_163.03885_RP	7-Hydroxycoumarine	C9 H6 O3	Full match	Full match	No results	-0.73	162.032	163.039	9.838	3	0	80.6	9			C09315	Reference-1341	DDA for preferred ion	[M+H]+1	L2	7.59884e+07	9.86963e+07	42287352	1.95051e+07	2.69643e+07	2.4617e+07	2.38321e+08	3.64688e+07	2.48183e+07	1.35816e+07	1.21831e+07	1.25816e+07	5.58794e+07	1.58754e+08	3.1829e+07	4.75264e+07	4.07512e+07	9.42561e+07	1.89991e+07	1.69244e+07	15314669	1.29493e+08	1.80875e+07	2.34453e+07	6.17551e+07	4.65829e+08	4.00618e+07	1.62983e+07	1.42413e+07
FT_8.586_163.03887_RP	[Similar to: 7-Hydroxycoumarine]	C9 H6 O3	Full match	Full match	No results	-0.59	162.032	163.039	8.586	3	0	77.1	8.9				Reference-1341	DDA for preferred ion	[M+H]+1	L2	3.92223e+07	7.58943e+07	4.87875e+07	1.91915e+07	2.0813e+07	2.14414e+07	3.43011e+07	3.43985e+07	2.91332e+07	3.95329e+07	1.01696e+07	1.1989e+07	2.97575e+07	2.6719e+07	2.69666e+07	4.0972e+07	3.5461e+07	3.62438e+07	1.51723e+07	1.27314e+07	3.74495e+07	4.37792e+07	5.76654e+07	4.55183e+07	3.18328e+07	2.52077e+07	2.97949e+07	2.132e+07	3.05216e+07
FT_11.236_163.03886_RP	[Similar to: 7-Hydroxycoumarine]	C9 H6 O3	Full match	Full match	No results	-0.71	162.032	163.039	11.236	3	0	79.5	49.8				Reference-1341	DDA for preferred ion	[M+H]+1	L2	1.1068e+08	6.33154e+07	3.59153e+07	2.24561e+07	2.93479e+07	2.66685e+07	9.20017e+07	7.68925e+07	8.01516e+07	5.66993e+07	4.82538e+07	3.50449e+07	9.41166e+07	1.33181e+08	1.07338e+08	5.40942e+07	5.0035e+07	1.34548e+08	4.54347e+07	4.77415e+07	2.99889e+07	3.84943e+07	4.87273e+07	4.94177e+07	1.99819e+08	4.79802e+07	4.92594e+07	3.31441e+07	2.4115e+07
FT_13.944_193.04938_RP	7,8-Dihydroxy-4-methylcoumarin	C10 H8 O4	Full match	Full match	No results	-0.79	192.042	193.049	13.944	8	0	93.7	81.1				Reference-275	DDA for preferred ion	[M+H]+1	L2	2.97648e+06	2.32565e+06	2.03648e+06	2.56324e+06	3.27826e+06	3.13794e+06	4.11512e+06	6.60592e+06	4.59738e+06	4.39956e+06	2.30273e+06	2.02797e+06	7.44794e+06	6.27744e+06	1.03607e+07	6.13548e+06	6.03887e+06	8.82221e+06	5.41346e+06	4.1276e+06	2.58794e+06	4.36465e+06	7.56034e+06	6.26138e+06	6.4704e+06	5.63018e+06	8.83255e+06	4.21883e+06	2.23488e+06
FT_1.136_76.03924_RP	Acetohydroxamic acid	C2 H5 N O2	Full match	Full match	No results	-0.8	75.032	76.0392	1.136	1	0	70.4	8.5			C06808	Reference-6541	DDA for preferred ion	[M+H]+1	L2	139921462	154453402	1.23337e+08	5.36714e+07	6.0258e+07	4.76507e+07	1.56953e+07	1.40495e+07	24679025	7.35571e+07	8.62299e+07	8.40422e+07	1.64764e+07	2.45358e+07	1.95039e+07	2.02832e+07	1.78851e+07	1.06563e+07	6.00607e+07	8.14645e+07	9.23803e+07	1.78136e+07	8.24858e+06	1.34553e+07	2.36485e+07	1.88606e+07	2.06743e+07	8.7323e+07	7.56339e+07
FT_4.475_121.06465_RP	Acetophenone	C8 H8 O	Full match	Full match	No results	-1.07	120.057	121.065	4.475	5	0	92.7	79.5	63.4		C07113	Reference-2744	DDA for preferred ion	[M+H]+1	L2	8.17351e+07	9.58293e+07	4.64938e+07	5.54968e+08	5.07083e+08	5.48711e+08	2.61534e+08	2.35975e+08	3.32193e+08	2.38449e+08	3.05026e+08	465799013	5.35833e+08	5.45676e+08	4.9261e+08	9.61505e+07	9.21708e+07	1.01681e+08	1.71407e+08	302641369	2.53544e+08	4.9027e+08	3.22984e+08	4.11536e+08	1.22081e+08	1.35258e+08	1.22621e+08	3.88145e+08	2.68765e+08
FT_11.912_167.07018_RP	Acetovanillone	C9 H10 O3	Full match	Partial match	Full match	-0.57	166.063	167.07	11.912	1	1	97.3	9.9		97.5			DDA for preferred ion	[M+H]+1	L1	8.063e+07	3.60235e+07	6.21079e+07	7.41715e+07	7.40099e+07	1.07207e+08	1.8133e+08	1.52087e+08	8.0403e+07	5.94756e+07	5.36172e+07	6.47337e+07	8.7858e+07	182616739	1.47078e+07	8.33283e+07	8.32666e+07	3.58591e+07	7.26718e+07	6.51447e+07	8.18946e+07	1.13288e+08	1.93459e+08	1.16809e+08	9.81785e+07	1.35022e+08	1.24964e+08	6.00839e+07	6.87721e+07
FT_2.232_146.11744_RP	Acetylcholine	C7 H15 N O2	Full match	Full match	No results	-0.79	145.11	146.117	2.232	2	0	72.1	8.6	78		C01996	Reference-885	DDA for preferred ion	[M+H]+1	L2	1.04379e+07	9.9583e+06	1.09698e+07	5.88034e+06	7.29102e+06	6.21539e+06	4.96833e+08	4.15929e+08	7.65387e+08	7.22928e+06	5.70904e+06	2.68922e+06	9.09908e+08	1176407659	1313647287	9.26569e+07	1.91295e+08	2.75117e+08	5.79743e+06	6.40436e+06	6.22367e+06	1.38127e+07	1.04574e+07	1.66187e+07	1.08285e+08	4.26793e+07	8.57796e+07	5.91507e+06	7.84355e+06
FT_1.38_146.11743_RP		C7 H16 N O2	No match	No match	Invalid mass	-6898.16	145.11	146.117	1.38	1	1	95.3	9.8		90.7			DDA for preferred ion	[M+H]+1		5.38082e+07	5.19011e+07	5.3744e+07	8.67878e+07	8.79157e+07	7.62235e+07	6.78408e+08	4.00582e+08	5.898e+08	9.14483e+07	7.0758e+07	6.49995e+07	1128405444	1180614962	9.13541e+08	4.13436e+06	6.01515e+06	2.31563e+08	3.9676e+07	4.8205e+07	4.99799e+07	3.82333e+08	2.38277e+08	7.76638e+08	2.91636e+08	4.20605e+08	3.97416e+08	7.42934e+07	1.04498e+08
FT_2.198_136.06164_RP	Adenine	C5 H5 N5	Full match	Full match	Full match	-0.96	135.054	136.062	2.198	1	1	99.7	10		81.7	C00147	Reference-296	DDA for preferred ion	[M+H]+1	L1	5.91978e+08	5.91289e+08	394713367	5.26462e+08	6.63483e+08	6.63236e+08	3.61514e+07	6.73364e+07	3.6124e+07	3.56371e+08	4.9128e+08	5.25496e+08	4.76329e+07	4.10381e+07	5.32465e+07	5.73576e+07	5.1177e+07	3.84594e+07	4.64152e+08	6.59293e+08	5.86559e+08	3.98074e+08	2.56373e+08	2.91735e+08	5.97633e+07	3.27981e+07	4.27951e+07	3.34492e+08	3.53583e+08
FT_6.286_268.10379_RP	Adenosine	C10 H13 N5 O4	Full match	Full match	Full match	-0.9	267.097	268.104	6.286	1	1	99.9	10		99.3	C00212	Reference-297	DDA for preferred ion	[M+H]+1	L1	2.01233e+08	1.71635e+08	2.55668e+08	4.69117e+06	5.72269e+06	1.3903e+06	1.1112e+07	1.45471e+07	9.25426e+06	1.31072e+07	8.00002e+06	1.05583e+07	1.97463e+07	2.22303e+07	6.42714e+06	3.70787e+06	2.76262e+06	3.17947e+06	1.02924e+07	9.8333e+06	1.74579e+07	6.17517e+06	1.02711e+06	3.17551e+06	6.45811e+06	7.28711e+06	6.17572e+06	1.83129e+06	4.8062e+06
FT_5.426_330.0596_RP	Adenosine 3'5'-cyclic monophosphate	C10 H12 N5 O6 P	Full match	Full match	No results	-0.6	329.052	330.06	5.426	1	0	98.3	9.9			C00575	Reference-1344	DDA for preferred ion	[M+H]+1	L2	884410	3.27422e+06	4.89354e+06	738354	984198	983375	1.22738e+06	1.38268e+06	1.42726e+06	424389	387679	493397	1.01567e+06	1.07149e+06	1.20959e+06	1.24955e+06	1.35147e+06	1.24407e+06	529862	460497	447218	693202	615990	771317	1.07373e+06	1.03949e+06	1.1776e+06	475699	420243
FT_4.603_348.07015_RP	Adenosine 5'-monophosphate	C10 H14 N5 O7 P	Full match	Full match	No results	-0.6	347.063	348.07	4.603	2	0	98.7	9.9			C00020	Reference-252	DDA for preferred ion	[M+H]+1	L2	1.00157e+07	1.25718e+07	8.76855e+06	3.799e+06	4.02553e+06	2.51121e+06	1.4701e+06	1.58648e+06	1.71701e+06	9.22109e+06	3.86373e+06	2.64717e+06	1.28492e+06	1.24266e+06	1.41497e+06	1.53209e+06	1.61941e+06	1.55308e+06	8.12362e+06	3.32315e+06	6.03056e+06	7.55379e+06	4.79732e+06	6.65316e+06	1.33038e+06	1.71826e+06	1.5157e+06	3.19467e+06	2.90148e+06
FT_11.355_273.0756_RP	Alternariolmethylether	C15 H12 O5	Full match	Full match	No results	-0.55	272.068	273.076	11.355	5	0	71.2	8.6				Reference-6178	DDA for preferred ion	[M+H]+1	L2	2.42472e+06	1.1528e+06	1.68181e+06	2.1358e+06	2.6118e+06	2.53821e+06	3.26389e+06	3.51233e+06	2.78788e+06	1.2153e+06	1.18237e+06	1.37153e+06	3.23453e+06	3.26537e+06	3.47683e+06	3.96782e+06	3.97922e+06	3.81865e+06	2.03621e+06	1.8104e+06	1.56415e+06	2.47292e+06	2.07763e+06	2.4001e+06	2.98648e+06	2.77766e+06	2.94614e+06	1.31911e+06	1.18887e+06
FT_6.562_182.11739_RP	Anhydroecgonine methyl ester	C10 H15 N O2	Full match	Full match	No results	-0.93	181.11	182.117	6.562	1	0	67.4	43.8				Reference-583	DDA for preferred ion	[M+H]+1	L2	920860	1.37564e+06	967024	2.61568e+06	1.03761e+06	2.97423e+06	1.45659e+08	2.29617e+08	176876456	1.3143e+06	479410	1.44964e+06	1.34858e+08	5.61516e+07	8.33157e+07	8.50957e+07	4.50519e+07	6.98035e+07	701324	808694	557820	950788	805165	1.0041e+06	1.70638e+07	2.51013e+06	2.57939e+06	602228	986957
FT_9.69_167.07018_RP	Apocynin	C9 H10 O3	Full match	Full match	No results	-0.58	166.063	167.07	9.69	1	0	89.3	9.5			C11380	Reference-5847	DDA for preferred ion	[M+H]+1	L2	2.81135e+07	8.17642e+07	3.75687e+07	1.98872e+07	1.34131e+08	2.45556e+07	1.19479e+08	6.46545e+07	3.33303e+07	2.71743e+07	1.44913e+07	2.32893e+07	3.38983e+07	3.96349e+07	3.25512e+07	5.91378e+07	6.67319e+07	4.31876e+07	2.9527e+07	3.17735e+07	4.63582e+07	1.70581e+08	1.28105e+08	7.61971e+07	4.60402e+07	4.04914e+07	3.77115e+07	6.14535e+07	3.72732e+07
FT_6.868_167.07015_RP	[Similar: Apocynin]	C9 H10 O3	Full match	Full match	No results	-0.76	166.063	167.07	6.868	1	0	67.2	8.4				Reference-5847	DDA for preferred ion	[M+H]+1	L2	2.42547e+07	2.48462e+07	2.08386e+07	1.17415e+07	1.22754e+07	1.31e+07	1.48887e+07	9.9662e+07	1.62439e+07	7.60876e+06	5.93128e+06	7.36753e+06	9.49488e+07	1.37042e+07	1.38835e+07	1.86127e+07	1.77233e+07	1.56803e+07	1.78584e+07	1.21796e+07	1.01642e+07	1.44311e+07	8.71297e+06	1.10448e+07	3.12428e+07	3.65128e+07	2.69719e+07	7.46477e+06	6.98449e+06
FT_7.641_295.12864_RP	Aspartame	C14 H18 N2 O5	Full match	Full match	No results	-0.72	294.121	295.129	7.641	1	0	84.6	68.1			C11045	Reference-990	DDA for preferred ion	[M+H]+1	L2	3.59134e+07	3.57204e+07	4.9401e+07	7.81979e+07	7.31116e+07	6.48628e+07	1.73066e+06	1.78456e+06	1.8148e+06	4.08829e+07	8.43707e+07	3.50823e+07	1.47351e+06	818063	845513	1.74202e+06	1.77564e+06	1.69295e+06	5.11411e+07	5.84707e+07	6.1905e+07	1.66995e+06	1.10492e+06	1.26272e+06	1.17379e+06	1.1718e+06	1.20121e+06	8.36045e+07	7.25198e+07
FT_1.276_118.08608_RP	Betaine	C5 H11 N O2	Full match	Full match	Full match	-1.46	117.079	118.086	1.276	3	1	99.4	10		98.2	C00719	Reference-894	DDA for preferred ion	[M+H]+1	L1	1344705044	1431696444	1652771352	4237335580	3310135045	3625467326	5332640381	1697099192	4655596804	3737210939	3149493048	2202684206	1022600603	1288771314	1273189226	1343460098	1108111769	1311651619	1847187933	2349605864	1969359792	5245306311	3725115838	4804922817	2397671103	3515596416	4209001394	2205622073	3301701943
FT_1.256_147.06505_RP		C6 H13 N O4	No match	Invalid mass	Invalid mass	-104404	146.058	147.065	1.256	3	1	80.7	50.5		73.6			DDA for preferred ion	[M+H]+1		1.38892e+07	1.39862e+07	6.10005e+07	2.07941e+08	1.31921e+08	161545695	5.74907e+06	3.09632e+06	4.47012e+06	1.35896e+08	1.51311e+08	9.37641e+07	4.99257e+06	7.65111e+06	9.84821e+06	7.05236e+06	8.28598e+06	4.4576e+06	8.22887e+07	1.20376e+08	1.0706e+08	1.17867e+07	1.15663e+07	1.10007e+07	7.81902e+06	4.36043e+06	1.65918e+07	7.5033e+07	8.51507e+07
FT_1.317_164.09158_RP	Bicine	C6 H13 N O4	Full match	Not the top hit	Full match	-0.94	163.084	164.092	1.317	3	1	86.7	54		73.6		Reference-1320	DDA for preferred ion	[M+H]+1	L1	1138234575	9.93475e+08	6.39752e+08	8.62565e+08	1249535907	1524863297	1782665686	1425013919	1974940826	4.92925e+08	4.06436e+08	5.08574e+08	1599168343	2265964077	2795398034	2045857650	2631535905	1840255006	1015031394	1026480987	8.67878e+08	3401274829	2543098351	2929791930	2227468571	3802519980	3239222580	1905718475	1060500581
FT_1.252_164.09157_RP	Bicine	C6 H13 N O4	Full match	Not the top hit	Full match	-0.98	163.084	164.092	1.252	3	1	80.7	50.5		73.6		Reference-1320	DDA for preferred ion	[M+H]+1	L1	956879089	6.94051e+08	9.57481e+08	4.45239e+08	9.10311e+08	1250186779	8.54324e+08	1198978321	1493556434	2.65354e+08	4.78116e+08	5.44488e+08	6.15558e+08	1236705817	1633068043	7.53026e+08	9.28982e+08	8.56242e+08	4.36397e+08	4.85544e+08	448141504	1041616475	8.57623e+08	6.72547e+08	6.66539e+08	1057923684	7.21543e+08	5.18747e+08	1.89168e+08
FT_16.975_387.17999_RP	Bis(methylbenzylidene)sorbitol	C22 H26 O6	Not the top hit	Full match	No results	-0.59	386.173	387.18	16.975	1	0	99.8	10				Reference-7439	DDA for preferred ion	[M+H]+1	L2	6.63565e+08	8.56429e+08	6.26744e+08	3.55033e+08	3.78541e+08	9.12222e+08	4.9116e+08	5.68677e+08	5.3848e+08	343257201	2.23968e+08	2.8687e+08	9.06203e+08	7.23015e+08	7.08323e+08	5.06053e+08	7.13961e+08	9.44225e+08	239686798	1.74176e+08	1.65038e+08	3.08388e+08	1.8881e+08	2.56456e+08	4.88845e+08	2.96118e+08	4.18616e+08	3.97875e+08	3.762e+08
FT_11.991_193.08576_RP	BMK methyl glycidate	C11 H12 O3	Full match	Full match	No results	-0.95	192.078	193.086	11.991	1	0	86.2	9.3				Reference-6496	DDA for preferred ion	[M+H]+1	L2	2.30988e+06	4.72788e+06	7.53833e+06	2.1249e+07	2.00951e+07	2.14548e+07	9.45135e+06	1.48157e+07	8.1206e+06	1.845e+07	1.69193e+07	2.17824e+07	1.48844e+07	1.09322e+07	3.54131e+06	2.91989e+07	6.56424e+06	2.16036e+07	3.13719e+07	2.97761e+07	2.04446e+07	4.79407e+07	2.77542e+07	5.47624e+07	3.39309e+06	5.1346e+06	1.52094e+07	1.15381e+07	3.73345e+07
FT_11.829_193.08579_RP	BMK methyl glycidate	C11 H12 O3	Full match	Full match	No results	-0.69	192.079	193.086	11.829	1	0	86.2	9.3				Reference-6496	DDA for preferred ion	[M+H]+1	L2	1.93989e+07	4.58195e+06	3.45941e+06	5.33056e+06	3.76299e+06	3.76184e+06	1.81285e+07	2.46472e+07	1.52344e+07	4.56096e+06	1.16726e+07	5.73162e+06	2.52855e+07	2.22057e+07	2.45104e+07	1.01117e+07	6.4157e+06	1.21582e+07	1.40711e+07	6345648	4.698e+06	1.13651e+07	3.84714e+06	6.15443e+06	1.51241e+07	1.34973e+07	3.34145e+07	2.91713e+06	1.19229e+07
FT_9.968_181.04938_RP	Caffeic acid	C9 H8 O4	Full match	Partial match	Full match	-0.99	180.042	181.049	9.968	1	1	76.3	72.5		57.5	C01197		DDA for preferred ion	[M+H]+1	L1	2.63768e+07	5.66615e+07	9.21297e+07	1.81871e+07	2.07483e+07	2.88174e+06	1.86867e+08	1.67199e+08	7.98222e+07	1.47973e+07	1.13714e+07	1.37332e+07	3.41316e+08	2.3207e+08	1.91645e+08	5.73573e+07	5.61521e+07	1.96611e+08	2.04053e+07	1.74562e+07	1.79072e+07	252430493	4.15073e+07	3.20089e+07	4.76861e+08	5.93221e+08	3.10526e+08	2.12012e+07	1.80963e+07
FT_14.349_285.05993_RP		C11 H10 N4 O4	No match	Invalid mass	No results	83880	284.053	285.06	14.349	1	0	80.8	9			D03382		DDA for preferred ion	[M+H]+1		2.58232e+06	2.02015e+06	1.6772e+06	2.27062e+06	2.60365e+06	2.81422e+06	3.58998e+06	3.77642e+06	3.61757e+06	2.16069e+06	1.42228e+06	1.94261e+06	3.70812e+06	3.85598e+06	4.15948e+06	1.28925e+07	4.90784e+06	7.86861e+06	2.66141e+06	2.57978e+06	2.0521e+06	1.15234e+07	1.16011e+07	2.17886e+07	4.02272e+06	3.83068e+06	4.04054e+06	1.75043e+06	8.44151e+06
FT_9.226_423.12818_RP	Catechin 7-O-apiofuranoside	C20 H22 O10	Full match	Full match	No results	-0.93	422.121	423.128	9.226	3	0	69.1	44				Reference-8089	DDA for preferred ion	[M+H]+1	L2	1.544e+06	1.32697e+06	1.05088e+06	1.2596e+06	1.56073e+06	1.61181e+06	2.05706e+06	2.20184e+06	1.32389e+06	751720	702943	714578	1.92293e+06	1.89544e+06	2.07396e+06	2.31488e+06	2.49721e+06	2.33645e+06	1.11612e+06	987956	863096	1.47242e+06	1.20382e+06	1.36738e+06	6.56856e+06	1.84448e+06	1.81512e+06	761615	683407
FT_3.029_423.12818_RP	Catechin 7-O-apiofuranoside	C20 H22 O10	Not the top hit	Full match	No results	-0.92	422.121	423.128	3.029	3	0	64.3	43.3				Reference-8089	DDA for preferred ion	[M+H]+1	L2	664016	583637	503296	537610	658154	651848	917176	982377	1.06787e+06	372049	373998	414034	896409	896352	1.02092e+06	1.10409e+06	1.13774e+06	1.08495e+06	500570	455037	412951	675403	563429	707987	1.11719e+06	1.11011e+06	1.16661e+06	561279	513488
FT_9.842_355.10214_RP	Chlorogenic acid	C16 H18 O9	Full match	Not the top hit	Full match	-0.61	354.095	355.102	9.842	2	1	93	66.6		86	C00852	Reference-962	DDA for preferred ion	[M+H]+1	L1	1.80491e+07	6.58263e+07	1.2825e+07	2.09408e+06	2623545	2.56548e+06	3.36645e+06	3.52999e+06	1.84588e+06	1.27796e+06	1.19753e+06	1.33425e+06	3.26783e+06	3.13584e+06	3.4787e+06	4.00522e+06	3.94994e+06	3.68373e+06	2.09741e+06	1.79005e+06	1.60664e+06	2.66292e+06	2.1033e+06	2.46089e+06	3.39694e+06	3.24476e+06	3.2301e+06	1.52399e+06	1.25236e+06
FT_1.158_104.10684_RP	Choline	C5 H13 N O	Full match	Full match	Full match	-1.48	103.1	104.107	1.158	1	1	99.7	10		82.1	C00114	Reference-886	DDA for preferred ion	[M+H]+1	L1	5319065834	5877344167	5443000883	9446161696	9520039303	9451570122	7.83076e+07	2.40353e+07	2.5981e+07	4331528551	5963180299	4845028907	1.93328e+07	2.50963e+07	1.79062e+07	1.8795e+07	2.02856e+07	1.55273e+07	2416258332	3374285867	3973742441	1130164649	1327740327	2374837254	2.52954e+08	8.13353e+07	4.8558e+08	6603199074	6974487122
FT_10.435_147.04393_RP	Coumarin	C9 H6 O2	Full match	Full match	No results	-0.84	146.037	147.044	10.435	9	0	95	9.7	68.6		C05851	Reference-356	DDA for preferred ion	[M+H]+1	L2	1.75497e+06	1.38613e+06	1.23885e+06	1.51853e+06	1.78278e+06	1.81855e+06	2.39738e+06	2.58114e+06	1.54781e+06	896307	845874	987036	2.35516e+06	2.46889e+06	2.62863e+06	2.97252e+06	3.03471e+06	3.04013e+06	1.49105e+06	1.3707e+06	1.2548e+06	2.04428e+06	1.6622e+06	2.00402e+06	2.6468e+06	2.50408e+06	2.52438e+06	1.10976e+06	1.04974e+06
FT_11.794_147.04393_RP	[Similar to: Coumarin]	C9 H6 O2	Full match	Full match	No results	-0.86	146.037	147.044	11.794	2	0	84.5	9.2				Reference-356	DDA for preferred ion	[M+H]+1	L2	2.38875e+06	2.73977e+06	1.70036e+06	2.09817e+06	2.47346e+06	4.23089e+06	3.59499e+06	3.60453e+06	3.25068e+06	3.97579e+06	1.86106e+06	5.65926e+06	3.62273e+06	3.52486e+06	3.89858e+06	3.98637e+06	4.01889e+06	3.89189e+06	1.98169e+06	1.78075e+06	2.35423e+06	2.70568e+06	2.22414e+06	2.44297e+06	3.05769e+06	3.03608e+06	3.08938e+06	4.48517e+06	7.26561e+06
FT_1.471_132.0766_RP	Creatine	C4 H9 N3 O2	Full match	Full match	No results	-1.2	131.069	132.077	1.471	1	0	76	8.8			C00300	Reference-357	DDA for preferred ion	[M+H]+1	L2	1.39023e+07	1.52315e+07	1.89906e+07	9.45904e+06	8.64214e+06	7.88358e+06	6.63153e+07	5.12329e+07	5.6523e+07	6.72816e+06	5.41851e+06	7.64936e+06	1.53114e+07	2.73458e+07	1.30742e+07	3.38204e+06	3.89599e+06	8.5113e+06	6.90275e+06	8.51504e+06	6.06286e+06	1.70805e+07	1.34525e+07	1.41315e+07	1.42881e+08	1.80139e+08	1.8425e+08	7.40224e+06	6.76028e+06
FT_12.047_211.14393_RP	Cyclo(leucylprolyl)	C11 H18 N2 O2	Full match	Full match	No results	-0.84	210.137	211.144	12.047	3	0	99.5	99.5				Reference-7656	DDA for preferred ion	[M+H]+1	L2	3.92286e+08	2.86854e+08	4.57752e+08	4.96963e+07	4.33794e+07	1.96226e+07	2582562608	2373901790	3311761932	1.22381e+08	1.18681e+08	1.23879e+08	3712764494	5056093939	5009258015	295294769	5.75462e+07	1641278754	6.60342e+07	1.14389e+08	185687650	8.3702e+08	4.76769e+08	4.47333e+08	1419678418	1407604047	1507017473	9.31262e+07	1.37322e+08
FT_11.598_211.14393_RP	Cyclo(leucylprolyl)	C11 H18 N2 O2	Full match	Full match	No results	-0.83	210.137	211.144	11.598	3	0	96.6	91.8				Reference-7656	DDA for preferred ion	[M+H]+1	L2	2.69112e+07	1.23787e+07	3.59751e+07	4.57341e+07	4.18557e+07	2.0189e+06	2.83613e+08	2.65291e+08	2.76582e+08	1.02718e+06	966876	1.18513e+06	9.82597e+08	6.56559e+08	7.64239e+08	2.36071e+08	2.36751e+08	1.79381e+08	1.81456e+06	2.78934e+06	1.43619e+06	2.79076e+06	1.9257e+06	2.24108e+06	1.08723e+08	9.22958e+07	1.2215e+08	4.17874e+06	7.0303e+06
FT_12.578_245.12827_RP	Cyclo(phenylalanyl-prolyl)	C14 H16 N2 O2	Full match	Full match	No results	-0.75	244.121	245.128	12.578	1	0	99.1	95.6				Reference-7685	DDA for preferred ion	[M+H]+1	L2	1.13521e+08	7.87706e+07	9.65242e+07	9.66828e+06	4.93925e+06	8.3086e+06	7.59197e+08	6.71074e+08	1104442878	3.25769e+07	2.74297e+07	3.136e+07	1407888427	1928139571	1911454409	9.17172e+07	2.74567e+07	3.18044e+08	1.41998e+07	3.35307e+07	5.65471e+07	2.4379e+08	1.39026e+08	1.28656e+08	282915850	3.06608e+08	3.42651e+08	2.16958e+07	4.01334e+07
FT_6.401_83.08545_RP		C6 H13 N	No match	Invalid mass	No results	-171805	82.0781	83.0854	6.401	1	0	96.4	77.6			C00571		DDA for preferred ion	[M+H]+1		4.77039e+07	2.92375e+07	2.39226e+07	1.231e+08	3.79408e+07	6.99346e+07	1.05694e+08	1.23337e+08	9.06975e+07	4.63177e+07	3.3885e+07	4.4712e+07	1.64236e+08	8.07532e+07	3.38986e+07	1.19527e+08	9.44391e+07	1.08731e+08	3.3079e+07	4.0047e+07	2.65971e+07	7.35893e+07	4.82647e+07	4.53061e+07	7.74891e+07	4.77169e+07	6.90581e+07	165204374	4.25864e+07
FT_2.261_244.09258_RP	Cytidine	C9 H13 N3 O5	Full match	Full match	Full match	-0.88	243.085	244.093	2.261	2	1	99.1	10		94.6	C00475	Reference-364	DDA for preferred ion	[M+H]+1	L1	6.07542e+07	7.4216e+07	1.00008e+08	1.8672e+08	1.7919e+08	1.67077e+08	2.34146e+06	2.16289e+06	1.61211e+06	9.91587e+07	2.95361e+08	1.86908e+08	1.97124e+06	2.72992e+06	1.47673e+06	1.50958e+06	2.29392e+06	1.68552e+06	1.01555e+08	1.42314e+08	1.63754e+08	5.65822e+07	7.96108e+07	1.75826e+07	6.77134e+06	8.87892e+06	6.21626e+06	2.10765e+08	2.14528e+08
FT_1.304_112.05036_RP	Cytosine	C4 H5 N3 O	Full match	Full match	Full match	-1.6	111.043	112.05	1.304	2	1	99.9	93.4		87.5	C00380	Reference-365	DDA for preferred ion	[M+H]+1	L1	8.12761e+07	8.06804e+07	5.92087e+07	4.3786e+07	5.179e+07	4.64583e+07	1.26884e+07	2.14577e+07	1.33211e+08	2.47723e+07	3.14962e+07	3.84978e+07	1.97556e+07	1.873e+07	2.36637e+07	1.64488e+07	1.89069e+07	2.04021e+07	2.79478e+07	2.35216e+07	4.28849e+07	1.06922e+08	8.3239e+07	8.72892e+07	1.96692e+08	2.53757e+08	2.19648e+08	3.27771e+07	3.43728e+07
FT_1.157_180.08648_RP		C6 H15 N O5	No match	No results	Invalid mass	-11131.3	179.079	180.086	1.157	0	1				56	C00329		DDA for preferred ion	[M+H]+1		1.78911e+07	7.55851e+06	2.67473e+07	1.69514e+07	1.26544e+07	6.93127e+06	6.26995e+07	3.07646e+07	1.33352e+08	4.4468e+07	8.33734e+07	5.19939e+06	3.10482e+07	2.66695e+07	8.67415e+07	4.96884e+06	4.55763e+07	1.73532e+07	1.46017e+07	7.37432e+06	1.08012e+07	3.27076e+07	6.35261e+06	9.42152e+06	1.09017e+08	1.14156e+08	1.04884e+08	6.21363e+06	3.09452e+06
FT_1.264_198.09698_RP		C6 H12 O6	No match	Invalid mass	Invalid mass	94557.4	197.09	198.097	1.264	6	1	93.3	83.5	68.5	91.9	C00031		DDA for preferred ion	[M+H]+1		8164415416	22182863293	7782412358	6600523573	6326596807	6576316167	7.41601e+07	3.52883e+07	6.12284e+07	1397719606	5853940880	4905307979	7.10796e+07	9.71166e+07	9.15623e+07	297315957	1.98999e+08	1.26242e+08	1881766635	1978762766	1061802239	2.30557e+08	2489525990	1.06789e+08	1.59913e+08	1.61226e+08	1.34756e+08	5460945812	5932276813
FT_1.389_505.1759_RP	D-(+)-Raffinose	C18 H32 O16	Full match	Partial match	Full match	-0.75	504.169	505.176	1.389	1	3	70.5	48.7		94.2	C00492		DDA for preferred ion	[M+H]+1	L1	1.00789e+06	3.97589e+06	1.01922e+06	771818	778859	747090	941862	1.09891e+06	1.05201e+06	516925	594342	636379	926123	954878	959677	952493	974991	1.00449e+06	499176	497895	522669	672827	714690	717777	1.06184e+06	1.03154e+06	1.11387e+06	679569	699488
FT_1.105_175.11882_RP	D-Arginine	C6 H14 N4 O2	Full match	Partial match	Full match	-0.79	174.112	175.119	1.105	2	2	98.2	92.2		95.8	C00792		DDA for preferred ion	[M+H]+1	L1	3.17054e+07	5.15014e+07	3.91358e+07	7.52647e+08	4.38981e+08	7.21365e+08	6.51193e+06	6.74874e+06	6.60673e+06	2.88019e+08	6.8042e+08	6.65857e+08	6.32927e+06	9.20451e+06	8.38904e+06	9.92648e+06	8.00374e+06	6.69499e+06	2.96351e+08	4.28387e+08	7.03298e+08	2090613877	1550303436	1791327433	5.91143e+06	5.55405e+06	6.86493e+06	5.58762e+08	5.14154e+08
FT_1.17_116.03404_RP		C4 H8 N2 O3	No match	Invalid mass	Invalid mass	-128938	115.027	116.034	1.17	1	2	84.3	52.6		86.9			DDA for preferred ion	[M+H]+1		1.00851e+07	1.06092e+07	1.08305e+07	4.04378e+07	3.13588e+07	3.45763e+07	663495	776811	874017	3.11235e+07	4.14697e+07	3.63589e+07	1.37154e+06	1.41579e+06	672931	848594	1.55902e+06	734142	2.4187e+07	3.25391e+07	4.0797e+07	917695	546367	560280	1.12151e+06	692262	690046	3.95875e+07	3.71477e+07
FT_1.157_133.06061_RP	D-Asparagine	C4 H8 N2 O3	Full match	Partial match	Full match	-1.22	132.053	133.061	1.157	1	2	84.3	52.6		86.9	C01905		DDA for preferred ion	[M+H]+1	L1	3.52808e+07	3.7233e+07	4.10045e+07	64754333	5.52118e+07	5.25651e+07	1.01205e+07	3.42512e+06	6.34491e+06	6.1524e+07	5.60904e+07	7.15803e+07	5.44553e+06	6.73123e+06	1.62831e+06	5.42083e+06	2.26459e+06	3.17904e+06	3.75283e+07	4.48794e+07	7.48077e+07	1.75804e+07	4.86064e+06	4.86347e+06	1.14909e+07	5.96508e+06	5.32034e+06	9.99051e+07	1.13651e+08
FT_1.182_134.04461_RP	D-Aspartic acid	C4 H7 N O4	Full match	Partial match	Full match	-1.31	133.037	134.045	1.182	2	2	98.2	83		99.5	C00402		DDA for preferred ion	[M+H]+1	L1	2.1553e+08	2.36519e+08	2.29944e+08	8.57071e+08	6.7276e+08	7.59181e+08	6.87474e+07	1.81109e+07	2.76413e+07	6.83654e+08	913945310	8.04986e+08	9.57774e+07	8.64242e+07	5.05976e+07	3.29457e+07	1.4699e+06	5.11679e+07	5.25477e+08	7.10045e+08	8.66176e+08	1.79688e+07	1.19987e+07	1.26539e+07	4.32413e+07	3.75025e+07	3.73674e+07	8.62627e+08	7.88357e+08
FT_1.243_162.11231_RP	[Similar to: D-Carnitine]	C7 H15 N O3	Full match	Full match	No results	-0.97	161.105	162.112	1.243	3	0	74.4	46.8				Reference-6597	DDA for preferred ion	[M+H]+1	L2	2.78627e+08	2.78392e+08	4.18261e+08	2886416498	2441291436	2384796975	5.20457e+07	2.97307e+07	2.29612e+07	2096427803	1948765866	1806666878	1.60867e+07	2.30316e+07	26828476	1.27256e+07	5.40764e+07	3.82695e+06	1288646087	1517227353	1550385827	3556903065	2712118942	2284035763	2.72314e+07	2.10282e+07	1.57591e+07	2090300979	2768167816
FT_1.195_162.1123_RP	D-Carnitine	C7 H15 N O3	Full match	Full match	No results	-1.07	161.105	162.112	1.195	3	0	76.5	48			C15025	Reference-6597	DDA for preferred ion	[M+H]+1	L2	4.93747e+07	6.89048e+07	8.76014e+07	4.79122e+06	6.38129e+06	4.57026e+06	3.79631e+08	1.60279e+08	2.10047e+08	7.46241e+06	7.39705e+06	6.01072e+06	1.49769e+08	1.31603e+08	4.60551e+07	4.22158e+07	5.41293e+07	3.04276e+08	1.00064e+07	9.88257e+06	8.06068e+06	1.22534e+07	8.87793e+06	1.66807e+07	2.31189e+08	4.2339e+08	3.40633e+08	1.05337e+07	8.66042e+06
FT_1.252_148.06029_RP	D-Glutamic acid	C5 H9 N O4	Full match	Partial match	Full match	-0.99	147.053	148.06	1.252	1	2	98.3	93		99.4	C00217		DDA for preferred ion	[M+H]+1	L1	9.21605e+08	1078643550	1111379790	6.84371e+08	6.92627e+08	7.06273e+08	1.34368e+08	8.6376e+07	1.46922e+08	8.37186e+08	9.88269e+08	1110468802	2.012e+08	1.71953e+08	2.5288e+08	1.62598e+08	1.76914e+08	1.11595e+08	1042148654	1378762550	1445101055	1.65084e+08	9.21615e+07	9.90157e+07	2.07094e+08	1.102e+08	3.64922e+08	1146616872	9.81464e+08
FT_4.553_132.10177_RP	D-Leucine	C6 H13 N O2	Full match	Partial match	Full match	-1.05	131.094	132.102	4.553	4	3	99.7	10		99.2	C01570		DDA for preferred ion	[M+H]+1	L1	1167330769	1437505794	1296912023	1116718701	9.58627e+08	9.40145e+08	5.63774e+07	3.70528e+07	3.10334e+07	1478548737	2276404863	2310241446	3.32785e+07	4.96452e+07	4.6487e+07	3.59416e+07	4.58656e+07	3.49697e+07	1384075432	2110724125	2350327956	7.71673e+07	2.56541e+07	4.95591e+07	3.72004e+07	3.62886e+07	2.87233e+07	1936242978	1618646675
FT_1.024_147.1127_RP	D-Lysine	C6 H14 N2 O2	Full match	Partial match	Full match	-0.82	146.105	147.113	1.024	2	2	99.1	88.7		98.6	C00739		DDA for preferred ion	[M+H]+1	L1	5.40119e+07	4.45241e+07	3.67479e+07	2.49089e+07	2.26344e+07	2.71184e+07	1.82097e+07	1.012e+07	2.34208e+07	7.64933e+07	1.43146e+08	1.38018e+08	5.71183e+06	1.3223e+07	1.77603e+07	3.61883e+06	5.66108e+06	5.28585e+06	7.86912e+07	1.24372e+08	1.33112e+08	6.38088e+08	6.02052e+08	8.03426e+08	4.2835e+07	3.87158e+07	4.66855e+07	1.18785e+08	9.2343e+07
FT_8.22_220.11777_RP	D-Pantothenate	C9 H17 N O5	Full match	No results	Full match	-0.81	219.11	220.118	8.22	0	1				94.5	C00864		DDA for preferred ion	[M+H]+1	L1	4.77699e+08	6.37603e+08	6.40859e+08	7.77499e+07	6.33524e+07	5.79588e+07	4.62543e+07	7.2867e+07	5.11312e+07	74140219	6.3891e+07	2.46161e+07	6.39023e+07	2.31932e+07	2.62047e+07	6.76922e+07	4.33464e+07	3.65814e+07	6.4868e+07	6.07187e+07	5.56703e+07	4.81679e+07	9.10981e+07	1.68716e+07	4.12265e+08	1081307308	8.77107e+08	4.08904e+07	5.46449e+07
FT_7.292_166.08613_RP	D-Phenylalanine	C9 H11 N O2	Full match	Partial match	Full match	-0.76	165.079	166.086	7.292	1	2	98.3	83.5		97.4	C02265		DDA for preferred ion	[M+H]+1	L1	1670553798	1882339241	1681019767	1861632904	1660444708	1551439635	3.91291e+07	5.1822e+07	4.19186e+07	2272741139	3322060526	1491911340	6.25759e+07	3.42276e+07	2.71699e+07	4.52925e+07	5.06937e+07	2.85363e+07	1963704719	2913699856	3307202179	9.82653e+07	3.80923e+07	6.94897e+07	4.10782e+07	4.03571e+07	3.30588e+07	2508393701	2308601267
FT_1.437_116.07044_RP	D-Proline	C5 H9 N O2	Full match	Partial match	Full match	-1.39	115.063	116.07	1.437	2	2	100	10		97.8	C00763		DDA for preferred ion	[M+H]+1	L1	1604392857	1867184373	1942016088	2756717787	2298362622	2178642678	2.188e+08	1.31975e+08	2.68633e+08	1896761628	2641179419	2410651362	2.25332e+08	1.90504e+08	2.77467e+08	1.50823e+08	1.79367e+08	1.94935e+08	1701766740	2364651695	2509504334	4.84705e+08	2.64474e+08	3.62939e+08	2.11153e+08	2.42877e+08	1.79289e+08	2243231872	2212569895
FT_1.331_168.0865_RP		C5 H10 O5	No match	No results	Invalid mass	113469	167.079	168.087	1.331	0	2				62.8	C08353		DDA for preferred ion	[M+H]+1		1.66985e+08	1.88712e+08	1.75817e+08	3.15861e+08	3.0689e+08	3.06115e+08	8.07189e+06	1.53357e+06	4.544e+06	2.22993e+08	260650823	3.33849e+08	5.00578e+06	8.39739e+06	6.9847e+06	9.38868e+06	8.81067e+06	6.82743e+06	295611978	2.21329e+08	3.27252e+08	2.61696e+07	1753278595	1.63048e+08	1.54632e+07	5.18348e+07	4.713e+07	4.22111e+08	5.09438e+08
FT_1.152_106.04969_RP	D-Serine	C3 H7 N O3	Full match	Full match	Full match	-1.72	105.042	106.05	1.152	3	2	92.6	9.6		93.8	C00740	Reference-480	DDA for preferred ion	[M+H]+1	L1	3.16762e+08	3.65363e+08	3.29701e+08	3.93052e+08	3.53131e+08	3.50008e+08	1.05446e+07	7.28315e+06	1.35107e+07	3.34952e+08	4.69139e+08	4.32472e+08	1.28658e+07	2.97189e+07	1.33369e+07	1.86729e+07	9.91527e+06	6.82533e+06	2.66261e+08	4.02897e+08	4.68867e+08	3.20359e+07	8.75976e+06	9.07881e+06	6.65245e+07	2.1195e+07	1.08808e+07	4.47087e+08	3.90892e+08
FT_2.002_118.0861_RP	D-Valine	C5 H11 N O2	Full match	Partial match	Full match	-1.29	117.079	118.086	2.002	5	3	97	9.8		97.6	C06417		DDA for preferred ion	[M+H]+1	L1	2538143161	2789136551	2633121020	1924779180	2049258160	1953964237	1823156745	2014100441	2010094660	1370019645	1996024362	2065450259	1647827509	1753239231	1951623983	2047187157	2155340911	2003931530	1329395465	2001610560	2205796178	7.61674e+08	1138492779	1104463383	1920840199	1962439423	2042651159	1932884459	1551080791
FT_14.258_255.06499_RP	Daidzein	C15 H10 O4	Full match	Full match	No results	-0.79	254.058	255.065	14.258	4	0	96.9	79			C10208	Reference-680	DDA for preferred ion	[M+H]+1	L2	3.33205e+06	2.56433e+06	2.21226e+06	2.79214e+06	3.39168e+06	3.27274e+06	4.42353e+06	4.97163e+06	4.65122e+06	1.64388e+06	1.65235e+06	1.88949e+06	4.47155e+06	4.46392e+06	4.95953e+06	5.41048e+06	5.68049e+06	5.5125e+06	2.90865e+06	2.45586e+06	2.31652e+06	3.65546e+06	2.81561e+06	3.48056e+06	4.12914e+06	3.87437e+06	4.21132e+06	1.74752e+06	1.57431e+06
FT_11.351_198.12754_RP	Dibenzylamine	C14 H15 N	Full match	Full match	No results	-0.95	197.12	198.128	11.351	1	0	98	81.9				Reference-2722	DDA for preferred ion	[M+H]+1	L2	1.53769e+07	1.4248e+06	1.15059e+07	1194729552	1625383925	1524191637	1.86799e+07	2.561e+07	3.59775e+07	3.71353e+08	4.91659e+08	5.20719e+08	9.46003e+06	1.9515e+07	1.96405e+07	1.92067e+07	2.54e+07	2.33292e+07	1126442256	1237681687	6.12544e+08	7.41463e+08	5.05229e+08	9.28403e+08	2.78409e+07	6.80878e+06	2.56223e+07	8.3162e+08	7.65193e+08
FT_1.128_106.08611_RP	Diethanolamine	C4 H11 N O2	Full match	Full match	No results	-1.35	105.079	106.086	1.128	1	0	82.8	51.7			C06772	Reference-1792	DDA for preferred ion	[M+H]+1	L2	1514930301	1112638245	6.64192e+08	657231259	9.942e+08	1167208268	1440443617	1560427759	1607734518	4.93995e+08	4.13125e+08	493569805	8.88092e+08	1448673733	1861758626	9.34711e+08	1005399651	9.61521e+08	6.54302e+08	6.60818e+08	5.04705e+08	1220743240	9.59396e+08	8.61715e+08	8.55515e+08	1448203803	9.40471e+08	5.9466e+08	2.97156e+08
FT_1.342_148.0967_RP		C6 H10 O3	No match	Invalid mass	No results	130909	147.089	148.097	1.342	1	0	65.8	47.3					DDA for preferred ion	[M+H]+1		5.73365e+07	9.52205e+07	9.34639e+07	3.26048e+07	3.19212e+08	1.87508e+07	4.74529e+08	1654863035	5.11257e+08	1.88814e+07	1.61138e+07	2.48029e+07	1261663543	3.52455e+08	9.53653e+07	7.10451e+07	5.31036e+08	2.94712e+08	2.31188e+07	2.86451e+07	2.23225e+07	3.28843e+07	1.04819e+07	1.4223e+07	1560101282	1795865267	2199436510	2.21372e+07	2.12763e+07
FT_1.454_148.09671_RP		C6 H10 O3	No match	Invalid mass	No results	130909	147.089	148.097	1.454	1	0	63.7	46.9					DDA for preferred ion	[M+H]+1		6.22675e+06	9.92419e+06	9.2207e+06	9.26644e+06	1.04707e+07	8.55197e+06	2.32221e+07	2.19135e+07	2.42749e+07	6.08817e+06	5.03821e+06	6.11601e+06	2.71438e+07	1.80905e+07	2.73462e+07	2.16502e+07	2.16218e+07	3.1719e+07	7.95522e+06	2.42861e+06	2.58691e+06	1.21267e+07	5.14833e+06	1.34626e+07	2.5749e+07	2.54798e+07	3.00985e+07	6.66863e+06	5.61898e+06
FT_2.417_192.15927_RP		C22 H34 O4	No match	Invalid mass	No results	-472314	191.152	192.159	2.417	2	0	96.3	90.6					DDA for preferred ion	[M+H]+1		4.78393e+07	3.96595e+07	5.8531e+07	1.43324e+08	1.73633e+08	1.4002e+08	8.56834e+07	1.22925e+08	1.12021e+08	6.84186e+07	7.64945e+07	1.20052e+08	2.08947e+08	1.42188e+08	222163733	1.80996e+08	1.87232e+08	1.83047e+08	7.26512e+07	4.29461e+07	44069895	1.91818e+08	1.33805e+08	1.99678e+08	103845928	1.18136e+08	1.36549e+08	1.39596e+08	1.42526e+08
FT_1.331_162.11234_RP	DL-Carnitine	C7 H15 N O3	Full match	Full match	No results	-0.81	161.105	162.112	1.331	3	0	90.3	9.5			C00487	Reference-881	DDA for preferred ion	[M+H]+1	L2	4.9319e+08	6.57735e+08	7.76173e+08	192918567	1.68432e+08	1.31618e+08	3997594342	153421949	2124999311	7.36348e+07	6.52194e+07	5.73475e+07	3.35689e+08	6.98434e+07	2.43332e+08	3.59613e+07	8.4956e+07	3.85342e+07	8.15352e+07	1.14892e+08	9.09015e+07	354231930	1.18893e+08	1.82914e+08	160012298	2.82207e+08	5.5918e+08	8.94549e+07	1.08839e+08
FT_1.327_144.10177_RP	[Similar to: DL-Stachydrine]	C7 H13 N O2	Full match	Full match	No results	-0.93	143.095	144.102	1.327	2	0	91	9.5			C10172	Reference-837	DDA for preferred ion	[M+H]+1	L2	4.61703e+07	6.86292e+07	6.36601e+07	2.34088e+08	2.02106e+08	2.25407e+08	1.20932e+07	2.30243e+06	1.96945e+07	2.48918e+08	2.74698e+08	2.38994e+08	1.74183e+06	7.14535e+06	3.34968e+06	4.47881e+06	3.59458e+06	1.39542e+06	2.23425e+08	2.61921e+08	1.96551e+08	2.13313e+08	319651212	4.47471e+08	2.31287e+06	1.52806e+06	3.95329e+06	2.51533e+08	2.1006e+08
FT_16.332_144.10179_RP	DL-Stachydrine	C7 H13 N O2	Full match	Full match	No results	-0.77	143.095	144.102	16.332	2	0	80	9				Reference-837	DDA for preferred ion	[M+H]+1	L2	4.99963e+06	4.34693e+06	3.7412e+06	3.57381e+08	3.68834e+08	3.74741e+08	6.79039e+06	7.27948e+06	7.18901e+06	3.12042e+08	2.96214e+08	3.70313e+08	6.49839e+06	6.61223e+06	6.85277e+06	8.04434e+06	8.71152e+06	7.64137e+06	3.74048e+08	3.64696e+08	3.75776e+08	5.21235e+08	4.02127e+08	5.03549e+08	6.07602e+06	5.79998e+06	5.72674e+06	3.84397e+08	3.19295e+08
FT_1.76_187.10758_RP		C16 H28 N4 O6	No match	Invalid mass	No results	-500000	186.1	187.108	1.76	1	0	71.7	8.6					DDA for preferred ion	[M+H]+1		3.78747e+07	4.81924e+07	4.86904e+07	4.69285e+07	4.50897e+07	4.15469e+07	7.61858e+06	8.03714e+06	9.51183e+06	5.14134e+07	7.0397e+07	6.08159e+07	1.7188e+07	1.07195e+07	2.91612e+06	1.21091e+07	1.88662e+07	9.89788e+06	4.32903e+07	5.72401e+07	8.39834e+07	2.40421e+06	1.14649e+06	670789	1.12121e+07	1.3912e+06	4.61466e+06	7.13549e+07	7.66079e+07
FT_1.76_170.08105_RP		C16 H28 N4 O6	No match	Invalid mass	No results	-545746	169.074	170.081	1.76	1	0	71.7	8.6					DDA for preferred ion	[M+H]+1		1.03636e+07	8.4955e+06	8.21809e+06	1.38094e+06	2.40639e+06	5.14341e+06	1.86142e+07	1.08712e+07	1.67853e+07	985179	1.15819e+06	1.93486e+06	1.29725e+07	4.22522e+06	1.93916e+06	8.82158e+06	1.31146e+07	6.06898e+06	1.89302e+07	4.31359e+06	6.4028e+06	1.56097e+06	1.19052e+06	1.89011e+06	1.89888e+07	1.10688e+07	2.11491e+07	1.58354e+06	3.84275e+06
FT_10.087_289.07049_RP	Eriodictyol	C15 H12 O6	Full match	Full match	No results	-0.63	288.063	289.07	10.087	4	0	69.9	8.5			C05631	Reference-411	DDA for preferred ion	[M+H]+1	L2	7.31341e+06	6.12112e+06	5.04455e+06	7.18704e+06	7.30578e+06	7.48884e+06	1.31252e+07	1.07209e+07	5.60139e+06	4.71646e+06	3.34097e+06	4.41554e+06	1.49216e+07	1.10617e+07	1.05025e+07	1.15642e+07	1.20935e+07	1.18229e+07	5.792e+06	4.85359e+06	5.05079e+06	7.38303e+06	6.2373e+06	7.42941e+06	9.11103e+06	8.43792e+06	9.2177e+06	7.26428e+06	5.85068e+06
FT_12.644_179.03373_RP	Esculetin	C9 H6 O4	Full match	Full match	No results	-0.85	178.026	179.034	12.644	1	0	94.5	9.7			C09263	Reference-3417	DDA for preferred ion	[M+H]+1	L2	5.83631e+06	2.01619e+06	2.26245e+06	6.00689e+06	1.20893e+07	5.52274e+06	5.57746e+07	4.87284e+06	6.89163e+06	1.04054e+07	6.1741e+06	1.56907e+07	6.11066e+07	7.07712e+07	5.02628e+06	5.64137e+06	5.80899e+06	5.5292e+06	5.16063e+06	2.4536e+07	1.95269e+07	1.16898e+08	5.3894e+07	8.73274e+07	4.63252e+06	4.40284e+06	4.52337e+06	1.35653e+07	1.21072e+07
FT_11.454_179.03373_RP	[Similar to: Esculetin]	C9 H6 O4	Full match	Full match	No results	-0.89	178.026	179.034	11.454	1	0	60.3	46.3				Reference-3417	DDA for preferred ion	[M+H]+1	L2	2.4887e+06	1.18898e+06	1.72114e+06	5.5222e+06	2.68636e+06	2.71306e+06	3.33835e+06	3.62745e+06	3.77036e+06	1.47829e+06	3.81317e+06	2.76451e+06	3.51387e+06	3.57882e+06	2.62248e+06	4.30241e+06	4.35771e+06	4.20467e+06	2.37373e+06	2.13204e+06	2.06455e+06	1.72725e+07	3.48187e+07	1.29542e+07	3.60785e+06	3.4477e+06	3.56357e+06	2.59522e+06	3.09793e+06
FT_12.159_195.06504_RP	Ferulic acid	C10 H10 O4	Full match	Full match	Full match	-0.77	194.058	195.065	12.159	2	1	93.6	80.9		94.3	C01494	Reference-421	DDA for preferred ion	[M+H]+1	L1	4.47569e+07	3.37514e+07	4.51982e+07	1.3374e+07	20095691	2.27256e+07	6.51666e+06	4.77699e+06	1.57536e+07	4.75051e+07	4.66698e+07	5.33793e+07	1.94562e+07	2.13214e+07	6.55236e+06	5.47774e+06	8.98898e+06	1.1942e+07	2.51982e+07	2.7143e+07	49091105	7.31237e+06	3.39307e+06	7.18203e+06	4.93959e+07	1.23879e+07	4.47591e+07	6.34142e+07	6.40614e+07
FT_2.182_172.13307_RP	Gabapentin	C9 H17 N O2	Full match	Full match	No results	-0.79	171.126	172.133	2.182	1	0	65.7	47.3			D00332	Reference-725	DDA for preferred ion	[M+H]+1	L2	1.2021e+06	1.10246e+06	2.53177e+06	1.87236e+08	2.17706e+08	1.8863e+08	1.19439e+07	1.11947e+07	1.2292e+07	1.28289e+08	1.13448e+08	1.29483e+08	1.28495e+07	1.41293e+07	3.08063e+07	1.47968e+07	1.09274e+07	2.64427e+07	8.24963e+07	1.17824e+08	1.14041e+08	2.8723e+08	2.36841e+08	3.26581e+08	2.23559e+06	2.02921e+06	6.70697e+06	1.94571e+08	2.28182e+08
FT_6.701_133.04941_RP	Glutaric acid	C5 H8 O4	Full match	No results	Full match	-0.91	132.042	133.049	6.701	0	1				78.7	C00489		DDA for preferred ion	[M+H]+1	L1	1.42226e+06	1.24545e+06	2.56641e+06	2.3127e+06	2.12111e+06	2.81012e+06	1.08351e+08	8.16348e+07	1.13304e+08	6.31754e+06	5.1682e+06	1.13338e+06	6.91485e+07	6.91357e+07	2.34376e+07	8.12657e+06	7.10335e+06	4.01615e+06	13781974	1.64506e+07	1.29755e+07	1.30906e+07	3.38887e+06	1.2642e+07	1.53316e+07	1.18709e+07	2.10455e+07	5.83694e+06	1.65365e+06
FT_6.353_189.12323_RP	[Similar to: Glycyl-L-leucine]	C8 H16 N2 O3	Full match	Full match	No results	-0.76	188.116	189.123	6.353	3	0	92.7	9.6				Reference-430	DDA for preferred ion	[M+H]+1	L2	7.84271e+07	9.02554e+07	1.04065e+08	1.78601e+08	165022537	1.45365e+08	1.2453e+06	1.34199e+06	1.36613e+06	2.46816e+08	3.27175e+08	3.01079e+08	1.86053e+06	1.09214e+06	1.29555e+06	1.27946e+06	1.32655e+06	1.27035e+06	1.60952e+08	2.46543e+08	2.78463e+08	1.42073e+06	1.7612e+06	1.27469e+06	1.06321e+06	1.02762e+06	1.09197e+06	3.09034e+08	3.08012e+08
FT_6.593_189.12322_RP	[Similar to: Glycyl-L-leucine]	C8 H16 N2 O3	Full match	Full match	No results	-0.79	188.116	189.123	6.593	3	0	93.5	9.7				Reference-430	DDA for preferred ion	[M+H]+1	L2	5.46229e+07	7.10074e+07	7.60185e+07	1.56386e+08	1.38491e+08	1.31896e+08	1.32098e+06	1.66067e+06	1.44756e+06	1.10911e+08	2.01368e+08	1.61727e+08	1.14053e+06	1.13145e+06	1.34177e+06	1.33422e+06	1.34632e+06	1.31869e+06	1.01576e+08	1.2385e+08	142040375	1.15322e+06	4.67893e+06	6.31689e+06	1.51296e+06	915316	1.01645e+06	2.01031e+08	189080994
FT_7.783_189.12323_RP	Glycyl-L-leucine	C8 H16 N2 O3	Full match	Full match	Full match	-0.76	188.116	189.123	7.783	1	1	98	98.4		97.7	C02155	Reference-430	DDA for preferred ion	[M+H]+1	L1	6.52801e+07	8.31899e+07	8.06015e+07	1.7433e+08	1.74217e+08	1.53357e+08	1.76902e+06	1.94358e+06	1.93045e+06	2.29714e+08	3.20313e+08	1.40582e+08	2.05323e+06	874686	1.79473e+06	1.8896e+06	1.92951e+06	1.89909e+06	1.78441e+08	2.23006e+08	2.89168e+08	1.06062e+06	1.08263e+06	1.09502e+06	1.34224e+06	3.49962e+06	2.48767e+06	3.26145e+08	3.35478e+08
FT_7.467_189.12323_RP	[Similar to: Glycyl-L-leucine]	C8 H16 N2 O3	Full match	Full match	Full match	-0.72	188.116	189.123	7.467	1	1	91.5	82.9		90.9		Reference-430	DDA for preferred ion	[M+H]+1	L1	2.88803e+07	3.29232e+07	3.14664e+07	3.86176e+07	3.73452e+07	3.30342e+07	1.71716e+06	1.74906e+06	2.48768e+06	8.73125e+07	1.36328e+08	5.46362e+07	1.94136e+06	771672	1.28989e+06	1.69673e+06	1.74133e+06	1.68078e+06	6.56125e+07	1.05048e+08	1.38733e+08	971392	834107	954845	1.23541e+06	1.27586e+06	2.44437e+06	1.00405e+08	1.09901e+08
FT_7.905_223.10755_RP	Glycyl-L-phenylalanine	C11 H14 N2 O3	Full match	No results	Full match	-0.78	222.1	223.108	7.905	0	1				66.4			DDA for preferred ion	[M+H]+1	L1	4.60979e+07	5.0126e+07	6.05218e+07	8.19147e+07	8.27041e+07	7.95037e+07	1.60129e+06	2.1822e+06	3.48976e+06	7.20579e+07	1.45865e+08	6.56574e+07	1.39299e+06	1.32257e+06	1.47601e+06	1.7605e+06	1.7454e+06	1.61403e+06	8.70274e+07	1.08567e+08	1.34822e+08	956276	1.10922e+06	980625	1.29806e+06	1.29713e+06	1.26743e+06	1.32459e+08	1.26061e+08
FT_8.647_223.10754_RP	Glycyl-L-phenylalanine	C11 H14 N2 O3	Full match	No results	Full match	-0.79	222.1	223.108	8.647	0	1				95.9			DDA for preferred ion	[M+H]+1	L1	2.83313e+07	3.17857e+07	3.20228e+07	4.91051e+07	5.23256e+07	4.79972e+07	1.81783e+06	1.99269e+06	1.48224e+06	5.95875e+07	8.45518e+07	6.0263e+07	1.70227e+06	1.51414e+06	1.55607e+06	2.06619e+06	2.1327e+06	2.03235e+06	5.16767e+07	6.02567e+07	7.43665e+07	1.25015e+06	1.02102e+06	1.22377e+06	1.64888e+06	1.59927e+06	1.64464e+06	1.02625e+08	105108085
FT_4.13_175.1076_RP	Glycyl-L-valine	C7 H14 N2 O3	Full match	No results	Full match	-0.68	174.1	175.108	4.13	0	1				82.3			DDA for preferred ion	[M+H]+1	L1	2.41214e+07	2.98364e+07	2.90896e+07	4.51237e+07	4.44401e+07	4.03806e+07	1.16049e+06	1.14327e+06	1.18943e+06	9.8789e+07	1.43163e+08	1.42097e+08	1.21021e+06	1.0771e+06	1.02494e+06	1.1226e+06	1.18475e+06	1.11111e+06	7.41841e+07	1.16459e+08	1.40289e+08	682063	527471	749763	1.04888e+06	1.16059e+06	1.10147e+06	1.30786e+08	1.36856e+08
FT_6.529_152.05654_RP	[Similar to: Guanine]	C5 H5 N5 O	Full match	Full match	No results	-0.94	151.049	152.057	6.529	1	0	98.6	85.3				Reference-436	DDA for preferred ion	[M+H]+1	L2	1.78079e+07	1.36981e+07	2.27981e+07	1.09621e+06	2.09449e+06	1.07132e+06	1.91268e+06	2.18492e+06	7.1732e+06	2.74142e+06	1.72569e+06	715129	5.21122e+06	2.4619e+06	3.17221e+06	1.32445e+06	3.22902e+06	8.53379e+06	814396	709976	1.05277e+06	2.32342e+06	2.47164e+06	2.37218e+06	4.74933e+06	8.39813e+06	1.17681e+07	522567	718890
FT_2.288_152.05657_RP	Guanine	C5 H5 N5 O	Full match	Full match	Full match	-0.79	151.049	152.057	2.288	1	1	99.6	93.4		93.3	C00242	Reference-436	DDA for preferred ion	[M+H]+1	L1	4.33592e+08	4.41055e+08	2.69227e+08	3.45244e+08	4.1438e+08	3.9795e+08	1.94161e+07	1.67325e+07	2.05724e+07	2.20087e+08	3.15256e+08	3.64597e+08	2.02301e+07	1.37235e+07	1.90106e+07	2.08484e+07	2.27476e+07	1.83582e+07	2.30765e+08	3.2541e+08	3.85421e+08	311889209	1.33474e+08	3.43665e+08	8.82032e+06	2.45213e+07	1.74741e+07	2.50572e+08	2.8228e+08
FT_6.531_284.09874_RP	Guanosine	C10 H13 N5 O5	Full match	No results	Full match	-0.71	283.091	284.099	6.531	0	1				93.7	C00387		DDA for preferred ion	[M+H]+1	L1	5.94216e+07	5.70264e+07	9.53131e+07	729703	1.4952e+06	862374	1.77232e+06	1.30718e+06	1.7728e+06	5.89509e+06	1.7034e+06	1.45719e+06	2.7618e+06	1.56687e+06	1.9845e+06	1.2166e+06	1.21537e+06	1.18547e+06	1.20278e+06	1.37928e+06	3.05384e+06	2.51534e+06	576158	846373	1.34948e+06	1.67579e+06	1.32034e+06	780561	1.35847e+06
FT_2.589_142.08614_RP	Guvacoline	C7 H11 N O2	Full match	Full match	No results	-0.79	141.079	142.086	2.589	1	0	89.2	9.5			C16821	Reference-6135	DDA for preferred ion	[M+H]+1	L2	4.91856e+08	4.99872e+08	7.00721e+08	2.74347e+08	2.30644e+08	2.14107e+08	7.96014e+08	4.0521e+08	3.88522e+08	2.5294e+08	2.2418e+08	1.81344e+08	1152601188	7.14931e+08	6.67513e+08	6.89092e+07	1.6888e+08	5.08902e+08	250568665	2.65062e+08	2.94247e+08	5.30871e+08	3.59505e+08	4.07013e+08	6.1317e+08	1249204327	1205764940	2.31761e+08	3.33334e+08
FT_3.297_137.04566_RP	Hypoxanthine	C5 H4 N4 O	Full match	Full match	Full match	-0.9	136.038	137.046	3.297	2	1	99	96.4		79.4	C00262	Reference-441	DDA for preferred ion	[M+H]+1	L1	2.67894e+08	259471451	1.95438e+08	1.21627e+08	1.556e+08	1.37937e+08	8.37476e+06	9.79489e+06	8.99393e+06	7.68946e+07	9.32296e+07	1.1721e+08	8.96607e+06	9.27e+06	1.26169e+07	4.70297e+06	6.39103e+06	4.33581e+06	8.35295e+07	8.48909e+07	1.23438e+08	3.97206e+08	144402895	3.8397e+08	1.10418e+07	1.13968e+07	1.002e+07	123485798	9.20112e+07
FT_16.684_230.1749_RP	Icaridin	C12 H23 N O3	Full match	Full match	No results	-0.76	229.168	230.175	16.684	1	0	94.5	82.2				Reference-2916	DDA for preferred ion	[M+H]+1	L2	3.38501e+06	4.60758e+06	5.65625e+06	2.49721e+08	1.92041e+08	1.7078e+08	6.59263e+06	7.26529e+06	7.42598e+06	1.67696e+08	3.77564e+07	1.67337e+07	9.83275e+06	6.25847e+06	6.85541e+06	7.921e+06	8.27779e+06	1.74881e+07	2.92791e+07	4.11837e+07	6.63572e+07	4.41541e+08	1.71044e+08	3.04324e+08	4.88609e+06	4.73729e+06	1.17325e+07	5.57115e+07	2.04563e+08
FT_1.393_127.05006_RP	Imidazole-4(5)-acetic acid	C5 H6 N2 O2	Full match	Partial match	Full match	-1.17	126.043	127.05	1.393	1	2	93.4	9.7		80.3			DDA for preferred ion	[M+H]+1	L1	2.88393e+07	2.43478e+07	2.47466e+07	1.58385e+08	1.72537e+08	1.74833e+08	1.2013e+08	9.73324e+07	5.11765e+07	1.57645e+08	1.7541e+08	2.37098e+08	10828469	9.35481e+06	1.05019e+07	5.70803e+06	6.11467e+06	5.39594e+06	1.33085e+08	1.90921e+08	1.88303e+08	303962249	312273600	2.9254e+08	1.15741e+08	1.34648e+08	1.31927e+08	189830177	1.46177e+08
FT_12.82_176.07043_RP	Indole-3-acetic acid	C10 H9 N O2	Full match	Full match	No results	-0.99	175.063	176.07	12.82	2	0	98.7	9.9			C00954	Reference-445	DDA for preferred ion	[M+H]+1	L2	1.31422e+07	9.62441e+06	2.79198e+06	2.26774e+06	2.70349e+06	2.65102e+06	1117136180	4.16453e+08	8.79295e+08	2.22578e+06	1.39129e+06	1.66253e+06	6.58987e+08	3959028644	6.36049e+08	2.71995e+08	8.33147e+07	6.14989e+08	2.36436e+06	2.15394e+06	2.83727e+06	3.16897e+06	4.31126e+06	5.37549e+06	3.72991e+08	2.97512e+08	180224082	3.43294e+06	1.50447e+06
FT_12.376_146.05994_RP	Indole-3-carboxaldehyde	C9 H7 N O	Full match	Partial match	Full match	-0.72	145.053	146.06	12.376	3	1	87.9	54.7		99.5	C08493		DDA for preferred ion	[M+H]+1	L1	1.66183e+07	6.38796e+06	1.87723e+07	1.12081e+08	1.23863e+08	1.25027e+08	3.05251e+07	1.69969e+07	1.85537e+07	1.45187e+08	1.04523e+08	1.1151e+08	8.90881e+06	6.32344e+07	2.60574e+07	5.41591e+06	1.59784e+07	3.67747e+07	7.71868e+07	129172283	1.0454e+08	3.22401e+08	1.22013e+08	2.01051e+08	1.73397e+07	2.78276e+07	2.67365e+07	1.26289e+08	1.41167e+08
FT_5.984_88.11199_RP	Isoamylamine	C5 H13 N	Full match	Full match	No results	-0.96	87.1047	88.112	5.984	1	0	77.8	8.9			C02640	Reference-6576	DDA for preferred ion	[M+H]+1	L2	4.18598e+07	5.42494e+07	5.49598e+07	3.02395e+08	199573933	2.09116e+08	1.93029e+08	1.40146e+08	1.78396e+08	203052035	2.80964e+08	1.94758e+08	2.40603e+08	2.48613e+08	2.57653e+08	1.9255e+08	175981057	220327432	7.8922e+07	179823316	1.69981e+08	6.15596e+08	3.84507e+08	4.52272e+08	1.13854e+08	1.34461e+08	1.71959e+08	1.78948e+08	1.71208e+08
FT_6.2_71.08546_RP		C5 H13 N	No match	Invalid mass	No results	-195473	70.0782	71.0855	6.2	1	0	96.3	9.8					DDA for preferred ion	[M+H]+1		2.37e+07	2.92001e+07	2.61165e+07	3.9095e+07	3.32253e+07	3.40027e+07	9.0304e+07	7.5574e+07	1.06011e+08	3.29381e+07	4.45596e+07	3.34763e+07	1.00298e+08	1.21869e+08	1.38667e+08	1.22492e+08	1.21603e+08	1.52852e+08	1.3265e+07	2.77127e+07	3.36815e+07	1.23876e+08	8.37157e+07	6.62624e+07	6.89086e+07	7.16716e+07	8.19436e+07	4.18826e+07	3.06788e+07
FT_3.974_73.06476_RP	Isobutyraldehyde	C4 H8 O	Full match	Full match	No results	-0.45	72.0575	73.0648	3.974	1	0	74.6	8.7				Reference-6571	DDA for preferred ion	[M+H]+1	L2	4.10743e+08	3.43934e+08	2.84032e+08	295031455	3.61361e+08	3.54588e+08	4.78276e+08	4.8293e+08	5.07043e+08	1.66802e+08	1.62976e+08	1.99392e+08	4.65778e+08	4.71817e+08	5.2792e+08	5.18843e+08	5.38489e+08	5.20439e+08	2.65683e+08	2.40702e+08	2.18854e+08	3.52758e+08	2.74785e+08	3.86407e+08	5.59075e+08	5.57367e+08	5.83592e+08	2.26369e+08	2.03872e+08
FT_11.15_139.11162_RP	Isophorone	C9 H14 O	Full match	Full match	No results	-0.9	138.104	139.112	11.15	1	0	90.9	76.8			C14743	Reference-774	DDA for preferred ion	[M+H]+1	L2	5.99056e+07	1.48309e+07	1.21168e+07	1.29764e+07	3.22821e+06	1.2507e+07	2.45871e+07	1.6152e+07	2.13488e+07	2.68001e+06	3.21424e+06	3.68084e+06	1.88216e+07	2.01147e+07	1.5635e+07	4.58061e+06	1.22637e+07	3.16688e+06	3.10376e+06	1.88076e+06	6.94518e+06	4.53457e+06	2.31749e+06	3.34949e+06	3.3027e+06	2.79531e+06	2.71989e+06	3.84208e+06	4.69505e+06
FT_1.111_162.07595_RP		C6 H13 N O5	No match	Invalid mass	No results	-100574	161.069	162.076	1.111	2	0	70.6	68.4					DDA for preferred ion	[M+H]+1		1.26112e+08	2.131e+08	1.88793e+08	2.58035e+07	1.95753e+07	1.64463e+07	7.84803e+07	1.56395e+07	4.14283e+08	3.434e+08	612110899	3.0424e+08	2.29954e+08	266980942	2.95936e+08	3.07081e+08	2.73607e+08	2.34744e+08	8.68332e+07	6.80786e+07	5.27699e+07	8.41734e+07	1.06983e+08	1.30116e+08	4.05598e+08	2.54428e+08	2.5459e+08	8.22214e+07	8.17702e+07
FT_1.322_202.07079_RP		C6 H13 N O5	No match	Invalid mass	No results	122762	201.064	202.071	1.322	1	0	73.9	8.7			C12212		DDA for preferred ion	[M+H]+1		2.63922e+07	3.38158e+07	3.24665e+07	2.10252e+06	2.2383e+06	1.30832e+06	6.1351e+07	4.89611e+07	6.65305e+07	1.42267e+06	5.93914e+06	7.70349e+06	6.80818e+07	1.21288e+08	9.29322e+07	6.57689e+07	8.62699e+07	7.23458e+07	2.3273e+06	2.49045e+06	2.32228e+06	1.27281e+06	2.67106e+06	840741	6.04874e+07	6.27093e+07	6.40987e+07	2.20165e+06	3.62984e+06
FT_6.607_216.08782_RP	Kinetin	C10 H9 N5 O	Full match	Full match	No results	-0.75	215.081	216.088	6.607	1	0	78.3	59.5			C08272	Reference-1238	DDA for preferred ion	[M+H]+1	L2	774028	668983	539219	720854	878474	868527	1.14509e+06	1.24562e+06	1.30781e+06	440647	406753	493828	1.05167e+06	1.07711e+06	1.34119e+06	1.28797e+06	1.33347e+06	1.23884e+06	556797	467928	467555	755928	636215	788659	1.05043e+06	993195	1.10047e+06	462561	444362
FT_1.688_182.10215_RP		C6 H12 O5	No match	No results	Invalid mass	103776	181.095	182.102	1.688	0	1				56.8	C00507		DDA for preferred ion	[M+H]+1		1.35645e+07	1.57808e+07	1.0232e+07	1.0553e+07	7.88269e+06	7.22524e+06	1.70729e+06	1.8632e+06	1.90997e+06	1.02311e+07	1.07957e+07	8.95819e+06	1.63265e+06	4.02354e+06	1.82757e+06	4.138e+06	2.05854e+06	7.18031e+06	1.40697e+07	1.565e+07	8.44625e+06	1.94954e+06	5.82645e+07	6.29211e+07	5.53929e+06	7.73521e+06	2.17638e+06	1.18122e+07	1.11784e+07
FT_3.073_187.10758_RP	L-Alanyl-L-proline	C8 H14 N2 O3	Full match	Full match	No results	-0.73	186.1	187.108	3.073	1	0	64.5	43.3				Reference-461	DDA for preferred ion	[M+H]+1	L2	2.08674e+08	2.6076e+08	277900925	3.09461e+08	2.75555e+08	2.52592e+08	6.83106e+06	1.5549e+07	2.14627e+07	3.32089e+08	4.4971e+08	4.41637e+08	5.48066e+06	1.91482e+07	6.25046e+06	9.81919e+06	1.22792e+07	6.79776e+06	2.31634e+08	3.53135e+08	3.61421e+08	5.73993e+06	1.46023e+07	2.6805e+07	6.30429e+06	1.47572e+07	6.67909e+06	4.85417e+08	4.39548e+08
FT_3.048_170.08107_RP		C8 H14 N2 O3	No match	Invalid mass	No results	-91491.8	169.074	170.081	3.048	1	0	64.5	43.3					DDA for preferred ion	[M+H]+1		1.1186e+07	8.52313e+06	5.58358e+06	9.43985e+06	4.82422e+06	8.66269e+06	4.15914e+06	1.34749e+07	3.35607e+06	2.22576e+06	4.72787e+06	6.41573e+06	8.88701e+06	1.36705e+07	1.34796e+06	1.48495e+07	1.90665e+06	5.54712e+06	6.62838e+06	7.07353e+06	1.05389e+07	1.12089e+07	8.21836e+06	7.43483e+06	1.91768e+07	1.24576e+06	2.71506e+06	2.63939e+06	2.03953e+06
FT_1.189_147.07625_RP		C5 H10 N2 O3	No match	Invalid mass	Invalid mass	-116566	129.042	147.076	1.189	3	2	98.7	94.9		99.3			DDA for preferred ion	[M+NH4]+1		2.27965e+08	2.74839e+08	3.10424e+08	1.46895e+08	1.177e+08	1.24842e+08	3.76854e+07	1.46051e+07	4.02745e+07	3.62784e+08	1.98863e+08	3.5634e+08	4.76655e+07	4.88823e+07	3.92848e+07	3.1239e+07	1.51681e+07	3.45229e+07	3.85317e+08	6.92321e+08	6.54947e+08	1.38168e+08	1.71348e+07	3.15778e+07	3.23837e+07	3.41862e+07	4.52763e+07	4.13327e+08	5.32027e+08
FT_1.25_130.0497_RP		C5 H10 N2 O3	No match	Invalid mass	Invalid mass	-116566	129.042	130.05	1.25	3	2	98.7	94.9		99.3			DDA for preferred ion	[M+H]+1		8.10565e+07	8.10139e+07	8.20216e+07	6.40612e+07	5.04237e+07	5.99993e+07	2.79797e+07	2.40789e+07	3.71975e+07	7.20117e+07	8.63796e+07	8.28654e+07	4.50198e+07	4.58338e+07	5.64148e+07	7.03905e+07	5.91033e+07	3.38185e+07	9.39343e+07	1.17744e+08	1.13405e+08	1.48799e+07	8.49139e+06	1.06377e+07	2.91852e+07	2.48791e+07	4.33414e+07	9.11956e+07	7.36905e+07
FT_1.338_147.07629_RP	L-Glutamine	C5 H10 N2 O3	Full match	Full match	Full match	-0.89	146.069	147.076	1.338	3	2	98.7	94.9		99.3	C00064	Reference-1827	DDA for preferred ion	[M+H]+1	L1	1.63787e+07	2.01203e+07	19973307	3.24891e+07	3.3659e+07	2.84919e+07	6.1272e+06	8.11922e+06	9.57815e+06	4.95138e+07	6.17556e+07	6.95891e+07	6.40966e+06	5.19536e+06	7.61763e+06	1.26944e+07	1.41589e+07	6.80883e+06	4.10222e+07	5.8557e+07	6.55888e+07	1.91248e+06	2.41896e+06	1.27271e+06	6.26726e+06	1.02664e+07	9.96787e+06	8.07205e+07	7.62348e+07
FT_1.3_179.05485_RP	L-Gulonic acid γ-lactone	C6 H10 O6	Full match	No results	Full match	-0.9	178.048	179.055	1.3	0	1				85.9			DDA for preferred ion	[M+H]+1	L1	1202203030	1045983812	1288017511	1363451671	1257876007	1231258426	4.18874e+06	1.01e+06	9.98716e+06	5.73778e+08	6.08995e+08	5.57349e+08	8.48354e+06	1.29691e+06	2.77262e+06	4.05283e+06	3.42714e+06	1.66796e+06	2.77813e+08	3.7705e+08	4.89644e+08	1.0265e+08	2.35806e+07	2.04146e+07	3.93003e+06	1.41924e+07	1.75019e+07	8.69345e+08	6.79017e+08
FT_4.276_156.07664_RP	L-Histidine	C6 H9 N3 O2	Full match	Full match	No results	-0.7	155.069	156.077	4.276	2	0	96.8	78.7			C00135	Reference-473	DDA for preferred ion	[M+H]+1	L2	827843	762826	628650	1.09925e+07	9.54773e+06	1.06373e+07	1.07379e+06	1.15529e+06	1.21716e+06	2.69344e+08	3.23186e+08	3.3928e+08	1.05747e+06	1.01488e+06	1.06091e+06	1.15903e+06	1.22741e+06	1.21087e+06	2.21308e+07	4.13818e+07	2.81559e+07	2.73873e+07	1.92666e+08	1.86502e+08	1.12676e+06	1.08044e+06	1.25644e+06	5.47052e+07	5.80291e+07
FT_4.214_132.10177_RP	L-Norleucine	C6 H13 N O2	Full match	Not the top hit	Full match	-1.03	131.094	132.102	4.214	4	3	98.6	9.9		91.8	C01933	Reference-1824	DDA for preferred ion	[M+H]+1	L1	9.13396e+08	1088669346	1080116923	7.63662e+08	5.67685e+08	5.60105e+08	3.42006e+07	3.29231e+07	2.68761e+07	8.48398e+08	1277019825	1131966837	2.50616e+07	2.91282e+07	4.35288e+07	3.06411e+07	3.73871e+07	2.93752e+07	6.65596e+08	1115497274	1296199545	5.20568e+07	1.9062e+07	4.90192e+07	4.34227e+07	1.72161e+07	1.89079e+07	1012243511	8.47413e+08
FT_3.402_130.04973_RP	L-Pyroglutamic acid	C5 H7 N O3	Full match	Full match	Full match	-1.08	129.042	130.05	3.402	2	2	99.4	10		95.2	C01879	Reference-1831	DDA for preferred ion	[M+H]+1	L1	9.45805e+08	1121585155	9.89476e+08	1.25663e+08	1.12239e+08	1.11695e+08	2720486963	2260700272	5622190278	1.23328e+08	1.41862e+08	1.3393e+08	1831321570	3337983027	1541963742	56830243	2.4442e+07	2.21212e+07	1.39947e+08	1.98079e+08	2.07872e+08	4.85269e+07	3.76783e+07	2.5397e+07	1590987266	1805237601	1839026766	1.27598e+08	1.09678e+08
FT_8.813_188.07046_RP		C11 H12 N2 O2	No match	Invalid mass	Invalid mass	-83427.6	187.063	188.07	8.813	3	2	85.1	68.8		85	C00078		DDA for preferred ion	[M+H]+1		5.78635e+06	1.12061e+06	1.13804e+06	1.16241e+06	1.36873e+06	1.37479e+06	1.84225e+06	2.01409e+06	1.90742e+06	3.75336e+06	1.23415e+06	1.36326e+06	1.71491e+06	1.65132e+06	1.67561e+06	2.09928e+06	2.19402e+06	2.0354e+06	1.88129e+06	873317	1.39835e+06	1.29323e+06	1.10174e+06	1.29544e+06	1.68081e+06	1.70051e+06	1.70928e+06	1.009e+06	3.81757e+06
FT_4.294_182.08102_RP	L-Tyrosine	C9 H11 N O3	Full match	Full match	Full match	-0.83	181.074	182.081	4.294	2	2	97.3	95.3		99.1	C00082	Reference-2255	DDA for preferred ion	[M+H]+1	L1	8.35003e+08	9.14289e+08	8.94106e+08	9.109e+08	7.50754e+08	7.2799e+08	4.84805e+06	1.28468e+07	1.64281e+07	1303764199	1793804214	1917392619	3.59426e+07	4.23147e+07	4.18993e+07	3.04944e+07	3.27922e+07	2.10908e+07	1181768342	1825795358	2113574765	8.27292e+07	3.0939e+07	5.38577e+07	4.68851e+07	4.31004e+07	2.14945e+07	1761729957	1461055173
FT_2.159_130.08612_RP	L(-)-Pipecolinic acid	C6 H11 N O2	Full match	Full match	Full match	-1.03	129.079	130.086	2.159	4	1	87.5	9.4		74.1	C00408	Reference-548	DDA for preferred ion	[M+H]+1	L1	1.36188e+08	1.70172e+08	1.66749e+08	9.45272e+07	8.40587e+07	9.07599e+07	2459471035	1996310453	2563316505	7.11533e+07	7.69867e+07	8.12056e+07	5397930727	4578056026	4017078624	2046569473	2571662415	2744486290	7.01204e+07	6.33798e+07	5.82015e+07	3.019e+07	1.2172e+08	1.65304e+08	9.85156e+08	9.27762e+08	1170094760	6.12936e+07	5.25351e+07
FT_12.829_218.21128_RP		C12 H24 O2	No match	No results	Invalid mass	85056.3	217.204	218.211	12.829	0	1				88.3	C02679		DDA for preferred ion	[M+H]+1		3529537999	2095123927	6981824500	2944382358	4219939241	5018316701	3821654210	10481802795	9785677326	1293633505	3077558878	2690781452	5.23097e+08	3399043297	8335920200	1857390509	1887124873	2652036589	1044219259	2131969574	1134430331	2800985633	2107988697	9.02687e+08	1657339525	4985910600	1876829174	9.01522e+08	4.63953e+08
FT_8.944_229.15448_RP	Leucylproline	C11 H20 N2 O3	Full match	Full match	No results	-0.84	228.147	229.154	8.944	1	0	96.1	76.8				Reference-468	DDA for preferred ion	[M+H]+1	L2	1.99351e+08	2.66999e+08	3.23561e+08	5.41235e+08	5.21104e+08	5.00364e+08	1.47358e+07	1.64832e+07	1.34335e+07	5.08878e+08	7.85557e+08	6.2308e+08	1.49459e+07	1.37153e+07	1.4759e+07	1.74807e+07	1.81591e+07	1.6907e+07	509874954	6.87887e+08	7.40355e+08	2.93608e+07	1.1254e+07	4.53653e+07	1.34627e+07	1.39091e+07	1.44289e+07	850005427	7.6667e+08
FT_8.588_229.15448_RP	Leucylproline	C11 H20 N2 O3	Full match	Full match	No results	-0.84	228.147	229.154	8.588	1	0	95.8	75.9				Reference-468	DDA for preferred ion	[M+H]+1	L2	1.09434e+08	1.36619e+08	1.69517e+08	3.26328e+08	303229602	276748896	1.34574e+07	1.35695e+07	1.30802e+07	3.8242e+08	5.14786e+08	298678242	1.17569e+07	1.06118e+07	1.12692e+07	1.49794e+07	1.48819e+07	1.44984e+07	3.17161e+08	5.24378e+08	4.66505e+08	3.61015e+07	7.52483e+06	7.33999e+07	1.20951e+07	1.17441e+07	1.24267e+07	6.12222e+08	540059291
FT_6.573_117.05448_RP	Levulinic acid	C5 H8 O3	Full match	No results	Full match	-1.23	116.047	117.054	6.573	0	1				93.5			DDA for preferred ion	[M+H]+1	L1	5.21038e+07	1.65337e+07	1.13186e+07	3.33671e+07	2.31256e+07	2.28055e+07	4.60375e+07	3.44149e+07	4.75227e+07	1.66345e+07	2.13094e+07	2.41305e+07	1.23305e+08	8.98753e+07	5.04341e+07	1.39475e+08	1.39819e+08	1.24349e+08	2.13511e+07	2.77237e+07	2.62769e+07	4.37643e+07	2.44971e+07	2.86032e+07	3.84737e+07	4.24135e+07	3.24576e+07	2.44563e+07	1.97717e+07
FT_1.417_360.14977_RP		C12 H22 O11	No match	Invalid mass	Invalid mass	49767.6	359.142	360.15	1.417	2	5	75	47.1	65	94.5	C01971		DDA for preferred ion	[M+H]+1		1513159058	2180706856	2073432455	1.82341e+08	2.03895e+08	2.60155e+08	2.45227e+07	2.04017e+07	3.18372e+07	2.11696e+08	9.87415e+07	1.31382e+08	3.067e+07	4.40816e+07	5.02923e+07	6.18608e+07	3.19392e+07	3.27346e+07	9.39684e+07	6.94539e+07	250618538	2.89848e+08	8.33074e+07	2.4338e+08	7.17396e+07	3.70325e+07	6.25036e+07	1.99337e+08	1.9471e+08
FT_1.513_522.20254_RP		C18 H32 O16	No match	Invalid mass	Invalid mass	33770.9	521.195	522.203	1.513	1	3	72.3	51.3		88.6	C01835		DDA for preferred ion	[M+H]+1		9.31727e+07	1.39557e+08	1.37216e+08	1.99973e+07	1.86546e+07	1.78598e+07	3.00477e+06	1.57265e+06	1.88843e+06	1.24962e+07	1.6389e+07	1.69332e+07	1.48045e+06	3.67084e+06	8.14195e+06	2.29573e+06	1.46722e+06	2.0119e+06	1.19164e+07	1.20068e+07	9.66763e+06	9.31531e+06	5.81917e+06	1.00615e+07	3.29825e+06	5.69412e+06	5.45486e+06	1.82056e+07	1.15229e+07
FT_1.271_183.08614_RP	Mannitol	C6 H14 O6	Full match	Partial match	Full match	-0.98	182.079	183.086	1.271	1	3	88.5	81.3		88.7	C00392		DDA for preferred ion	[M+H]+1	L1	9.24422e+07	1.15265e+08	1.27628e+08	1253519395	7.6153e+08	901892896	6.48667e+06	3.93674e+06	7.42564e+06	7.69894e+08	8.74086e+08	4.89577e+08	1.26766e+06	1.3317e+06	1.65294e+06	2.57964e+06	1.85534e+06	2.26315e+06	4.75119e+08	7.15514e+08	6.04953e+08	9.33918e+07	8.17939e+07	9.28747e+07	7.1822e+06	1.57009e+07	8.70944e+06	4.43537e+08	5.19589e+08
FT_1.437_127.07252_RP	Melamine	C3 H6 N6	Full match	Full match	No results	-1.19	126.065	127.073	1.437	1	0	98.7	9.9			C08737	Reference-1246	DDA for preferred ion	[M+H]+1	L2	7.11115e+06	1.11804e+06	1.32181e+06	1.24082e+07	1.62429e+07	1.5283e+07	3.95308e+06	9.06646e+06	4.90768e+06	2.33369e+07	9.88994e+06	1.10938e+07	5.56501e+06	9.27814e+06	5.50675e+06	6.94887e+06	1.15846e+07	3.98584e+06	1.95666e+07	1.37863e+07	1.048e+07	1.72907e+07	1.16414e+07	3.41995e+07	2.18519e+06	3.02788e+06	2.84716e+06	2.07819e+07	6.98083e+06
FT_1.292_166.05308_RP		C5 H11 N O3 S	No match	Invalid mass	No results	-103163	148.019	166.053	1.292	2	0	98.1	91.7					DDA for preferred ion	[M+NH4]+1		7.88057e+08	1111329298	1189051143	8.00259e+08	7.39942e+08	6.76772e+08	2.38589e+07	4.27572e+07	1.69641e+07	4.74615e+08	1180499569	9.92914e+08	2.16258e+07	2.38162e+07	3.23404e+07	2.49614e+07	2.79218e+07	2.10423e+07	7.73111e+08	1047871567	1507409649	1336769760	8.62714e+08	9.80212e+08	1.94166e+08	1.71024e+08	2.1747e+08	9.34473e+08	8.44616e+08
FT_1.294_74.07122_RP	Methylguanidine	C2 H7 N3	Full match	No results	Full match	-0.71	73.064	74.0712	1.294	0	1				52.8	C02294		DDA for preferred ion	[M+H]+1	L1	3.07044e+06	3.70828e+06	4.51576e+06	6.79631e+06	6.21394e+06	6.19848e+06	3.49795e+07	2.98045e+07	2.17034e+07	5.02625e+06	3.76589e+06	5.74063e+06	4.10487e+07	4.07612e+07	8.82949e+06	3.19167e+06	2.45727e+06	2.44576e+07	4.55635e+06	7.76092e+06	6.32472e+06	1.46845e+07	1.00384e+07	1.19792e+07	2.98505e+07	4.11062e+07	3.59242e+07	6.11377e+06	6.13544e+06
FT_15.152_246.24257_RP		C14 H28 O2	No match	Invalid mass	Invalid mass	74608.6	245.235	246.243	15.152	4	1			65	89.6	C06424		DDA for preferred ion	[M+H]+1		9.6446e+08	1148916749	2422355637	1593653179	2885856368	2437414029	2192528373	3541603165	4602625337	5.48379e+08	1130538710	8.14186e+08	2.48121e+08	1053524600	1200769227	6.79171e+08	7.02923e+08	1156005884	481908787	6.94768e+08	2.82739e+08	6.59119e+08	3.8482e+08	4.01848e+08	1313344364	1712248119	1577196003	5.2377e+08	3.21726e+08
FT_10.723_274.10723_RP	N-(2,3-dihydro-1,4-benzodioxin-6-yl)-2,5-dimethyl-3-furamide	C15 H15 N O4	Full match	Full match	No results	-0.56	273.1	274.107	10.723	4	0	85.9	69.9				Autoprocessed-6000	DDA for preferred ion	[M+H]+1	L2	1.9592e+06	1.06264e+06	1.42534e+06	1.6331e+06	2.04716e+06	2.05189e+06	2.64899e+06	2.89196e+06	1.8711e+06	994562	915195	1.06107e+06	2.49475e+06	2.60391e+06	2.82758e+06	3.36457e+06	3.413e+06	3.09525e+06	1.61371e+06	1.39856e+06	1.25987e+06	2.06752e+06	1.72327e+06	1.9685e+06	2.50774e+06	2.53248e+06	2.50148e+06	1.08868e+06	979346
FT_14.853_196.06026_RP	N-Acetyl-5-aminosalicylic acid	C9 H9 N O4	Full match	Full match	No results	-0.89	195.053	196.06	14.853	1	0	64.5	47.1				Reference-504	DDA for preferred ion	[M+H]+1	L2	3.69968e+06	2.68749e+06	2.33046e+06	2.83833e+06	3.67139e+06	3.50081e+06	4.56595e+06	4.76788e+06	5.0355e+06	1.75913e+06	1.68377e+06	1.99724e+06	4.89625e+06	4.6352e+06	5.18933e+06	5.66973e+06	5.7711e+06	5.73834e+06	2.84567e+06	2.42288e+06	2.26426e+06	3.64008e+06	2.89286e+06	3.4252e+06	3.88691e+06	4.10229e+06	4.10553e+06	1.61483e+06	1.49e+06
FT_1.265_222.0947_RP		C8 H15 N O6	No match	Invalid mass	No results	-11.37	221.087	222.095	1.265	2	0	66.2	66.8					DDA for preferred ion	[M+H]+1		8.85975e+07	5.51422e+07	4.51224e+07	3.46963e+07	6.72584e+07	5.85836e+07	1.16163e+06	1.07061e+06	1.67105e+06	1.15519e+07	1.53981e+07	3.85595e+07	953375	2.018e+06	1.68515e+06	1.48196e+07	3.41373e+06	2.35969e+06	3.59679e+07	2.8475e+07	3.96817e+07	4.96078e+06	3.17926e+07	6.73358e+06	5.44168e+06	5.18424e+06	3.38626e+06	4.47869e+07	3.60987e+07
FT_1.348_222.097_RP	[Similar to: N-Acetyl-D-galactosamine]	C8 H15 N O6	Full match	Full match	Full match	-0.97	221.09	222.097	1.348	2	3	66.2	66.8		80.9		Reference-2560	DDA for preferred ion	[M+H]+1	L1	7.73831e+07	1.2931e+08	1.30809e+08	4.57621e+07	3.97241e+07	3.35859e+07	1.07701e+08	9.26397e+07	1.32897e+08	2.53482e+08	4.17252e+08	3.36981e+08	127341351	1.84255e+08	1.79687e+08	140502243	1.07215e+08	1.37714e+08	1.13974e+08	1.10441e+08	1.73861e+08	4.59896e+07	9.48396e+07	5.84198e+07	8.65878e+07	8.40152e+07	8.68134e+07	1.60355e+08	1.74184e+08
FT_1.459_222.09702_RP	N-Acetyl-D-galactosamine	C8 H15 N O6	Full match	Full match	Full match	-0.89	221.09	222.097	1.459	2	3	92.6	83.3		94.5	C01132	Reference-1186	DDA for preferred ion	[M+H]+1	L1	5.45419e+07	7.84986e+07	5.65072e+07	3.29817e+07	3.09467e+07	3.08418e+07	8.7935e+06	6.34666e+06	1.23904e+07	131208413	1.41748e+08	1.72232e+08	1.15047e+07	1.29005e+07	1.47027e+07	1.01084e+07	1.16233e+07	1.29745e+07	1.13644e+08	1.20594e+08	1.67282e+08	3.57064e+07	6.56534e+07	4.82591e+07	7.41372e+06	22392883	2.19562e+07	1.6682e+08	1.71664e+08
FT_1.332_384.14975_RP	[Similar to: N-Acetyl-D-lactosamine]	C14 H25 N O11	Not the top hit	Full match	No results	-0.75	383.142	384.15	1.332	1	0	63.7	66.1				Reference-506	DDA for preferred ion	[M+H]+1	L2	2.12799e+06	2.31699e+06	2.79945e+06	1.45352e+07	2.03777e+06	3.91884e+06	2.94472e+06	873959	949110	9.43101e+06	1.77484e+07	9.5656e+06	761593	805875	879321	915209	980902	925949	4.36744e+07	1.4799e+07	2.5493e+07	15157129	2.47177e+07	5.0425e+07	3.51763e+06	6.05705e+06	2.21916e+06	3.56636e+06	3.74991e+06
FT_1.263_384.14979_RP	N-Acetyl-D-lactosamine	C14 H25 N O11	Not the top hit	Full match	No results	-0.65	383.143	384.15	1.263	1	0	63.7	66.1			C00611	Reference-506	DDA for preferred ion	[M+H]+1	L2	7.9351e+08	6.47083e+08	5.13405e+08	1.14523e+08	2.98296e+07	1.35068e+08	1.00254e+06	1.04304e+06	1.05023e+06	16065542	6.79981e+07	9.509e+07	1.19575e+06	1.28077e+06	1.22833e+06	1.08338e+06	948944	1.15905e+06	1.00615e+07	1.26258e+07	2.34638e+07	1.35973e+06	21356567	4.70386e+06	1.2142e+06	1.20299e+06	1.25637e+06	1.17818e+08	1.14052e+08
FT_4.556_132.06544_RP	N-Acetyl-L-alanine	C5 H9 N O3	Full match	No results	Full match	-0.59	131.058	132.065	4.556	0	1				66.2			DDA for preferred ion	[M+H]+1	L1	3.6659e+07	6.21535e+07	9.28276e+07	3.17065e+07	4.06855e+07	2.18046e+07	4.10844e+07	6.63338e+07	9.92609e+07	2.782e+07	2.5333e+07	2.20344e+07	3.47321e+07	8.77792e+07	1.45035e+08	4.62588e+07	4.67111e+07	9.7601e+07	3.36166e+07	1.91663e+07	2.31789e+07	1.85499e+07	1.64804e+07	1.49271e+08	5.75774e+07	6.56239e+07	6.40063e+07	2.60272e+07	2.29418e+07
FT_2.344_217.12935_RP	N-Acetyl-L-arginine	C8 H16 N4 O3	Full match	Partial match	Full match	-0.79	216.122	217.129	2.344	2	1	93.4	83.6		78.6			DDA for preferred ion	[M+H]+1	L1	2.0122e+07	2.06063e+07	3.31598e+07	7.29003e+07	4.50286e+07	4.67488e+07	3.45462e+06	5.20364e+06	1.19881e+07	1.03969e+08	1.17727e+08	6.61645e+07	4.49164e+06	5.70869e+06	4.68347e+06	2.15615e+06	2.34469e+06	3.08592e+06	1.96718e+07	3.81456e+07	3.20544e+07	9.67451e+07	7.29433e+07	8.26226e+07	9.04018e+06	1.13862e+07	3.68102e+06	4.27649e+07	6.33197e+07
FT_2.547_176.05521_RP	N-Acetyl-L-aspartic acid	C6 H9 N O5	Full match	No results	Full match	-0.79	175.048	176.055	2.547	0	1				96.8			DDA for preferred ion	[M+H]+1	L1	3.04782e+07	3.84804e+07	3.60415e+07	6.5181e+06	5.40463e+06	4.73087e+06	3.28778e+06	3.43181e+06	6.6777e+06	4.5704e+06	5.69268e+06	3.78916e+06	4.14234e+06	7.03256e+06	5.65846e+06	3.53e+06	2.82487e+06	3.07902e+06	2.64337e+06	3.7439e+06	4.31346e+06	1.09351e+06	4.42628e+06	1.39112e+06	5.43466e+06	3.86763e+06	4.15612e+06	2.7046e+06	3.08463e+06
FT_8.946_196.09669_RP	N-Acetyldopamine	C10 H13 N O3	Full match	Full match	No results	-0.69	195.089	196.097	8.946	1	0	82	64.5				Reference-401	DDA for preferred ion	[M+H]+1	L2	1.36812e+06	1.13984e+06	936564	1.17127e+06	1.45174e+06	1.47112e+06	2.63003e+06	2.12202e+06	1.86727e+06	722765	1.33524e+06	1.2721e+06	7.25785e+06	3.33196e+07	1.8461e+07	3.70957e+06	2.3379e+06	4.27175e+06	1.16267e+06	1.7798e+06	2.86775e+06	5.46319e+07	6.81867e+06	1.18257e+07	1.98573e+06	2.01828e+06	2.06495e+06	881308	1.05747e+06
FT_3.952_190.07087_RP	N-Acetylglutamic acid	C7 H11 N O5	Full match	No results	Full match	-0.69	189.064	190.071	3.952	0	1				74	C00624		DDA for preferred ion	[M+H]+1	L1	9.21633e+07	1.09075e+08	1.304e+08	2.08756e+07	1.50132e+07	1.42475e+07	4.36133e+06	3.70052e+06	1.00271e+07	2.78081e+07	2.7356e+07	1.7522e+07	1.40472e+07	1.69822e+07	1.81861e+07	1.38224e+07	1.24748e+07	1.33738e+07	1.36576e+07	1.50563e+07	1.82512e+07	3.26746e+06	4.71406e+06	2.919e+06	5.82398e+06	1.24567e+07	5.29401e+06	1.04215e+07	1.44754e+07
FT_10.272_136.07557_RP	N-Benzylformamide	C8 H9 N O	Full match	Full match	No results	-0.87	135.068	136.076	10.272	1	0	78.8	8.9			C15561	Reference-817	DDA for preferred ion	[M+H]+1	L2	1.60989e+08	2.87873e+08	5.09336e+08	7.39571e+07	6.75679e+07	6.63409e+07	2.77662e+07	2.73269e+07	1.56851e+07	9.52861e+07	7.44112e+07	4.89984e+07	3.50219e+06	2.2994e+06	7.62809e+06	7.05256e+07	3.39493e+07	1.93317e+08	3.89352e+07	5.85116e+07	7.32026e+07	4.83552e+08	1.12613e+08	1.20354e+08	2.02562e+08	1.68451e+08	261576422	9.81361e+07	3.01917e+08
FT_15.448_214.08946_RP	N-Butylbenzenesulfonamide	C10 H15 N O2 S	Full match	Full match	No results	-0.77	213.082	214.089	15.448	1	0	89.4	82				Reference-2705	DDA for preferred ion	[M+H]+1	L2	1.03452e+08	4.29642e+07	3.23512e+07	5.96671e+07	9.98313e+07	117476371	139172344	1.49154e+08	1.44936e+08	6.03882e+07	5.16722e+07	7.10658e+07	1.78522e+08	1.79824e+08	1.86358e+08	1.94792e+08	2.12969e+08	1.76977e+08	8.81166e+07	6.83097e+07	6.11088e+07	9.13879e+07	7.22122e+07	9.391e+07	8.88876e+07	9.21927e+07	9.70504e+07	7.33995e+07	5.88007e+07
FT_2.287_134.08104_RP	N,N-Bis(2-hydroxyethyl)formamide	C5 H11 N O3	Full match	Full match	No results	-0.95	133.074	134.081	2.287	1	0	90.6	76.5				Autoprocessed-3856	DDA for preferred ion	[M+H]+1	L2	4.18751e+08	3.34206e+08	3.95467e+08	3.11817e+08	3.1207e+08	5.02335e+08	5.40801e+08	4.6387e+08	6.25877e+08	1.99156e+08	2.06002e+08	1.94512e+08	9.50259e+08	6.26045e+08	1138730352	1197996270	6.3868e+08	5.07614e+08	2.77604e+08	2.8196e+08	3.43179e+08	809164218	7.01963e+08	6.70479e+08	9.85471e+08	8.13765e+08	1041233077	3.30414e+08	2.66352e+08
FT_1.348_117.05447_RP		C5 H11 N O3	No match	Invalid mass	No results	-127949	116.047	117.054	1.348	1	0	66.3	47.4					DDA for preferred ion	[M+H]+1		1.77667e+07	6.25299e+07	1.86976e+07	7.32102e+06	7.32627e+06	7.0034e+06	4.41134e+06	6.25104e+06	6.07531e+06	4.64895e+06	3.27355e+07	4.92457e+06	3.70695e+06	5.73848e+06	6.96173e+06	8.59628e+06	1.1345e+06	3.78291e+06	6.99261e+06	5.50745e+06	5.34468e+06	2.08755e+06	3.91166e+06	3.17439e+06	3.25319e+07	1.69421e+06	3.22775e+06	6.89994e+06	5.77429e+06
FT_1.264_117.05448_RP		C5 H11 N O3	No match	Invalid mass	No results	-127949	116.047	117.054	1.264	1	0	66.3	47.4					DDA for preferred ion	[M+H]+1		2.60876e+07	4.75886e+07	5.29341e+07	3.72566e+07	2.66916e+07	2.97748e+07	1.71955e+06	8.28399e+06	3.3249e+06	2.63206e+07	3.24944e+07	1.80032e+07	2.08341e+06	1.04199e+07	1.0592e+07	9.01896e+06	9.09119e+06	4.4169e+06	2.86045e+07	2.34807e+07	2.29184e+07	2.73002e+07	2.09268e+07	3.22121e+07	2.01035e+07	9.68189e+06	5.7996e+06	1.93988e+07	2.14019e+07
FT_1.531_118.12246_RP	N,N-Diethylethanolamine	C6 H15 N O	Full match	Full match	No results	-1.54	117.115	118.122	1.531	1	0	74.1	46.6				Reference-2816	DDA for preferred ion	[M+H]+1	L2	2.02964e+08	1.75415e+08	1.32917e+08	1.41905e+08	1.4984e+08	1.5399e+08	2.35099e+08	2.92463e+08	3.18743e+08	108989781	8.55373e+07	1.5513e+08	2.64561e+08	2.85592e+08	3.00603e+08	3.86453e+08	3.87666e+08	3.42343e+08	1.35797e+08	1.16494e+08	1.12715e+08	1.81377e+08	1.36702e+08	1.5239e+08	2.65792e+08	3.05371e+08	2.33176e+08	1.2788e+08	8.80531e+07
FT_15.386_202.21638_RP	N,N-Dimethyldecylamine N-oxide	C12 H27 N O	Full match	Full match	No results	-0.8	201.209	202.216	15.386	1	0	97.5	80.6				Reference-1102	DDA for preferred ion	[M+H]+1	L2	1282447125	9.54428e+08	2060494296	1367815478	2206234747	2124025013	2251406674	2789663679	3603493188	4.96622e+08	9.62039e+08	7.29177e+08	5.28737e+08	1456715021	2025075489	1257043169	1468192929	978798376	8.78875e+08	1316694831	3.11918e+08	1750484453	1016884264	5.41898e+08	1914665686	3756905981	2124777848	9.27042e+08	570312024
FT_1.378_104.07046_RP	N,N-Dimethylglycine	C4 H9 N O2	Full match	Not the top hit	Full match	-1.38	103.063	104.07	1.378	7	4	73.5	46.3		50.6	C01026	Reference-498	DDA for preferred ion	[M+H]+1	L1	3.13831e+08	3.31119e+08	3.29169e+08	4.62439e+07	3.92343e+07	4.45849e+07	1.48855e+08	6.63895e+08	2.89373e+08	2.7086e+07	2.74666e+07	3.04812e+07	2.70549e+08	7.28663e+07	1.91984e+08	183966972	8.96078e+07	5.85047e+08	2.37395e+07	2.64139e+07	2.77859e+07	6.87223e+07	5.0805e+07	6.97867e+07	6.73826e+08	3.59686e+08	6.62187e+08	3.67492e+07	2.74984e+07
FT_12.473_259.09633_RP		C11 H16 N4 S	No match	Invalid mass	No results	93090.2	258.089	259.096	12.473	2	0	60.4	42.6					DDA for preferred ion	[M+H]+1		2.38146e+06	1.42819e+06	1.72956e+06	2.09369e+06	2.47145e+06	2.56711e+06	3.1563e+06	3.50348e+06	3.29572e+06	1.29356e+06	1.22323e+06	1.81239e+06	3.26002e+06	3.22167e+06	3.60532e+06	3.97163e+06	4.13801e+06	3.82939e+06	2.09196e+06	1.79061e+06	1.63639e+06	2.64845e+06	3.38613e+06	2.52424e+06	2.98451e+06	2.91847e+06	2.90505e+06	1.79843e+06	1.14768e+06
FT_1.531_176.09159_RP		C8 H9 N5	No match	Invalid mass	No results	-8.48	175.084	176.092	1.531	1	0	73.4	46.2					DDA for preferred ion	[M+H]+1		3.11479e+08	3.50336e+08	3.86011e+08	4.925e+07	3.94364e+07	3.60586e+07	7.7644e+08	759221227	1060790650	3.33566e+07	3.6675e+07	3.71776e+07	6.9663e+08	9.05054e+08	1172307604	9.24111e+08	1182278903	1218508150	5.25494e+07	5.7122e+07	3.02999e+07	4.63774e+07	3.6611e+07	4.32751e+07	8.34909e+08	8.46831e+08	8.18754e+08	2.73393e+07	3.46244e+07
FT_1.497_176.09159_RP		C8 H9 N5	No match	Invalid mass	No results	-8.45	175.084	176.092	1.497	1	0	73.4	46.2					DDA for preferred ion	[M+H]+1		4.50028e+07	7.05577e+07	7.65956e+07	1.07276e+07	4.04618e+07	3.69805e+07	1.99434e+08	1.9135e+08	2.77453e+08	5.95611e+06	6.66884e+06	5.3717e+06	3.21464e+08	3.32061e+08	4.34813e+08	500608615	5.37471e+08	508812390	6.87322e+06	6.31302e+06	1.99139e+06	9.86548e+06	6.92131e+06	4.29436e+07	1.65049e+08	1.80333e+08	1.82853e+08	2.5507e+06	6.39737e+06
FT_1.447_203.15005_RP	N3,N4-Dimethyl-L-arginine	C8 H18 N4 O2	Full match	Full match	No results	-0.98	202.143	203.15	1.447	1	0	87.1	80.3				Reference-835	DDA for preferred ion	[M+H]+1	L2	1.88859e+07	1.81086e+07	1.06476e+07	1.43897e+08	1.17703e+08	124399004	908509	891378	3.86811e+06	4.36451e+07	5.61004e+07	5.01386e+07	1.25364e+06	1.47972e+06	1.35475e+06	818258	854890	815775	4.0133e+07	3.77746e+07	4.70778e+07	1.69538e+08	1.03753e+08	1.3939e+08	5.46887e+06	2.71884e+07	9.27937e+06	4.63768e+07	6.73534e+07
FT_1.494_203.15006_RP	N3,N4-Dimethyl-L-arginine	C8 H18 N4 O2	Full match	Full match	No results	-0.95	202.143	203.15	1.494	1	0	87.1	80.3				Reference-835	DDA for preferred ion	[M+H]+1	L2	5.06358e+06	2.4942e+06	2.83869e+06	5.5213e+07	5.65866e+07	4.87408e+07	1.00313e+06	3.40481e+06	3.58885e+06	2.26563e+07	2.88941e+07	2.66516e+07	850911	991096	937908	996392	1.12756e+06	1.1019e+06	1.62288e+07	2.05902e+07	2.64088e+07	6.69403e+07	4.967e+07	5.84419e+07	2.22129e+06	2.26158e+06	4.82198e+06	2.58689e+07	4.11264e+07
FT_2.283_189.12323_RP	N6-Acetyl-L-lysine	C8 H16 N2 O3	Full match	Full match	No results	-0.76	188.116	189.123	2.283	5	0	98.6	94.3			C02727	Reference-501	DDA for preferred ion	[M+H]+1	L2	1.89741e+08	2.55349e+08	2.8767e+08	2.96805e+07	2.26564e+07	2.22471e+07	5.19402e+08	6.14699e+08	575351971	2.0393e+07	2.47274e+07	1.96049e+07	1.57394e+08	1.90247e+08	211220837	6.62394e+07	3.5229e+07	2.72621e+08	1.63613e+07	1.68586e+07	2.22955e+07	6.97606e+07	4.12976e+07	5.4302e+07	7.60967e+08	8.06633e+08	6.19277e+08	2.02746e+07	1.93326e+07
FT_2.96_123.05515_RP	Niacinamide	C6 H6 N2 O	Full match	Partial match	Full match	-1.11	122.048	123.055	2.96	1	1	93.1	67		66.9			DDA for preferred ion	[M+H]+1	L1	1.84308e+07	1.65544e+07	1.71344e+07	4.66891e+07	5.18675e+07	4.23359e+07	1.1613e+07	1.17023e+07	9.82978e+06	4.03077e+07	3.04846e+07	3.82423e+07	1.69084e+07	1.61853e+07	1.65383e+07	1.63659e+07	1.19643e+07	1.00743e+07	5.15654e+07	3.94848e+07	4.2349e+07	4.73956e+07	8.00846e+07	1.04004e+08	2.39617e+07	1.98301e+07	1.57e+07	3.69473e+07	4.85859e+07
FT_2.627_124.03917_RP	Nicotinic acid	C6 H5 N O2	Full match	Full match	Full match	-1.07	123.032	124.039	2.627	2	1	99.7	93.4		83.9	C00253	Reference-519	DDA for preferred ion	[M+H]+1	L1	1.17804e+08	139973255	1.36372e+08	1.04396e+08	1.03681e+08	9.70315e+07	2.05775e+07	1.87598e+07	3.23806e+07	8.46634e+07	8.72637e+07	8.31229e+07	3.27469e+07	2.85349e+07	2.9634e+07	1.33787e+07	2.93089e+07	2.32715e+07	5.78879e+07	6.05369e+07	8.76748e+07	2.43376e+08	8.99007e+07	6.56331e+07	2.09149e+07	4.03883e+07	2.17091e+07	9.00022e+07	9.80911e+07
FT_15.009_301.07042_RP	NP-001162	C16 H12 O6	Full match	Full match	No results	-0.82	300.063	301.07	15.009	7	0	86.7	71				Autoprocessed-8065	DDA for preferred ion	[M+H]+1	L2	4.01713e+06	2.91961e+06	2.60629e+06	3.05777e+06	6.62204e+06	4.50954e+06	4.8058e+06	5.06845e+06	5.26215e+06	1.91162e+06	1.66758e+06	2.02489e+06	4.56207e+06	4.72985e+06	5.28352e+06	5.739e+06	5.91411e+06	5.33957e+06	3.01153e+06	4.35298e+06	2.24871e+06	5.66261e+06	2.79609e+06	3.63766e+07	3.87485e+06	3.75623e+06	3.88201e+06	3.16928e+06	3.09051e+07
FT_16.248_213.14839_RP		C12 H22 O4	No match	Invalid mass	No results	-78255.7	212.141	213.148	16.248	1	0	60.7	65.2					DDA for preferred ion	[M+H]+1		1.10693e+07	2.37041e+07	1.64796e+07	1.39181e+08	1.78361e+08	1.83816e+08	3.10973e+07	1.75329e+08	4.59223e+07	1.59867e+08	1.48294e+08	1.86184e+08	6.20346e+07	5.26134e+07	5.27721e+07	7.372e+07	7.04683e+07	4.88575e+07	2.88718e+08	3.90524e+08	1.50607e+08	2.26398e+08	1.72273e+08	2.48845e+08	2.23158e+07	4.00923e+07	1.45128e+07	2.66526e+08	1.53371e+08
FT_12.166_223.1327_RP		C13 H20 O4	No match	Invalid mass	No results	-75002.2	222.125	223.133	12.166	1	0	61.3	65.4					DDA for preferred ion	[M+H]+1		9.37224e+06	6.71102e+06	1.9315e+07	1.07976e+08	1.01194e+08	1.01632e+08	3.06271e+07	1.77592e+07	3.74987e+07	1.46557e+08	9.80602e+07	1.11344e+08	2.92575e+07	4.20437e+07	1.23522e+07	1.47352e+07	3.1489e+07	1.06721e+07	4.82113e+08	3.08116e+08	2.23817e+08	1.35758e+08	9.47143e+07	1.42847e+08	7.49196e+06	1.23302e+07	2.51284e+07	1.45801e+08	1.74724e+08
FT_10.665_169.08582_RP		C9 H14 O4	No match	Invalid mass	No results	-96785.2	168.079	169.086	10.665	1	0	67.1	67.1					DDA for preferred ion	[M+H]+1		1002169647	1.0688e+08	2.01879e+08	2.06175e+08	4.59752e+08	1467895244	3.59814e+08	3.82008e+08	2.04978e+08	1.07638e+08	8.88424e+07	9.29962e+07	2.35736e+08	2.62103e+08	2.3661e+08	3.33944e+08	3.13437e+08	2.87481e+08	4.75781e+08	1.5475e+08	1.44127e+08	2.55236e+08	1.70974e+08	1.82384e+08	1.97151e+08	2.4182e+08	2.21344e+08	168399904	1.2199e+08
FT_12.966_169.08347_RP		C9 H14 O4	No match	Invalid mass	No results	-96797.7	168.076	169.083	12.966	1	0	60.6	65.2					DDA for preferred ion	[M+H]+1		7.89985e+07	5.51823e+07	7.7278e+07	2.43244e+06	3.44281e+06	3.02693e+06	2.45658e+08	110938730	2.01873e+07	2.05806e+06	2.49444e+06	4.86843e+06	1.64745e+07	5.59832e+06	4.54704e+06	4.47378e+06	4.68834e+06	4.36493e+06	3.06574e+06	4.12126e+06	1.87292e+06	3.41055e+06	7.90643e+06	2.7425e+06	1.17968e+08	2.14874e+08	1.55164e+08	7.00348e+06	2.56388e+06
FT_12.964_147.10148_RP		C9 H14 O4	No match	Invalid mass	No results	-214924	146.094	147.101	12.964	1	0	60.6	65.2					DDA for preferred ion	[M+H]+1		8.92003e+06	6.27236e+06	8.8175e+06	1.92795e+06	2.35667e+06	2.40951e+06	2.0674e+07	1.27546e+07	3.31629e+06	1.16978e+06	1.1167e+06	1.38928e+06	3.1068e+06	3.40226e+06	3.60372e+06	3.8766e+06	4.07103e+06	3.79812e+06	2.05134e+06	1.78569e+06	1.60181e+06	2.7761e+06	2.18064e+06	2.55487e+06	7.75996e+06	1.47537e+07	1.37477e+07	1.23177e+06	1.17597e+06
FT_9.05_220.09664_RP		C10 H15 N O3	No match	Invalid mass	No results	111535	219.089	220.097	9.05	1	0	84.6	9.2					DDA for preferred ion	[M+H]+1		1.45418e+06	1.21836e+06	989264	1.1597e+06	1.49251e+06	1.43327e+06	1.93113e+06	2.20148e+06	1.45683e+06	1.39167e+06	2.04028e+06	675611	1.87898e+06	1.82535e+06	1.96394e+06	2.25589e+06	2.33992e+06	2.22325e+06	1.05683e+06	928036	883920	1.42192e+06	4.03587e+06	1.35729e+06	2.47345e+06	1.83358e+06	1.90182e+06	746680	705759
FT_12.146_207.13777_RP		C13 H20 O3	No match	Invalid mass	No results	-80354.5	206.13	207.138	12.146	1	0	74.6	71.3					DDA for preferred ion	[M+H]+1		2.52395e+07	2.08072e+07	3.56969e+07	4.77026e+07	3.90812e+07	3.51809e+07	2.98576e+08	2.59056e+08	3.31866e+08	4.33219e+07	3.62188e+07	4.1744e+07	2.31979e+08	2.33844e+08	2.79962e+08	1.65753e+08	1.75476e+08	1.81861e+08	5.19292e+07	5.21117e+07	6.63625e+07	1.02057e+08	7.47471e+07	9.60238e+07	2.21724e+08	6.7701e+07	1.69174e+08	2.54768e+07	4.7536e+07
FT_11.862_195.1014_RP		C11 H16 O4	No match	Invalid mass	No results	-84914.3	194.094	195.101	11.862	1	0	83.9	78					DDA for preferred ion	[M+H]+1		8.19277e+07	1.13182e+08	6.58477e+07	5.48106e+08	6.47729e+08	7.10963e+08	1.11883e+08	1.32352e+08	1.10774e+08	6.52811e+08	4.77934e+08	7.14517e+08	2.3215e+08	1.11216e+08	3.38687e+08	1.13171e+08	1.529e+08	1.18232e+08	2368089856	1672805558	1114515536	6.10901e+08	1.9482e+08	3.36061e+08	1.04039e+08	7.52673e+07	2.24799e+08	8.03322e+08	5.81766e+08
FT_13.404_211.13271_RP		C12 H20 O4	No match	Invalid mass	No results	-78947.3	210.125	211.133	13.404	3	0	67.1	67.1					DDA for preferred ion	[M+H]+1		8.55265e+07	3.91745e+07	6.94641e+07	4.69274e+07	3.01479e+07	5.05547e+07	1.70502e+08	3.04148e+07	1.61641e+08	6.22953e+07	1.91878e+07	7.44036e+07	1.29913e+08	1.11223e+08	1.56376e+08	9.76258e+07	1.61158e+08	1.34197e+08	6.70014e+07	5.38757e+07	2.93697e+07	1.01839e+08	5.60028e+07	7.25198e+07	124131360	3.54268e+07	1.63754e+08	6.52245e+07	3.95203e+07
FT_11.766_211.14392_RP	NP-011220	C11 H18 N2 O2	Full match	Full match	No results	-0.87	210.137	211.144	11.766	3	0	98.8	98.4				Autoprocessed-6475	DDA for preferred ion	[M+H]+1	L2	417257334	2.50992e+08	5.24419e+08	4.60317e+07	4.21236e+07	4.01239e+07	3205293195	2765930718	3624985621	1.33891e+08	113243821	1.17436e+08	5414021244	6398429891	6544161187	8.49036e+08	3.22746e+08	2229131702	6.94698e+07	1.30067e+08	2.03895e+08	9.10358e+08	4.75847e+08	4.67382e+08	1576531618	1677618471	1752354246	9.15765e+07	1.47733e+08
FT_12.513_179.07014_RP		C10 H12 O4	No match	Invalid mass	No results	-91856.8	178.063	179.07	12.513	1	0	63.5	66					DDA for preferred ion	[M+H]+1		4.69806e+07	4.54109e+07	5.18814e+07	6.37795e+07	6.48664e+07	4.28641e+07	5.62434e+07	2.48408e+07	5.73677e+07	1.90722e+07	3.7702e+07	6.13521e+07	3.4874e+07	1.63214e+07	4.05372e+07	5.17626e+07	4.49379e+07	4.84894e+07	3.56298e+07	4.99372e+07	4.28045e+07	3.78384e+07	3.66533e+07	3.68326e+07	1.01095e+07	3.02947e+07	3.75946e+07	4.77769e+07	2.52816e+07
FT_12.483_189.09086_RP		C12 H14 O3	No match	Invalid mass	No results	-87390.6	188.084	189.091	12.483	3	0	86.6	80					DDA for preferred ion	[M+H]+1		2.38215e+06	1.77236e+06	1.70037e+06	2.05957e+06	2.37239e+06	2.50185e+06	3.10772e+06	5.03999e+06	3.58805e+06	1.26837e+06	1.11184e+06	1.85974e+06	3.21578e+06	3.17821e+06	3.55699e+06	3.90568e+06	4.08528e+06	3.78091e+06	2.68802e+06	2.09894e+06	1.99866e+06	2.62174e+06	2.5012e+06	2.52202e+06	2.95938e+06	2.89414e+06	2.90574e+06	2.04027e+06	1.86618e+06
FT_11.981_207.10141_RP	NP-013210	C12 H14 O3	Full match	Full match	No results	-0.81	206.094	207.101	11.981	1	0	65.7	66.7				Autoprocessed-6478	DDA for preferred ion	[M+H]+1	L2	5.84243e+06	1.00594e+06	7.85075e+06	2.14037e+06	8.32191e+06	2.09326e+06	2.82512e+06	1.43861e+07	3.13849e+06	1.06869e+06	1.00319e+06	1.21899e+06	2.90769e+06	2.95336e+06	1.18996e+07	3.73385e+06	3.85715e+06	4.15342e+06	1.95855e+07	4.85034e+06	2.39671e+06	1.38202e+07	3.57625e+06	6.02901e+06	3.78467e+06	8.15388e+06	3.2935e+06	1.48724e+06	6.12428e+06
FT_10.052_197.12827_RP	NP-013736	C10 H16 N2 O2	Full match	Full match	No results	-0.93	196.121	197.128	10.052	2	0	93.6	83.6				Autoprocessed-5653	DDA for preferred ion	[M+H]+1	L2	2.33572e+07	2.97499e+07	2.8002e+07	2.3649e+07	2.36862e+06	1.54818e+06	2.00114e+08	2.1086e+08	136380421	1.65762e+06	2.23442e+06	1.01267e+06	6.95977e+08	540920862	707521510	3.1572e+08	2.07335e+08	1.43559e+08	2.58123e+06	4.47603e+06	4.11966e+06	3.97298e+06	6.4939e+06	5.6095e+06	9.30749e+07	7.81043e+07	8.98009e+07	1.18726e+07	1.0018e+07
FT_10.048_180.10179_RP		C10 H16 N2 O2	No match	Invalid mass	No results	-86817.2	179.094	180.102	10.048	2	0	93.6	83.6					DDA for preferred ion	[M+H]+1		1.48009e+06	1.24473e+06	2.03295e+06	3.25817e+07	1.73358e+07	3.06891e+07	1.25375e+07	1.2531e+07	1.10824e+07	2.62763e+07	2.5022e+07	2.43951e+07	2.60212e+07	2.25989e+07	3.0051e+07	2.43133e+07	2.83819e+07	1.47005e+07	1.34e+07	1.51811e+07	2.46383e+07	6.32457e+07	3.28794e+07	5.411e+07	2.564e+06	7.09917e+06	2.51842e+06	2.46839e+07	24127360
FT_13.034_228.10172_RP	NP-015145	C14 H13 N O2	Full match	Full match	No results	-0.81	227.094	228.102	13.034	1	0	69.1	44				Autoprocessed-6473	DDA for preferred ion	[M+H]+1	L2	2.58606e+06	1.71646e+06	1.81448e+06	2.2413e+06	2.70623e+06	2.68733e+06	3.39717e+06	3.97722e+06	3.6971e+06	1.33568e+06	1.24253e+06	1.55667e+06	3.47941e+06	3.7231e+06	3.8515e+06	4.48339e+06	4.41694e+06	4.00898e+06	2.33829e+06	2.14444e+06	1.77751e+06	2.96079e+06	2.47053e+06	2.69047e+06	3.23461e+06	3.09366e+06	3.28539e+06	1.35698e+06	1.22282e+06
FT_10.324_193.04938_RP		C10 H10 O5	No match	Invalid mass	No results	-85743.7	192.042	193.049	10.324	2	0	77.9	73.7					DDA for preferred ion	[M+H]+1		2.8339e+06	1.4043e+06	1.05074e+06	1.49128e+07	1.98581e+07	8.51706e+06	4.37586e+06	2.89985e+06	6.53944e+06	2.5018e+07	2.33764e+07	2.95115e+07	6.59994e+06	3.1559e+06	2.52458e+06	6.65609e+06	1.01197e+07	3.17195e+06	6.41132e+07	6.73634e+07	3.94032e+07	3.24797e+07	2.66986e+07	3.83973e+07	1.08543e+07	2.72907e+06	5.10271e+06	2.35819e+07	2.04373e+07
FT_9.844_243.13373_RP	NP-016455	C11 H18 N2 O4	Full match	Full match	No results	-0.85	242.126	243.134	9.844	1	0	73.2	52.5				Autoprocessed-5725	DDA for preferred ion	[M+H]+1	L2	1.83115e+06	1.59739e+06	1.30438e+06	1.60866e+06	1.95356e+06	1.97705e+06	2.58606e+06	2.71074e+06	2.87503e+06	977906	916036	1.02026e+06	4.59685e+06	5.90616e+06	1.39086e+07	3.04324e+06	3.00018e+06	2.79698e+06	1.55455e+06	1.34908e+06	1.18011e+06	1.99851e+06	1.579e+06	1.8468e+06	2.53304e+06	2.41871e+06	2.4025e+06	1.06935e+06	917883
FT_11.175_243.13374_RP	NP-016455	C11 H18 N2 O4	Full match	Full match	No results	-0.79	242.126	243.134	11.175	1	0	91.7	78.1				Autoprocessed-5725	DDA for preferred ion	[M+H]+1	L2	9.84535e+06	3.76452e+06	1.4148e+07	3.54501e+07	3.58053e+07	3.3069e+07	4.71119e+06	3.14473e+06	2.39132e+06	4.24652e+07	5.94786e+07	6.07246e+07	2.90668e+06	2.88996e+06	4.95693e+06	3.63134e+06	3.73353e+06	3.43097e+06	5.39015e+07	7.05381e+07	8.07672e+07	130723544	2.5101e+07	5.92028e+07	2.93511e+06	2.9553e+06	8.60158e+06	5.65935e+07	5.47388e+07
FT_10.821_243.13374_RP	NP-016455	C11 H18 N2 O4	Full match	Full match	No results	-0.82	242.126	243.134	10.821	1	0	79.5	61.1				Autoprocessed-5725	DDA for preferred ion	[M+H]+1	L2	3.16284e+06	1.641e+06	3.41226e+06	1.30549e+07	1.37547e+07	1.05564e+07	2.80272e+06	3.10982e+06	2.06036e+06	19513375	2.73205e+07	2.65805e+07	2.83456e+06	2.86151e+06	3.0365e+06	3.56446e+06	3.74858e+06	3.42442e+06	2.36864e+07	3.97887e+07	3.9771e+07	7.35017e+07	1.70105e+07	5.79027e+07	2.87712e+06	2.90899e+06	2.83168e+06	2.36877e+07	2.43923e+07
FT_14.663_209.15343_RP		C13 H22 O3	No match	Invalid mass	No results	-79638.3	208.146	209.153	14.663	2	0	76.2	72.5					DDA for preferred ion	[M+H]+1		6.24715e+07	2.83063e+07	2.80272e+07	8.04263e+07	1.05167e+08	1.20343e+08	1.4876e+08	1.80312e+08	1.32158e+08	8.33541e+07	7.43401e+07	1.02006e+08	226797772	2.79847e+08	157199372	1.42151e+08	1.28902e+08	1.69508e+08	1.76941e+08	1.90688e+08	5.01793e+07	1.65573e+08	1.00269e+08	5.35668e+07	1.30443e+08	1.09878e+08	1.11865e+08	1.08582e+08	8.33786e+07
FT_1.907_126.05481_RP	NP-019811	C6 H7 N O2	Full match	Full match	No results	-1.15	125.048	126.055	1.907	1	0	98.6	85				Autoprocessed-8121	DDA for preferred ion	[M+H]+1	L2	9.70428e+06	2.4815e+07	1.67598e+07	2.09134e+07	2.21945e+07	2.23755e+07	5.35529e+07	71120567	106769650	4.28408e+07	5.0502e+07	4.00369e+07	9.68777e+07	1.23343e+08	1.24707e+08	7.7255e+07	9.47078e+07	6.083e+07	9.5047e+07	9.2062e+07	3.94983e+07	7.05427e+07	9.10377e+07	1.05042e+08	2.10532e+08	5.56006e+07	4.42699e+07	2.35165e+07	2.27594e+07
FT_7.003_126.05481_RP	NP-019811	C6 H7 N O2	Full match	Full match	No results	-1.14	125.048	126.055	7.003	1	0	64.7	8.2				Autoprocessed-8121	DDA for preferred ion	[M+H]+1	L2	1.55495e+06	1.01157e+06	886513	1.18285e+06	1.1766e+06	2.07022e+06	4.02689e+07	4.01734e+07	4.51344e+07	5.38853e+06	6.36786e+06	3.99112e+06	6.37764e+07	3.37039e+07	3.54103e+07	5.25259e+07	5.73162e+07	5.30794e+07	2.12694e+07	5.63489e+06	5.55488e+06	6.94988e+06	6.59996e+06	5.01722e+06	4.12979e+07	4.91007e+07	3.30751e+07	880072	3.57105e+06
FT_4.107_126.05483_RP	NP-019811	C6 H7 N O2	Full match	Full match	No results	-1.02	125.048	126.055	4.107	1	0	64.8	8.2				Autoprocessed-8121	DDA for preferred ion	[M+H]+1	L2	3.30914e+07	3.60882e+07	2.543e+07	4.1331e+07	3.90703e+07	2.9043e+07	7.94496e+07	1.01268e+08	115573819	3.1068e+07	3.56103e+07	3.75309e+07	6.87093e+07	6.49832e+07	7.43559e+07	8.04848e+07	82300960	6.83826e+07	8.11199e+07	5.27863e+07	5.15308e+07	8.11269e+07	6.66668e+07	6.49513e+07	1.53327e+08	107341038	1.05346e+08	3.36025e+07	2.86652e+07
FT_3.744_126.05483_RP	NP-019811	C6 H7 N O2	Full match	Full match	No results	-1.01	125.048	126.055	3.744	1	0	64.8	8.2				Autoprocessed-8121	DDA for preferred ion	[M+H]+1	L2	1.4384e+07	1.9178e+07	1.23585e+07	1.17959e+07	1.64249e+07	16315209	3.15994e+07	4.09623e+07	3.93106e+07	9.54543e+06	1.23564e+07	1.22663e+07	4.09078e+07	4.23678e+07	3.65257e+07	4.8028e+07	4.0966e+07	3.05102e+07	5.26359e+07	2.80217e+07	3.07713e+07	2.11569e+07	2.1125e+07	2.82362e+07	7.63696e+07	5.05746e+07	5.79933e+07	1.75871e+07	1.06355e+07
FT_2.879_116.10685_RP	NP-020454	C6 H13 N O	Full match	Full match	No results	-1.26	115.1	116.107	2.879	1	0	91.3	60.4				Autoprocessed-6484	DDA for preferred ion	[M+H]+1	L2	3.56012e+07	2.84287e+07	2.20513e+07	1.60273e+07	1.84729e+07	1.76755e+07	6.19563e+07	1.8351e+07	1.85272e+07	2.73961e+06	2.62825e+06	6.78774e+06	1.72831e+07	1.37474e+07	1.61558e+07	1.43484e+07	9.18494e+06	1.76901e+07	6.51274e+06	2.46825e+06	2.36882e+06	9.97138e+06	4.7243e+06	2.18419e+06	2.1881e+07	1.46588e+07	1.86674e+07	825280	6.90163e+06
FT_3.154_116.10685_RP	NP-020454	C6 H13 N O	Full match	Full match	No results	-1.19	115.1	116.107	3.154	1	0	88	54.8				Autoprocessed-6484	DDA for preferred ion	[M+H]+1	L2	2.96825e+07	2.33886e+07	1.9144e+07	1.97465e+07	1.79603e+07	1.6188e+07	5.38547e+08	3.50403e+08	4.18137e+08	2.68062e+06	900498	6.05626e+06	3.25664e+08	5.24352e+08	4.64698e+08	4.15019e+08	3.73392e+08	5.51395e+08	1.76041e+06	6.47821e+06	1.20762e+06	1.42068e+07	1.12511e+07	5.89444e+06	1.417e+08	1.99233e+08	2.16626e+08	1.10731e+06	6.13432e+06
FT_1.02_133.09702_RP	Ornithine	C5 H12 N2 O2	Full match	Full match	Full match	-1.03	132.09	133.097	1.02	2	1	76.9	48.2		65	C01602	Reference-531	DDA for preferred ion	[M+H]+1	L1	2.73619e+07	2.57259e+07	1.62807e+07	5.06802e+07	3.43997e+07	3.93168e+07	2.01716e+06	758825	740820	2.74428e+07	3.77912e+07	3.44094e+07	1.31022e+06	3.6049e+06	1.09574e+06	1.70494e+06	1.01254e+06	1.17215e+06	1.6635e+07	1.94383e+07	2.70464e+07	7.9238e+07	4.42322e+07	6.3549e+07	6.24295e+06	1.53586e+07	3.20721e+06	3.6252e+07	3.05745e+07
FT_9.022_115.07522_RP	Oxepanone	C6 H10 O2	Full match	Full match	No results	-1.16	114.068	115.075	9.022	2	0	96.6	87.5				Reference-7295	DDA for preferred ion	[M+H]+1	L2	1.33113e+08	1.17927e+08	120668515	1.05958e+08	9.1629e+07	2.20281e+08	2.83858e+08	1.80639e+08	8.24956e+07	8.57301e+07	5.34427e+07	6.28871e+07	6.65862e+08	569436307	6.24575e+08	5.3724e+08	4.06055e+08	4.59519e+08	9.50158e+07	9.05572e+07	1.06037e+08	1.60419e+08	1.65907e+08	1.35287e+08	1.71555e+08	209955343	1.20413e+08	9.62188e+07	7.45336e+07
FT_9.348_115.07521_RP	Oxepanone	C6 H10 O2	Full match	Full match	No results	-1.26	114.068	115.075	9.348	2	0	96.6	87.5				Reference-7295	DDA for preferred ion	[M+H]+1	L2	342967065	1.05609e+08	1.69234e+08	1.46939e+08	2.38512e+08	3.30864e+08	297743619	233160469	2.58947e+08	7.35852e+07	7.6299e+07	7.92066e+07	3.9299e+08	3.20293e+08	5.49925e+08	2.5663e+08	2.47548e+08	155573441	1.02836e+08	8.93509e+07	5.78103e+07	1.44408e+08	1.33373e+08	176733563	1.58422e+08	1.36501e+08	3.96636e+08	7.14189e+07	6.19084e+07
FT_10.725_115.07522_RP	Oxepanone	C6 H10 O2	Full match	Full match	No results	-1.18	114.068	115.075	10.725	2	0	98.3	92.7				Reference-7295	DDA for preferred ion	[M+H]+1	L2	2.30895e+08	6.08661e+07	3.19742e+08	9.80784e+07	1.1983e+08	1.15813e+08	2.53987e+08	244592039	157634668	1.74994e+08	4.35055e+07	2.03323e+08	8.97574e+07	6.88648e+08	8.65141e+07	1.05178e+08	809803572	7.40353e+07	8.29876e+07	4.15933e+07	6.03421e+07	3.72904e+08	3.39146e+08	380728368	3.4785e+08	4.64984e+08	3.53372e+08	4.99116e+07	1.90604e+08
FT_11.583_275.09118_RP	Phloretin	C15 H14 O5	Full match	Full match	No results	-0.8	274.084	275.091	11.583	1	0	64.7	43.3			C00774	Reference-542	DDA for preferred ion	[M+H]+1	L2	2.41465e+06	1.37472e+06	1.63911e+06	2.00878e+06	2.42422e+06	2.45443e+06	3.27831e+06	3.49335e+06	2.85577e+06	1.19994e+06	1.11141e+06	1.38159e+06	3.2997e+06	3.19076e+06	3.46863e+06	4.10122e+06	4.12641e+06	3.80728e+06	2.0283e+06	1.74222e+06	1.5885e+06	2.67851e+06	2.12511e+06	2.47049e+06	3.1631e+06	2.98994e+06	3.09629e+06	1.304e+06	1.18766e+06
FT_1.299_127.0388_RP	Phloroglucinol	C6 H6 O3	Full match	Full match	No results	-1.36	126.032	127.039	1.299	6	0	81	63.2			C02183	Reference-2546	DDA for preferred ion	[M+H]+1	L2	3064158447	3699065585	3307375251	6.81199e+08	6.75608e+08	6.69455e+08	2.42025e+07	2.58051e+07	2.79319e+07	4.8874e+08	8.7178e+08	4.80824e+08	580318549	4.24765e+08	5.30078e+07	7.68176e+07	8.57588e+07	2.39645e+07	3.17435e+08	2.74874e+08	3.92155e+08	7.37307e+07	2.7873e+08	1.0691e+08	1575056024	125137889	9.12162e+07	4.20066e+08	9.91638e+07
FT_1.184_184.07313_RP	Phosphocholine	C5 H14 N O4 P	Full match	No results	Full match	-1.03	183.066	184.073	1.184	0	1				74	C00588		DDA for preferred ion	[M+H]+1	L1	2.58976e+07	4.11299e+07	2.85725e+07	1.55171e+07	1.01577e+07	1.24536e+07	3.83173e+07	3.60419e+07	1.26113e+08	4.03195e+07	1.17695e+07	2.19632e+07	1.8307e+07	4.05113e+07	4.16582e+07	1.87653e+07	2.13939e+07	1.79435e+07	3.07451e+07	1.92443e+07	1.70067e+07	1.21503e+07	3.39422e+06	2.07118e+07	2.55206e+08	2.68737e+08	2.3788e+08	3.04118e+07	6.77564e+07
FT_11.084_135.04392_RP	Phthaldialdehyde	C8 H6 O2	Full match	Full match	No results	-0.98	134.037	135.044	11.084	2	0	94.2	81.8			D03470	Reference-874	DDA for preferred ion	[M+H]+1	L2	6.08949e+08	2.30354e+08	470428305	678933197	808727929	7.1814e+08	8.78992e+08	9.52414e+08	6.74548e+08	4.07746e+08	4.08181e+08	4.315e+08	9.00603e+08	8.90198e+08	9.83243e+08	8.76958e+08	1303128624	1003566395	4.86081e+08	4.96112e+08	4.33192e+08	6.31263e+08	4.11757e+08	5.92015e+08	8.18892e+08	753187268	9.14044e+08	3.68214e+08	3.59038e+08
FT_8.293_229.1545_RP	Prolylleucine	C11 H20 N2 O3	Full match	Full match	No results	-0.76	228.147	229.155	8.293	1	0	93.6	9.7				Reference-559	DDA for preferred ion	[M+H]+1	L2	2.47073e+07	3.01612e+07	3.45459e+07	3.75754e+07	3.67251e+07	3.66801e+07	1.93685e+06	1.93499e+06	1.95681e+06	5.29709e+07	6.6414e+07	3.40291e+07	2.04576e+06	1.33034e+06	1.50289e+06	2.11119e+06	2.16045e+06	2.13421e+06	4.2128e+07	6.75659e+07	6.57817e+07	1.29084e+06	1.04737e+06	1.29681e+06	1.68974e+06	1.65622e+06	1.69988e+06	7.02224e+07	6.91295e+07
FT_7.799_229.15448_RP	Prolylleucine	C11 H20 N2 O3	Full match	Full match	No results	-0.81	228.147	229.154	7.799	1	0	93	9.7				Reference-559	DDA for preferred ion	[M+H]+1	L2	1.99588e+07	2.54154e+07	2.6637e+07	3.98308e+07	3.60834e+07	3.15282e+07	2.46396e+06	1.88315e+06	1.87154e+06	6.65117e+07	8.58388e+07	3.27458e+07	2.91178e+06	881495	980424	1.91383e+06	1.90814e+06	1.89656e+06	4.90803e+07	7.87428e+07	1.09127e+08	1.12387e+06	976926	1.16335e+06	1.53788e+06	1.47271e+06	1.52263e+06	7.30671e+07	8.19476e+07
FT_11.167_187.0388_RP	Psoralen	C11 H6 O3	Full match	Full match	No results	-0.91	186.032	187.039	11.167	1	0	82.9	77.3			C09305	Reference-3470	DDA for preferred ion	[M+H]+1	L2	1.98862e+06	789744	1.37491e+06	2.82333e+06	2.52443e+06	3.35231e+06	2.62042e+06	2.84644e+06	2.14126e+06	3.89249e+07	5.97666e+07	5.63146e+07	2.58761e+06	2.59753e+06	2.86651e+06	3.27613e+06	3.32102e+06	3.09469e+06	1.26869e+08	1.50493e+08	8.7771e+07	9.47032e+07	1.12711e+08	1.37471e+08	2.57241e+06	2.44643e+06	2.46741e+06	3.96482e+07	2.60459e+07
FT_7.528_181.09701_RP	[Similar to: Pyridostigmine]	C9 H12 N2 O2	Full match	Full match	No results	-0.78	180.09	181.097	7.528	1	0	63.6	43.2				Reference-2320	DDA for preferred ion	[M+H]+1	L2	1.2105e+07	1.31081e+07	1.21267e+07	956891	1.12986e+06	1.14189e+06	2.9364e+07	3.15364e+07	4.59646e+07	2.14663e+06	2.75625e+06	967569	3.12099e+07	2.04801e+07	2.28591e+07	2.74002e+06	1.51752e+06	1.5441e+07	1.27861e+06	2.90654e+06	4.02897e+06	1.29687e+07	6.7996e+06	6.75129e+06	2.69598e+07	2.57093e+07	2.56844e+07	1.91982e+06	1.29296e+06
FT_7.577_181.09702_RP	Pyridostigmine	C9 H12 N2 O2	Full match	Full match	No results	-0.77	180.09	181.097	7.577	1	0	63.6	43.2			C07410	Reference-2320	DDA for preferred ion	[M+H]+1	L2	1.13407e+07	1.49297e+07	1.6901e+07	1.13679e+06	1.28471e+06	1.21803e+06	3.33747e+07	3.21685e+07	5.24242e+07	2.69554e+06	3.0789e+06	1.00334e+06	3.70896e+07	2.72656e+07	2.84316e+07	2.1834e+06	1.74129e+06	1.99684e+07	2.97523e+06	3.33715e+06	3.79352e+06	1.48838e+07	9.58899e+06	8.50567e+06	2.48857e+07	2.35635e+07	2.63167e+07	1.64614e+06	2.06774e+06
FT_1.818_168.06539_RP	Pyridoxal	C8 H9 N O3	Full match	Full match	No results	-0.77	167.058	168.065	1.818	1	0	86.3	53.8			C00250	Reference-567	DDA for preferred ion	[M+H]+1	L2	1.11501e+07	8.34266e+06	9.34521e+06	3.79994e+07	2.86484e+07	2.34612e+07	1.19521e+07	1.13152e+07	9.58857e+06	2.3729e+07	3.42588e+07	3.04965e+07	1.82302e+07	1.15865e+07	1.97146e+07	1.31894e+07	1.33964e+06	2.49386e+06	4.74266e+07	4.84017e+07	3.74281e+07	5.03638e+07	2.51948e+07	3.92824e+07	1.77022e+07	1.97075e+07	1.64596e+07	3.64294e+07	2.64244e+07
FT_3.57_170.08106_RP	Pyridoxine	C8 H11 N O3	Full match	Full match	Full match	-0.67	169.074	170.081	3.57	1	1	86.8	71.1		90.7	C00314	Reference-570	DDA for preferred ion	[M+H]+1	L1	8.34823e+07	6.78511e+07	4.13479e+07	7.68119e+07	9.98013e+07	8.80264e+07	4.74059e+08	4.54374e+08	558588648	2.12072e+07	4.08815e+07	4.19163e+07	6.27901e+08	9.85251e+08	7.51007e+08	8.71114e+07	1.24616e+08	1.21321e+08	3.43153e+07	3.17588e+07	4.20344e+07	7.79484e+07	7.42538e+07	9.49367e+07	1.19422e+08	7.44902e+07	9.24043e+07	4.95685e+07	5.83672e+07
FT_12.446_369.0966_RP		C16 H20 N2 O4 S2	No match	Invalid mass	No results	7.82	368.089	369.097	12.446	1	0	64.9	8.2			D02160		DDA for preferred ion	[M+H]+1		2.66081e+06	1.64237e+06	1.90619e+06	2.22751e+06	2.73545e+06	2.84015e+06	3.57111e+06	3.73958e+06	3.66733e+06	1.36205e+06	1.27659e+06	1.5354e+06	3.56132e+06	3.57213e+06	3.84579e+06	4.56778e+06	4.47053e+06	4.11868e+06	2.21335e+06	1.88589e+06	1.76134e+06	2.8357e+06	2.31241e+06	2.70917e+06	3.2132e+06	3.13447e+06	3.10385e+06	1.39616e+06	1.18826e+06
FT_2.153_112.03916_RP	[Similar to: Pyrrole-2-carboxylic acid]	C5 H5 N O2	Full match	Full match	No results	-1.26	111.032	112.039	2.153	1	0	91.3	9.6			C05942	Reference-572	DDA for preferred ion	[M+H]+1	L2	2.67776e+07	4.66327e+07	2.55936e+07	9.17371e+07	5.43518e+07	5.64521e+07	3.07347e+07	2.71024e+07	3.59672e+07	1.7198e+08	1.76613e+08	233070642	2.99483e+07	3.79175e+07	3.74224e+07	2.91942e+07	3.85301e+07	3.28894e+07	2.40559e+08	2.60552e+08	2.00663e+08	1.43163e+08	3.16879e+08	2.18791e+08	7.95417e+07	4.46478e+07	6.44401e+07	1.51461e+08	116899718
FT_2.887_112.03918_RP	Pyrrole-2-carboxylic acid	C5 H5 N O2	Full match	Full match	No results	-1.17	111.032	112.039	2.887	1	0	65.3	43.4				Reference-572	DDA for preferred ion	[M+H]+1	L2	1.08271e+07	4.58841e+06	8.09346e+06	2.18021e+07	2.55652e+07	1.71179e+07	5.13127e+06	2.07415e+07	1.76245e+07	4.06782e+07	3.10675e+07	3.71254e+07	1.22803e+07	1.08895e+07	1.01458e+07	1.20158e+07	1.49646e+07	1.2558e+06	1.38528e+08	8.11523e+07	6.48682e+07	6.1365e+07	4.57043e+07	5.13993e+07	5.7289e+07	4.16938e+07	3.61367e+07	4.37164e+07	3.57923e+07
FT_12.485_205.08575_RP		C12 H14 O4	No match	Invalid mass	No results	-81096.9	204.078	205.086	12.485	2	0	65.6	66.6					DDA for preferred ion	[M+H]+1		4.00678e+06	2.20163e+06	4.76833e+06	2.0178e+06	2.33131e+06	2.46597e+06	3.91712e+06	3.64184e+06	3.30936e+06	4.07314e+06	4.20096e+06	3.31093e+06	1.12423e+07	1.94052e+07	8.03158e+06	6.94137e+06	8.50445e+06	1.55611e+07	9.95219e+06	2.25015e+06	7.23748e+06	2.84256e+07	9.91338e+06	4.79176e+07	4.0699e+06	1.15536e+07	4.16376e+06	4.13565e+06	3.11223e+06
FT_11.989_205.08574_RP		C12 H14 O4	No match	Invalid mass	No results	-81096.9	204.078	205.086	11.989	2	0	86.8	80.1					DDA for preferred ion	[M+H]+1		2.27181e+06	6.8117e+06	1.54574e+06	7.38449e+06	2.24502e+06	2.19166e+06	3.00784e+06	1.1409e+07	1.59616e+07	1.12981e+06	3.91718e+06	5.42805e+06	1.77746e+07	1.59781e+07	3.41721e+06	1.0723e+07	3.9064e+06	1.42922e+07	6.5659e+06	1.79502e+06	1.83897e+06	2.75206e+06	2.17027e+06	2.50059e+06	1.59886e+07	6.01645e+06	3.25846e+06	4.59344e+06	1.28921e+06
FT_10.539_205.08573_RP		C12 H14 O4	No match	Invalid mass	No results	-81096.9	204.078	205.086	10.539	2	0	75.4	71.8					DDA for preferred ion	[M+H]+1		3.53005e+06	4.15322e+06	1.12827e+06	1.34285e+06	3.0414e+06	4.15032e+06	8.205e+06	3.14708e+06	7.72673e+06	3.11861e+06	4.26051e+06	4.75606e+06	2.24835e+06	2.93762e+06	2.55395e+06	4.87953e+06	2.97534e+06	5.56938e+06	1.56536e+06	4.40354e+06	6.43173e+06	9.74614e+06	5.75417e+06	1.9457e+06	2.65759e+06	2.63395e+06	4.02543e+06	1.71016e+06	1.09082e+06
FT_12.76_205.08577_RP		C12 H14 O4	No match	Invalid mass	No results	-81096.8	204.078	205.086	12.76	2	0	79.9	75.1					DDA for preferred ion	[M+H]+1		2.8318e+06	1.89949e+06	2.07322e+06	2.45007e+06	6.56402e+06	2.96712e+06	3.81797e+06	4.20378e+06	4.13741e+06	3.04217e+06	1.35192e+06	1.68465e+06	6.94723e+06	3.93025e+06	8.16628e+06	3.36909e+07	3.95315e+07	4.64075e+06	2.41115e+06	2.9738e+06	1.90523e+06	3.11203e+06	2.56793e+06	4.21135e+06	8.94311e+06	3.56848e+06	3.64653e+06	1.49608e+06	1.35486e+06
FT_10.137_153.05453_RP	Resorcinol monoacetate	C8 H8 O3	Full match	Full match	No results	-0.62	152.047	153.055	10.137	4	0	70.6	8.5			C12064	Reference-573	DDA for preferred ion	[M+H]+1	L2	6.04215e+06	2.08738e+06	1.24216e+06	2.79851e+06	1.83772e+06	1.7805e+06	1.99419e+07	1.63151e+07	3.149e+07	3.43677e+06	3.91618e+06	7.93535e+06	5.83393e+06	1.1287e+07	2.92623e+06	3.35283e+06	7.0488e+06	3.34124e+06	1.95774e+07	5.94076e+06	5.21424e+06	3.41632e+07	1.32982e+07	2.68688e+07	7.74736e+06	5.38948e+06	3.02472e+06	5.98279e+06	1.33038e+06
FT_1.19_90.05485_RP	Sarcosine	C3 H7 N O2	Full match	Partial match	Full match	-1.23	89.0476	90.0549	1.19	3	3	97.7	9.9		91.4	C00213		DDA for preferred ion	[M+H]+1	L1	2509644509	3196481647	2887033307	6.94487e+08	5.14994e+08	5.58857e+08	8.94896e+07	7.67375e+07	8.80171e+07	664920089	8.64219e+08	8.25394e+08	7.96203e+07	1.31787e+08	1.30334e+08	6.67634e+07	3.79761e+07	9.02446e+07	4.89903e+08	6.63318e+08	7.98786e+08	135460656	4.06303e+07	6.61244e+07	9.926e+07	8.5506e+07	9.466e+07	7.81083e+08	6.74002e+08
FT_1.239_258.10983_RP	sn-glycero-3-Phosphocholine	C8 H20 N O6 P	Full match	No results	Full match	-1.05	257.103	258.11	1.239	0	1				99.1			DDA for preferred ion	[M+H]+1	L1	8.46018e+07	7.2985e+07	4.52197e+07	654055291	5.12339e+08	573083134	6.48479e+07	7.1814e+07	4.23849e+07	1499225800	652727445	1385190790	6.10073e+07	9.14812e+07	5.30841e+07	5.75326e+07	8.68825e+07	5.23929e+07	2922684775	2768564465	2131838855	1295736394	6.23657e+08	1264005599	6.8254e+07	9.8631e+07	7.59391e+07	9.90264e+08	1244486253
FT_8.8_113.05957_RP	Sorbate	C6 H8 O2	Full match	Partial match	Full match	-1.26	112.052	113.06	8.8	1	1	86.5	53.9		88.7			DDA for preferred ion	[M+H]+1	L1	8.37681e+07	7.83623e+08	1.6979e+08	1.74997e+08	2.05592e+08	259550686	1.10266e+08	1.16109e+08	5.49359e+07	2.8707e+07	9.59433e+07	3.5082e+07	1.11951e+08	1.02044e+08	1.03488e+08	1.13749e+08	1.19726e+08	1.14113e+08	4.49215e+07	5.36378e+07	4.16326e+07	5.44472e+07	3.03686e+07	1.586e+08	1.60368e+08	5.43317e+07	1.94985e+08	8.25339e+07	3.23278e+07
FT_9.003_113.05957_RP	Sorbate	C6 H8 O2	Full match	Partial match	Full match	-1.25	112.052	113.06	9.003	1	2	62.9	43		73.1			DDA for preferred ion	[M+H]+1	L1	1.20562e+08	6.66144e+08	4.959e+07	1.7719e+08	1.99115e+08	1.99345e+08	5.49519e+08	3.44123e+08	2.103e+08	1.05657e+08	1.16874e+08	7.93278e+07	1246669816	8.0694e+08	1171519977	7.8875e+08	8.2898e+08	1331562412	2.13795e+08	219945343	1.83676e+08	3.3555e+08	2.29679e+08	303826771	2.75494e+08	2.22109e+08	2.28518e+08	1.78333e+08	1.55607e+08
FT_8.281_231.17013_RP	tert-Butyl N-[1-(aminocarbonyl)-3-methylbutyl]carbamate	C11 H22 N2 O3	Full match	Full match	No results	-0.81	230.163	231.17	8.281	1	0	93.9	9.7				Reference-6752	DDA for preferred ion	[M+H]+1	L2	9.62561e+07	122661745	142217345	4.0075e+08	3.72735e+08	3.53698e+08	1.7706e+06	2.27674e+06	1.79647e+06	2.65003e+08	4.61502e+08	264474474	2.14809e+06	1.2236e+06	1.24069e+06	2.42045e+06	2.20674e+06	1.84811e+06	2.32248e+08	2.73613e+08	3.40453e+08	2.68083e+06	2.18406e+06	2.95293e+06	1.51637e+06	1.5635e+06	3.3283e+06	5.53305e+08	5.18991e+08
FT_8.735_231.17013_RP	tert-Butyl N-[1-(aminocarbonyl)-3-methylbutyl]carbamate	C11 H22 N2 O3	Full match	Full match	No results	-0.84	230.163	231.17	8.735	1	0	92.2	9.6				Reference-6752	DDA for preferred ion	[M+H]+1	L2	7.44894e+07	1.02426e+08	1.09044e+08	2.95202e+08	2.96469e+08	2.87499e+08	1.88231e+06	2.01284e+06	1.99479e+06	1.28771e+08	2.50256e+08	1.73016e+08	2.79698e+06	1.61866e+06	1.70174e+06	2.26808e+06	2.19589e+06	2.18153e+06	1.35407e+08	133106238	1.48069e+08	1.56464e+06	1.12034e+06	1.36871e+06	1.77316e+06	2.43745e+06	1.81772e+06	3.36903e+08	3.2806e+08
FT_8.257_214.1436_RP		C11 H22 N2 O3	No match	Invalid mass	No results	-73976.6	213.136	214.144	8.257	1	0	93.9	9.7					DDA for preferred ion	[M+H]+1		1.85041e+07	1.10744e+07	1.10436e+07	1.16768e+06	1.41223e+06	2.17235e+06	6.84816e+06	2.22744e+06	4.70162e+06	696783	1.01451e+06	482301	2.11671e+07	1.56085e+07	1.29082e+07	2.26513e+06	3.43485e+06	2.2858e+06	1.02302e+06	919392	846959	1.3307e+06	1.1656e+06	1.39325e+06	8.73817e+06	1.43237e+07	7.21723e+06	808577	730424
FT_10.826_223.15384_RP	Tetraglyme	C10 H22 O5	Full match	Full match	No results	-0.85	222.147	223.154	10.826	1	0	62.6	8.1				Reference-3460	DDA for preferred ion	[M+H]+1	L2	7.56249e+07	2.96423e+07	6.14748e+07	7.19708e+07	8.31342e+07	9.64925e+07	1.11481e+08	144791138	1.12374e+08	5.20031e+07	5.19987e+07	6.89764e+07	1.27974e+08	167206715	1.96222e+08	1.42112e+08	1.72759e+08	1.55903e+08	2.40397e+08	3.48545e+08	7.47255e+07	1.40902e+08	1.20763e+08	1.52921e+08	7.53738e+07	1.90074e+08	1.1051e+08	8.29064e+07	3.85684e+07
FT_7.611_127.05008_RP	[Similar to: Thymine]	C5 H6 N2 O2	Full match	Full match	No results	-1.01	126.043	127.05	7.611	3	0	93	66.6				Reference-677	DDA for preferred ion	[M+H]+1	L2	6.16791e+07	8.70284e+07	6.37376e+07	34256526	2.87878e+07	2.96401e+07	1.47995e+06	1.54959e+06	1.64022e+06	4.76324e+07	4.80786e+07	2.27374e+07	1.32115e+06	737973	828031	1.6233e+06	1.59239e+06	2.2035e+06	3.41094e+07	6.13642e+07	5.73259e+07	3.342e+07	2.72746e+07	3.31095e+06	1.18413e+06	2.30274e+06	2.31978e+06	3.76821e+07	3.6623e+07
FT_5.75_127.05006_RP	Thymine	C5 H6 N2 O2	Full match	Full match	Full match	-1.12	126.043	127.05	5.75	3	1	95.2	74.3		70.9	C00178	Reference-677	DDA for preferred ion	[M+H]+1	L1	4.29381e+07	4.7242e+07	5.14072e+07	1.42159e+06	976700	921455	1.30115e+06	7.78962e+06	7.90158e+06	3.58858e+06	1.86173e+06	1.6949e+06	5.81286e+06	3.79125e+06	8.64387e+06	2.8476e+06	3.08556e+06	1.4631e+07	5.24077e+06	4.35547e+06	7.45458e+06	1.79652e+07	723903	2.03012e+06	2.82239e+07	9.34816e+06	2.20779e+08	1.00115e+06	2.76404e+06
FT_7.124_101.05958_RP	Tiglic acid	C5 H8 O2	Full match	Full match	No results	-1.22	100.052	101.06	7.124	1	0	71.6	8.6			C08279	Reference-3391	DDA for preferred ion	[M+H]+1	L2	9.17008e+07	1.33667e+08	5.58206e+07	5.00821e+07	7.76738e+07	6.36874e+07	9.37257e+07	1.33175e+08	9.53054e+07	8.38261e+07	6.25564e+07	149548557	8.45304e+07	6.66785e+07	1.0858e+08	71123439	8.17653e+07	1.19757e+08	1.41012e+08	1.21846e+08	9.19272e+07	3.21717e+08	4.88446e+08	6.79794e+08	2.9283e+08	2.35917e+08	7.11834e+07	5.79758e+07	7.45247e+07
FT_11.134_279.17012_RP	Tolycaine	C15 H22 N2 O3	Full match	Full match	No results	-0.73	278.163	279.17	11.134	1	0	88.1	9.4				Reference-7248	DDA for preferred ion	[M+H]+1	L2	4.07078e+07	1.91151e+07	5.34645e+07	1.09705e+08	1.15542e+08	1.14341e+08	2.75546e+06	2.91259e+06	2.31161e+06	4.00942e+07	5.71938e+07	6.39286e+07	2.67727e+06	2.67223e+06	2.91362e+06	3.30938e+06	3.28828e+06	3.15646e+06	4.03847e+07	3.36539e+07	3.90618e+07	2.24078e+06	1.9655e+06	2.41897e+06	2.67159e+06	2.56408e+06	2.46249e+06	9.84998e+07	1.17757e+08
FT_8.838_147.06509_RP		C7 H12 O3	No match	No results	Invalid mass	13736.7	146.058	147.065	8.838	0	1				76.9			DDA for preferred ion	[M+H]+1		4.17927e+06	2.48273e+07	7.89735e+06	1.357e+07	8.68591e+06	7.63838e+06	4.26243e+07	1.8208e+07	1.3521e+07	6.05451e+06	1.15058e+07	9.1951e+06	4.23242e+07	4.1583e+07	4.1609e+07	1.16915e+08	1.04646e+08	5.79614e+07	2.27436e+07	2.06083e+07	1.80878e+07	2.76827e+07	2.51142e+07	2.49132e+07	1.7475e+07	2.11244e+07	2.01323e+07	1.53716e+07	1.22563e+07
FT_11.993_133.06464_RP	trans-Cinnamaldehyde	C9 H8 O	Full match	Full match	No results	-1.12	132.057	133.065	11.993	2	0	60.6	42.7	63.6		C00903	Reference-1762	DDA for preferred ion	[M+H]+1	L2	2.27436e+06	1.08665e+06	1.54729e+06	1.87226e+06	2.24616e+06	2.30184e+06	3.00745e+06	3.3991e+06	3.00149e+06	1.12886e+06	1.05761e+06	1.32305e+06	2.98091e+06	3.08487e+06	3.41133e+06	3.87309e+06	3.89753e+06	3.69361e+06	2.02964e+06	1.78811e+06	1.668e+06	2.73941e+06	2.16013e+06	2.48872e+06	3.15558e+06	3.06738e+06	3.17668e+06	1.43958e+06	1.25948e+06
FT_2.563_139.05008_RP	trans-Urocanic Acid	C6 H6 N2 O2	Full match	Partial match	Full match	-0.87	138.043	139.05	2.563	6	1	74.4	46.8		67.8	C00785		DDA for preferred ion	[M+H]+1	L1	8.26026e+07	5.62498e+07	5.31729e+07	3.62572e+07	3.54122e+07	4.18604e+07	1.69739e+07	1.97284e+07	4.86562e+07	4.36334e+07	2.77988e+07	2.95461e+07	1.8386e+07	4.54489e+07	3.06408e+07	2.15274e+07	1.92032e+07	2.18792e+07	31480880	3.51664e+07	2.86678e+07	4.07278e+07	1.04698e+08	1.8595e+07	1.02174e+08	3.45005e+07	1.06728e+08	2.98989e+07	3.33737e+07
FT_1.159_150.11234_RP	Triethanolamine	C6 H15 N O3	Full match	Full match	No results	-0.88	149.105	150.112	1.159	1	0	93.8	69.5			C06771	Reference-750	DDA for preferred ion	[M+H]+1	L2	8.95245e+07	6.03873e+07	3.50337e+07	6.87453e+07	1.10332e+08	9.2302e+07	124839786	123585733	1.10268e+08	5.6338e+07	1.61253e+07	6.12257e+07	7.77986e+07	8.99358e+07	9.53985e+07	9.43591e+07	1.13458e+08	1.04875e+08	1.26088e+08	1.14518e+08	9.93124e+07	1.56031e+08	1.08278e+08	1.38028e+08	9.60885e+07	6.25266e+08	8.99471e+07	6.53548e+08	6.537e+07
FT_1.489_196.06024_RP		C6 H12 N3 O P	No match	Invalid mass	No results	127006	195.053	196.06	1.489	3	0	84.8	9.2					DDA for preferred ion	[M+H]+1		1.4492e+06	3.60209e+06	4.15418e+06	1.74536e+07	1.71532e+07	1.54998e+07	7.18683e+06	5.6013e+06	6.98112e+06	1.5415e+07	12224550	1.63954e+07	8.49333e+06	7.66602e+06	7.97635e+06	9.59794e+06	9.62047e+06	9.75119e+06	1.59376e+07	1.62273e+07	1.50919e+07	21128347	1.74041e+07	2.08229e+07	6.50601e+06	5.74691e+06	5.33719e+06	1.70244e+07	1.51988e+07
FT_1.351_196.06363_RP		C6 H12 N3 O P	No match	Invalid mass	No results	28647.1	178.03	196.064	1.351	3	0	84.8	9.2					DDA for preferred ion	[M+NH4]+1		2.31631e+06	1.20181e+06	2.68354e+06	494520	507469	572504	9.65723e+06	1.37159e+07	1.29499e+07	2.41399e+06	3.85677e+06	1.36062e+06	1.25243e+07	8.92742e+06	9.77727e+06	2.92561e+06	5.53439e+06	9.95281e+06	429866	401571	580492	3.14939e+06	1.83503e+06	2.75035e+06	1.45499e+07	1.68217e+07	1.42244e+07	541514	511526
FT_1.325_196.06362_RP		C6 H12 N3 O P	No match	Invalid mass	No results	127026	195.056	196.064	1.325	3	0	84.8	9.2					DDA for preferred ion	[M+H]+1		2.17874e+06	2.52744e+06	2.15027e+06	1.04822e+06	1.08806e+06	1.1149e+06	9.65723e+06	1.37159e+07	1.29499e+07	2.41399e+06	3.85677e+06	1.36062e+06	1.25243e+07	8.92742e+06	9.77727e+06	2.92561e+06	5.53439e+06	9.95281e+06	654900	677332	772808	1.21657e+07	5.13039e+06	2.04696e+06	7.71012e+06	1.21194e+07	1.42244e+07	1.00355e+06	920843
FT_1.409_138.05482_RP	Trigonelline hydrochloride	C7 H7 N O2	Full match	Partial match	Full match	-0.97	137.048	138.055	1.409	8	1	99.4	92.4		79.8			DDA for preferred ion	[M+H]+1	L1	1.98531e+08	2.38145e+08	2.67549e+08	1.32701e+08	1.3183e+08	1.36742e+08	6.37889e+08	5.17563e+08	6.89594e+08	9.86202e+07	8.06856e+07	7.79055e+07	2.99888e+07	1.61668e+08	3.31403e+07	1.61661e+07	1.08251e+07	1.63903e+08	3.72297e+07	4.17874e+07	5.22694e+07	1.25675e+08	1.10961e+08	1.44201e+08	4.39767e+08	4.61205e+08	4.72705e+08	9.22558e+07	1.01136e+08
FT_1.124_76.07563_RP	Trimethylamine N-oxide	C3 H9 N O	Full match	No results	Full match	-0.79	75.0683	76.0756	1.124	0	1				51.9			DDA for preferred ion	[M+H]+1	L1	2.40287e+08	282537203	1.98484e+08	2.15188e+08	2.19075e+08	2.1605e+08	1.01559e+08	7.10729e+07	1.46409e+08	1.71601e+08	1.77057e+08	2.3131e+08	8.89804e+07	1.09885e+08	9.74059e+07	6.64422e+07	7.07398e+07	8.30232e+07	9.82381e+07	163300195	1.54325e+08	5.42387e+08	4.3478e+08	5.34382e+08	1297120268	1323021417	1304612159	2.1652e+08	2.22474e+08
FT_5.95_253.11806_RP	Tyrosylalanine	C12 H16 N2 O4	Full match	Full match	No results	-0.88	252.111	253.118	5.95	2	0	93.6	9.7				Reference-751	DDA for preferred ion	[M+H]+1	L2	1.93143e+07	2.40431e+07	2.81639e+07	8.3937e+07	7.80936e+07	7.86134e+07	1.16607e+06	1.32508e+06	1.36343e+06	54298867	1.13588e+08	1.15924e+08	1.03125e+06	1.06508e+06	1.18959e+06	1.24082e+06	1.31471e+06	1.27325e+06	5.70141e+07	6.55652e+07	7.55448e+07	1.28058e+06	933145	813891	1.03123e+06	990527	1.10005e+06	1.19704e+08	1.02257e+08
FT_7.248_215.13885_RP	Valylproline	C10 H18 N2 O3	Full match	Full match	No results	-0.79	214.132	215.139	7.248	1	0	95.8	75.9				Reference-773	DDA for preferred ion	[M+H]+1	L2	1.77885e+08	2.34607e+08	2.79932e+08	4.75453e+08	4.41794e+08	4.0669e+08	1.39478e+07	1.37886e+07	1.38173e+07	3.61291e+08	6.98373e+08	317918747	1.24266e+07	6.22747e+06	7.35475e+06	1.30052e+07	1.38147e+07	1.39814e+07	363967489	4.96044e+08	5.74788e+08	7.74618e+06	1.30274e+07	1.89429e+07	9.65847e+06	9.76107e+06	1.00956e+07	6.1587e+08	5.37402e+08
FT_11.217_153.05453_RP	Vanillin	C8 H8 O3	Full match	Full match	No results	-0.61	152.047	153.055	11.217	3	0	91.7	83			D00091	Reference-2529	DDA for preferred ion	[M+H]+1	L2	8.5357e+07	2.34024e+07	3.42661e+07	9.44548e+07	1.3345e+08	1.16661e+08	5.7764e+07	7.23145e+07	4.0677e+07	4.10685e+07	7.41812e+07	9.00632e+07	4.3726e+07	4.06973e+07	2.86537e+07	3.67582e+07	2.40309e+07	7.6087e+06	6.24741e+07	3.13325e+07	4.17888e+07	3.02991e+07	9.63869e+06	1.27306e+07	3.61895e+07	2.84991e+07	2.68134e+07	1.09681e+08	145950535
FT_13.518_231.065_RP	Visnagin	C13 H10 O4	Full match	Full match	No results	-0.81	230.058	231.065	13.518	1	0	68	47.7			C09049	Reference-7928	DDA for preferred ion	[M+H]+1	L2	3.22412e+06	2.24609e+06	2.27312e+06	2.85941e+06	3.47257e+06	3.5279e+06	4.62208e+06	4.8556e+06	5.15278e+06	1.96699e+06	1.56573e+06	1.88128e+06	4.32249e+06	4.3685e+06	4.88032e+06	5.53688e+06	5.94462e+06	5.30393e+06	2.85713e+06	3.73915e+06	2.19807e+06	3.85918e+06	3.13956e+06	3.49412e+06	4.4026e+06	4.19596e+06	4.48997e+06	1.95178e+06	3.68888e+06
FT_7.088_281.11298_RP	α-Aspartylphenylalanine	C13 H16 N2 O5	Full match	Full match	No results	-0.78	280.106	281.113	7.088	1	0	78	59				Reference-327	DDA for preferred ion	[M+H]+1	L2	4.68072e+07	4.97552e+07	6.82312e+07	9.39452e+07	8.8697e+07	8.34876e+07	1.51852e+06	1.70766e+06	1.68118e+06	5.72839e+07	1.22976e+08	6.36135e+07	1.29099e+06	690876	721869	1.56645e+06	1.65315e+06	1.49355e+06	6.71758e+07	7.17744e+07	9.34253e+07	800242	701763	841805	1.08962e+06	1.08697e+06	1.11982e+06	1.17273e+08	1.01404e+08
FT_1.248_261.03671_RP	α-D-Galactose-1-phosphate	C6 H13 O9 P	Full match	Partial match	Full match	-1.1	260.029	261.037	1.248	2	2	97.7	90.5		94.4			DDA for preferred ion	[M+H]+1	L1	1380731517	1563407945	1220116993	6.02789e+08	5.41174e+08	5.67608e+08	2.69554e+07	1.48298e+07	11191069	2.03178e+08	4.06312e+08	4.0071e+08	2.02555e+06	1.9813e+06	2.18264e+06	1.63125e+07	2.31178e+06	2.20169e+06	1.27092e+08	1.00147e+08	1.43996e+08	1.38844e+08	8.34306e+07	1.55023e+08	3.22752e+06	3.13286e+07	4.02588e+06	4.82757e+08	5.27519e+08
FT_1.294_360.1497_RP		C12 H22 O11	No match	Invalid mass	Invalid mass	49767.3	359.142	360.15	1.294	2	5	75	47.1	65	96.1	C01970		DDA for preferred ion	[M+H]+1		1.71598e+08	2.34102e+08	2.44322e+08	120291387	1.22896e+08	1.16295e+08	3.54676e+06	1.43589e+06	2.32535e+06	2.04956e+08	3.22436e+08	3.91307e+08	7.30765e+06	3.57586e+06	9.90695e+06	1.35457e+07	1.8957e+07	1.51481e+07	2.99065e+08	3.33201e+08	3.45009e+08	2.68673e+07	1059274179	1.39404e+07	1.34089e+07	1.53328e+07	1.82854e+07	3.7532e+08	355092679
FT_1.129_90.05486_RP	β-Alanine	C3 H7 N O2	Full match	No results	Full match	-1.03	89.0476	90.0549	1.129	0	1				53.5	C00099		DDA for preferred ion	[M+H]+1	L1	5.08433e+07	6.06498e+07	5.59997e+07	3.24189e+07	2.72701e+07	2.63781e+07	1.68958e+07	3.20285e+07	2.09528e+07	2.03391e+07	2.26451e+07	2.21903e+07	1.45803e+07	1.41815e+07	1.41574e+07	1.3666e+07	1.57686e+07	9.01896e+07	1.71558e+07	2.08744e+07	2.03222e+07	5.86297e+07	3.11237e+07	8.4426e+07	166878237	4.98114e+07	1.60257e+08	2.81374e+07	2.58589e+07
FT_1.517_90.05488_RP	[Similar to: β-Alanine]	C3 H7 N O2	Full match	No results	Full match	-0.87	89.0476	90.0549	1.517	0	1				50.6			DDA for preferred ion	[M+H]+1	L1	2.96985e+07	2.1762e+07	2.43021e+07	1.41175e+07	1.56239e+07	1.29617e+07	3.79322e+07	3.6807e+07	5.99524e+07	1.15834e+07	1.13899e+07	1.14263e+07	4.70007e+07	5.91097e+07	7.32812e+07	8.18079e+07	7.21081e+07	4.70897e+07	1.55625e+07	1.79083e+07	1.74925e+07	2.55304e+07	2.93078e+07	3.96659e+07	3.40136e+07	2.80648e+07	27817489	6.90733e+06	1.39798e+07
FT_1.237_87.04395_RP		C4 H9 N O2	No match	Invalid mass	Invalid mass	-165206	86.0366	87.0439	1.237	6	1	96.2	76.9		99.1	C00334		DDA for preferred ion	[M+H]+1		4.78026e+08	4.41566e+08	4.26471e+08	5.21345e+08	4.54867e+08	5.10209e+08	5.4466e+07	4.22061e+07	4.01368e+07	1.59672e+08	2.61535e+08	2.26745e+08	3.64585e+07	3.39783e+07	4.81606e+07	3.85662e+07	6.94568e+07	3.7381e+07	1.9644e+08	2.17845e+08	2.28027e+08	1.81213e+08	3.84182e+07	5.25753e+07	4.75212e+07	4.49733e+07	4.10822e+07	253847524	2.4085e+08
FT_7.866_100.07558_RP	δ-Valerolactam	C5 H9 N O	Full match	Full match	No results	-1.14	99.0683	100.076	7.866	4	0	94.1	9.7				Reference-2988	DDA for preferred ion	[M+H]+1	L2	1.03966e+08	1.19493e+08	1.04117e+08	1.01768e+08	1.18684e+08	1.4528e+08	1.37795e+08	2.14573e+08	2.40479e+08	2.08552e+08	4.54401e+07	5.21734e+07	2.61877e+08	1.87052e+08	195458087	316052090	2.85756e+08	3.16455e+08	5.3142e+07	5.03838e+07	4.47165e+07	9.22645e+07	1.84979e+08	1.18642e+08	2.41238e+08	1.83671e+08	2.51128e+08	8.16889e+07	7.82398e+07
FT_1.486_83.04907_RP		C5 H9 N O	No match	Invalid mass	No results	-171867	82.0418	83.0491	1.486	4	0	75.3	8.8					DDA for preferred ion	[M+H]+1		3.77348e+07	3.9101e+07	3.62483e+07	3.44982e+07	2.92394e+07	2.1957e+07	1.31279e+07	1.19687e+07	1.34058e+07	1.94712e+07	2.12007e+07	1.85087e+07	2.88792e+07	1.93982e+07	2.3294e+07	7.86049e+06	3.20645e+06	1.78696e+07	2.8362e+07	1.90593e+07	2.381e+07	2.9883e+07	2.59002e+07	5.6498e+07	2.91791e+07	5.81773e+07	2.34385e+07	6.88838e+06	8.32364e+06
FT_10.438_226.10713_RP		C11 H15 N O4	Full match	No results	No results	-1.14	225.1	226.107	10.438	0	0							DDA for preferred ion	[M+H]+1		1.78279e+06	1.40823e+06	1.259e+06	1.55002e+06	1.84463e+06	1.93833e+06	2.04744e+07	2.62717e+06	1.57556e+06	5.15678e+06	861862	3.30273e+06	1.03241e+08	6.71389e+07	1.26136e+07	1.74112e+07	7.71004e+06	1.46919e+07	1.5255e+06	1.47766e+06	1.32314e+06	2.57672e+07	1.70275e+06	2.05314e+06	3.48123e+06	1.08204e+07	2.56427e+06	1.17356e+07	3.04763e+06
FT_10.453_293.10174_RP		C15 H16 O6	Full match	No results	No results	-0.75	292.094	293.102	10.453	0	0							DDA for preferred ion	[M+H]+1		1.56973e+06	1.21258e+06	1.05457e+06	1.43625e+06	1.76765e+06	1.69572e+06	2.13281e+06	2.31208e+06	1.42851e+06	9.53519e+06	830074	1.29699e+06	2.1912e+06	2.19046e+06	2.37985e+06	2.75739e+06	2.93281e+06	2.73769e+06	1.53904e+06	1.36325e+06	1.22236e+06	2.09018e+06	1.61826e+06	1.88947e+06	2.64283e+06	2.45804e+06	2.76372e+06	1.17308e+06	1.10487e+06
FT_9.742_207.06499_RP		C11 H10 O4	Full match	No results	No results	-0.93	206.058	207.065	9.742	0	0							DDA for preferred ion	[M+H]+1		1.88855e+06	1.63552e+06	1.28937e+06	1.5492e+06	1.93128e+06	1.94238e+06	3.83239e+06	2.91923e+06	2.0962e+06	1.11881e+06	1.1983e+06	1.08042e+06	6.88354e+06	1.43934e+07	2.79756e+06	9.88609e+06	5.60824e+06	3.05114e+06	1.68272e+06	1.42249e+06	1.25377e+06	2.72315e+06	1.73117e+06	2.0433e+06	2.75092e+06	2.96696e+06	2.62416e+06	1.23382e+06	1.11879e+06
FT_9.623_209.08063_RP		C11 H12 O4	Full match	No results	No results	-0.98	208.073	209.081	9.623	0	0							DDA for preferred ion	[M+H]+1		1.6768e+06	1.43326e+06	3.84443e+06	1.43156e+06	2.15174e+06	1.68412e+06	7.54481e+06	2.47095e+06	4.54624e+06	1.22648e+07	940208	4.04772e+06	8.71478e+06	7.79157e+06	9.21249e+06	4.22024e+07	1.01647e+07	2.65426e+06	7.09193e+06	5.94511e+06	1.08667e+06	2.56612e+06	1.63383e+06	8.74225e+06	3.16515e+06	3.25171e+06	2.26701e+06	2.16347e+07	867657
FT_1.263_196.0985_RP			No results	No results	No results		178.065	196.099	1.263	0	0							DDA for preferred ion	[M+NH4]+1		11128646371	21910805883	11161230954	6473428125	6206711442	6454780203	5.07601e+07	3.47394e+07	6.02951e+07	1589697377	5783115475	4848000741	9.56959e+07	9.62833e+07	8.78393e+07	2.9308e+08	1.97874e+08	1.2557e+08	1187982957	1982115671	1702370934	2.10016e+08	1889791621	1.07411e+08	122178461	1.65206e+08	1.36778e+08	5559171964	6041169856
FT_9.334_289.07049_RP		C15 H12 O6	Full match	No results	No results	-0.72	288.063	289.07	9.334	0	0							DDA for preferred ion	[M+H]+1		1.63051e+06	1.42897e+06	1.10863e+06	4.37322e+06	7.38994e+06	1.71749e+06	3.14331e+08	6.95053e+07	1.54719e+07	1.60189e+07	8.7915e+06	1.51693e+07	6.30421e+07	3.18921e+07	1.60142e+07	2.8874e+07	8.76739e+06	3.01806e+06	2.04373e+07	5.47988e+06	1.26448e+07	2.24366e+07	1.07054e+07	5.32627e+06	5.9507e+07	1.35554e+07	5.19554e+06	23774474	3.09469e+06
FT_11.7_277.10684_RP		C15 H16 O5	Full match	No results	No results	-0.77	276.1	277.107	11.7	0	0							DDA for preferred ion	[M+H]+1		2.54328e+06	1.44843e+06	1.81459e+06	2.13441e+06	2.67229e+06	2.58323e+06	3.31024e+06	3.75355e+06	3.09866e+06	1.27616e+06	1.15965e+06	1.45483e+06	3.21996e+06	3.33711e+06	3.73415e+06	4.12752e+06	4.28132e+06	3.90447e+06	2.08273e+06	1.79959e+06	1.56485e+06	2.64735e+06	2.21748e+06	2.56204e+06	3.1226e+06	2.99406e+06	3.19046e+06	1.26676e+06	1.19303e+06
FT_0.953_102.97013_RP			No results	No results	No results		101.963	102.97	0.953	0	0							DDA for preferred ion	[M+H]+1		9906277229	9128508751	7968875357	7940214971	8551994398	8451456155	10844932276	9822201563	10798970236	5107279871	4525178807	6157493319	10280242595	8843763356	10880553977	10764646483	12391087024	9947896465	7657305285	7234362171	6116914138	7910628328	6542353499	7644364836	14456956435	14577655665	14873794747	6567614291	5312083469
FT_13.041_259.09629_RP		C15 H14 O4	Full match	No results	No results	-0.75	258.089	259.096	13.041	0	0							DDA for preferred ion	[M+H]+1		2.43565e+06	1.691e+06	1.71214e+06	5.55613e+06	3.95178e+06	4.35478e+06	3.36172e+06	3.82124e+06	3.61106e+06	1.74303e+06	5.37414e+06	6.3932e+06	3.44936e+06	3.65492e+06	3.88694e+06	4.43667e+06	4.54097e+06	4.23163e+06	6.81902e+06	9.45095e+06	6.36525e+06	3.28901e+06	2.53229e+06	3.18963e+06	3.41701e+06	3.24019e+06	3.44478e+06	1.60426e+06	2.43304e+06
FT_12.002_208.11779_RP		C8 H17 N O5	Full match	No results	No results	-0.77	207.111	208.118	12.002	0	0							No MS2	[M+H]+1		1.87725e+06	897586	1.27904e+06	1.81882e+06	4.79533e+06	1.91587e+06	3.44176e+06	2.7446e+06	2.5199e+06	3.41346e+06	1.68205e+06	3.31135e+06	2.5444e+06	2.65809e+06	2.92699e+06	3.33191e+06	3.33607e+06	1.15585e+07	1.78169e+06	5.82462e+06	6.47816e+06	2.18883e+07	7.39147e+06	2.28298e+07	2.85837e+06	2.78146e+06	2.88369e+06	2.7277e+06	6.86794e+06
FT_9.534_209.08069_RP		C11 H12 O4	Full match	No results	No results	-0.71	208.073	209.081	9.534	0	0							DDA for preferred ion	[M+H]+1		1.50496e+06	1.21853e+06	1.45413e+06	1.27075e+06	1.60098e+06	1.55997e+06	3.37347e+06	4.49952e+06	1.04806e+06	8.68328e+06	2.36213e+06	1.77588e+06	8.73679e+06	4.00505e+06	3.15268e+06	2.31457e+07	5.23691e+06	2.57527e+06	2.16721e+06	3.17575e+06	2.51896e+06	4.45126e+06	5.28109e+06	3.27151e+06	5.4534e+06	2.55092e+06	2.43616e+06	1.7213e+07	5.42807e+06
FT_1.117_312.12863_RP		C11 H21 N O9	Full match	No results	No results	-0.91	311.121	312.129	1.117	0	0							DDA for preferred ion	[M+H]+1		2.33589e+06	1.81681e+07	1.21558e+07	2.26667e+06	4.02908e+06	3.40636e+06	1.7891e+06	1.62055e+06	1.22502e+06	8.65426e+07	1.95016e+08	1.64782e+08	2.79546e+06	1.29811e+06	1.59141e+06	1.61949e+06	1.39939e+06	3.02008e+06	1.17168e+06	1.11195e+06	981766	1.94363e+06	2.39027e+08	7.7244e+06	2.49339e+06	1.70043e+06	2.01181e+06	9.98006e+06	2.27916e+07
FT_11.255_207.10141_RP		C12 H14 O3	Full match	No results	No results	-0.78	206.094	207.101	11.255	0	0							DDA for preferred ion	[M+H]+1		9.77369e+06	4.51512e+06	6.71397e+06	8.17263e+06	9.94634e+06	9.89212e+06	4.51475e+07	4.49253e+07	1.12191e+07	5.3279e+06	8.6797e+06	6.59385e+06	2.13154e+07	1.35973e+07	1.48689e+07	1.69735e+07	1.77341e+07	1.61969e+07	1.79441e+07	2.01332e+07	8.30295e+06	1.1988e+07	1.14837e+07	1.14677e+07	2.85063e+07	1.37267e+07	4.02206e+07	6.69432e+06	6.10297e+06
FT_12.867_209.08068_RP		C11 H12 O4	Full match	No results	No results	-0.81	208.073	209.081	12.867	0	0							DDA for preferred ion	[M+H]+1		5.51069e+06	2.45133e+07	6.88402e+06	2.47281e+06	3.14661e+06	3.26422e+06	3.9832e+06	4.48902e+06	5.08413e+06	1.19952e+07	4.77748e+06	1.38352e+07	1.76417e+07	1.99138e+07	5.27835e+06	2.72942e+07	5.64593e+06	1.26142e+07	2.92783e+06	2.57096e+06	3.89864e+06	6.20823e+06	1.84235e+07	3.92732e+06	5.18833e+07	2.03204e+07	2.72473e+07	1.65852e+07	3.35825e+06
FT_1.324_266.0868_RP		C9 H15 N O8	Full match	No results	No results	-0.9	265.08	266.087	1.324	0	0							DDA for preferred ion	[M+H]+1		3.28815e+07	4.98901e+07	4.29554e+07	1.12719e+07	3.36214e+06	8.17732e+06	4.87437e+07	7.018e+07	7.61526e+07	2.45974e+08	416969202	2.82667e+08	23730973	1.59092e+07	2.25933e+07	1.06778e+07	4.5775e+06	2.05755e+07	5.3027e+06	1.30462e+07	2.62216e+07	4.72286e+06	8.85615e+06	4.39523e+06	1.09153e+08	5.97586e+07	6.57845e+07	6.05507e+07	8.12055e+07
FT_0.953_214.9174_RP		C H N2 O5 P3	Full match	No results	No results	1.36	213.91	214.917	0.953	0	0							DDA for preferred ion	[M+H]+1		4111558117	3840083261	2188659490	2696249558	2932442938	2819176316	2657741263	2405629827	2552051395	1776837368	1482496781	2131569882	2464929479	2027746600	2791259063	2561842743	3136877684	2443352070	2860189309	2643814161	2154398310	2767597213	2269989904	2657353740	2294924089	4505372089	4694220612	2552363128	1969617721
FT_10.539_223.09629_RP		C12 H14 O4	Full match	No results	No results	-0.9	222.089	223.096	10.539	0	0							DDA for preferred ion	[M+H]+1		1.65948e+06	1.36459e+06	5.55838e+06	2.00833e+06	1.75751e+06	4.19716e+06	3.78597e+06	2.50657e+06	1.70548e+06	883705	816493	1.30767e+06	2.33159e+06	2.39265e+06	1.15907e+07	1.3492e+07	1.78753e+07	2.94949e+06	1.63582e+06	1.34462e+06	1.27174e+06	2.18121e+06	1.82116e+06	2.04048e+06	9.24645e+06	1.03869e+07	4.40805e+06	1.3336e+06	1.15614e+06
FT_9.876_317.10174_RP		C17 H16 O6	Full match	No results	No results	-0.71	316.094	317.102	9.876	0	0							DDA for preferred ion	[M+H]+1		2.05992e+06	1.63252e+06	1.40861e+06	1.74079e+06	2.17958e+06	2.13004e+06	2.77971e+06	2.97659e+06	1.5223e+06	1.07689e+06	1.042e+06	1.11669e+06	2.69415e+06	2.67811e+06	2.90247e+06	3.31635e+06	3.34428e+06	3.09631e+06	1.68044e+06	1.45979e+06	1.30951e+06	2.22163e+06	1.81734e+06	2.22318e+06	2.66564e+06	2.5447e+06	2.53168e+06	1.2602e+06	1.06183e+06
FT_0.949_216.95041_RP		C2 H7 N2 O2 P3 S	Full match	No results	No results	-4.51	215.943	216.95	0.949	0	0							DDA for preferred ion	[M+H]+1		3650120044	3669035648	3144240122	3824788936	3539268770	3888035850	6827413809	6806658122	7329691258	2237136208	1931597410	2565636901	6644978508	6325262940	6890952747	7010230097	8087575757	7064334610	3434475133	3238589379	2677603125	3397304097	2867483834	3301627358	7876765918	8041811188	8598686700	3046807377	2466640439
FT_11.866_307.06536_RP		C8 H14 N6 O3 S2	Full match	No results	No results	3.95	306.058	307.065	11.866	0	0							DDA for preferred ion	[M+H]+1		1.35701e+07	9.71668e+06	1.04073e+07	1.82901e+07	1.75637e+07	1.4456e+07	5553362833	4417120724	5002152226	1.36068e+07	1.19947e+07	1.54923e+07	6918282774	5392118206	4943259906	6.82376e+07	5.70468e+07	5429182965	8.26597e+06	1.26531e+07	1.40853e+07	4.88186e+07	34998733	4.11278e+08	5.82195e+08	5.80127e+08	7.67703e+08	20802608	2.32908e+07
FT_11.382_309.09667_RP		C15 H16 O7	Full match	No results	No results	-0.67	308.089	309.097	11.382	0	0							DDA for preferred ion	[M+H]+1		2.75433e+06	1.35493e+06	1.93485e+06	2.36906e+06	2.90542e+06	2.84999e+06	3.67916e+06	4.03961e+06	3.17869e+06	1.33682e+06	1.3044e+06	1.54393e+06	3.72806e+06	3.73813e+06	4.06588e+06	4.49642e+06	4.60031e+06	4.39749e+06	2.30014e+06	2.03655e+06	1.87508e+06	2.87764e+06	2.45674e+06	2.85543e+06	3.53398e+06	3.30562e+06	3.49595e+06	1.56621e+06	1.37798e+06
FT_2.179_130.09734_RP		C5 H11 N3 O	Full match	No results	No results	-1.12	129.09	130.097	2.179	0	0							DDA for preferred ion	[M+H]+1		1.37177e+07	1.81087e+07	2.68676e+07	4937668968	3824859641	3838388480	2.38441e+07	4.3822e+07	1.59549e+06	1669723996	1905090348	1145962876	1.59172e+06	1.473e+06	1.54121e+06	5.57705e+06	5.30712e+06	6.95338e+06	643945596	1415660455	1676603642	11876407503	5807817383	5934296297	1.88168e+07	5.08646e+07	4.61183e+07	2924339671	4693141863
FT_1.329_150.07595_RP		C5 H11 N O4	Full match	No results	No results	-0.89	149.069	150.076	1.329	0	0							DDA for preferred ion	[M+H]+1		9.23458e+07	9.54229e+07	8.33537e+07	1.58108e+08	1.74396e+08	153588461	6.83964e+06	2.59523e+06	2.6685e+06	126257407	1.49259e+08	1.84631e+08	7.37858e+06	8.66389e+06	6.87993e+06	5.78061e+06	7.88951e+06	5.18679e+06	1.61263e+08	1.14651e+08	1.9817e+08	1.88146e+07	1175916097	3.85757e+07	2.57619e+07	4.79059e+07	3.8519e+07	2.54537e+08	3.29363e+08
FT_0.954_116.98576_RP			No results	No results	No results		115.978	116.986	0.954	0	0							DDA for preferred ion	[M+H]+1		3023205001	2819181766	2471706142	2392305341	2624533419	2655710225	3265240545	3005268132	3364596138	1629751316	1377990202	1904876548	3156387603	2743027609	3339688443	3499578063	3910198468	3059806636	2399504622	2176820492	1829472718	2373953858	1994126807	2261092076	4443528214	4279267976	4340086540	2101508598	1682677457
FT_2.178_300.12871_RP		C10 H21 N O9	Full match	No results	No results	-0.65	299.121	300.129	2.178	0	0							DDA for preferred ion	[M+H]+1		3.68275e+06	3.68037e+06	1.78043e+07	1.42322e+07	1.36274e+07	1.29805e+07	3.32513e+06	3.31241e+06	3.63827e+06	2.83554e+07	3.07421e+07	2.22495e+07	3.87204e+06	3.58544e+06	3.75379e+06	3.33854e+06	3.61498e+06	3.72443e+06	6.99627e+06	1.59174e+07	3.14941e+07	1.07757e+08	2.96338e+08	3.14321e+08	3.19203e+06	3.27582e+06	3.31783e+06	2.46833e+07	4.45233e+07
FT_0.948_105.00313_RP			No results	No results	No results		103.996	105.003	0.948	0	0							DDA for preferred ion	[M+H]+1		3320228048	3300997808	2876684116	4226555600	3933496820	4322069820	11111650715	11309514001	12140356534	2431959021	2264582538	2778760302	11493698406	11413600683	11141169186	12274022187	12784542859	11982376527	3516019670	3415903921	2938212001	3719268663	3150701385	3667100212	11022618022	10141384770	10808527268	2999909943	2617576692
FT_1.296_85.02831_RP		C4 H4 O2	Full match	No results	No results	-1.16	84.021	85.0283	1.296	0	0							DDA for preferred ion	[M+H]+1		5486636728	6446087455	5583324611	1310008580	1259345634	1275508039	8.66034e+07	4.14215e+07	5.67002e+07	9.26813e+08	1527462890	9.16607e+08	4.00432e+07	3.54499e+07	5.10252e+07	1.17848e+08	3.77952e+07	6.86976e+07	5.14988e+08	5.09676e+08	7.16539e+08	1.24514e+08	5.4785e+08	1.39117e+08	1.83344e+08	1.51346e+08	1.5863e+08	885473324	1016036322
FT_13.035_191.10654_RP		C12 H14 O2	Full match	No results	No results	-0.62	190.099	191.107	13.035	0	0							DDA for preferred ion	[M+H]+1		1.06717e+07	7.9877e+06	8.44871e+06	2.55477e+07	1.8853e+07	3.35339e+07	2.37523e+07	2.84648e+07	2.29148e+07	9.54078e+06	2.18635e+07	1.31088e+07	1.92517e+07	2.51029e+07	2.82037e+07	1.85867e+07	1.75499e+07	1.61145e+07	1.22457e+07	2.6389e+07	7.03603e+06	1.46921e+07	9.96772e+06	1.93512e+07	1.28689e+07	1.43615e+07	1.89184e+07	3.23555e+07	25802138
FT_0.948_86.99262_RP			No results	No results	No results		85.9853	86.9926	0.948	0	0							DDA for preferred ion	[M+H]+1		2633932041	2728597357	2386967968	3442595733	3104837194	3437331419	8583227810	8864283683	9842528423	1983114193	1803266049	2285393965	9349361105	9210503383	9065624466	9739333445	10231571322	9549159829	2881048932	2746703170	2287945965	2745050002	2381050904	2796537554	8568275267	8012866045	8582960522	2513396682	2120605842
FT_1.424_295.1021_RP		C11 H18 O9	Full match	No results	No results	-0.86	294.095	295.102	1.424	0	0							DDA for preferred ion	[M+H]+1		1.31243e+06	3.04512e+06	6.574e+06	1.34806e+06	2.87955e+06	3.50067e+06	1.35779e+06	1.51521e+06	1.51289e+06	7.33431e+06	5.02311e+06	6.27673e+06	1.11758e+06	1.16005e+06	1.23173e+06	1.35097e+06	1.37057e+06	1.40019e+06	3.52642e+06	4.9556e+06	4.07327e+06	3.13038e+06	5.55251e+06	7.67162e+06	1.5065e+06	1.49023e+06	1.61687e+06	8.08459e+06	4.06635e+06
FT_11.991_175.0752_RP		C11 H10 O2	Full match	No results	No results	-0.9	174.068	175.075	11.991	0	0							DDA for preferred ion	[M+H]+1		2.66634e+06	7.52616e+06	2.74884e+06	2.19836e+06	4.33226e+06	4.68347e+06	3.53817e+06	3.99966e+06	3.53244e+06	2.41122e+06	4.7956e+06	2.05671e+06	3.5213e+06	3.64481e+06	4.0313e+06	5.32811e+06	1.43226e+07	4.37254e+06	8.0421e+06	2.12584e+06	2.85066e+06	7.94801e+06	3.98343e+06	1.046e+07	3.77631e+06	5.77092e+06	3.87657e+06	2.15975e+06	5.29553e+06
FT_10.435_149.05957_RP		C9 H8 O2	Full match	No results	No results	-0.94	148.052	149.06	10.435	0	0							DDA for preferred ion	[M+H]+1		2.55097e+06	1.63159e+06	5.26224e+06	3.05541e+06	4.94877e+06	2.12185e+06	2.77499e+06	5.13515e+06	1.78842e+06	1.02733e+06	968652	2.02557e+06	4.33965e+06	2.79927e+06	4.29725e+06	3.34579e+06	3.41266e+06	3.41562e+06	2.31994e+06	2.25503e+06	1.83122e+06	4.54321e+06	3.59067e+06	2.75009e+06	2.8345e+06	2.7277e+06	2.69818e+06	1.17012e+06	1.82182e+06
FT_9.53_317.1018_RP		C17 H16 O6	Full match	No results	No results	-0.53	316.095	317.102	9.53	0	0							DDA for preferred ion	[M+H]+1		1.74489e+06	1.41023e+06	1.22261e+06	1.44928e+06	1.82255e+06	1.77258e+06	2.41695e+06	2.60694e+06	1.1667e+06	877955	795948	862945	2.27889e+06	2.45242e+06	2.49871e+06	2.76113e+06	3.07683e+06	2.6994e+06	1.48113e+06	1.38006e+06	1.12317e+06	1.80244e+06	1.59825e+06	1.79138e+06	2.32706e+06	2.49239e+06	2.32889e+06	1.15992e+06	920786
FT_0.954_130.96503_RP			No results	No results	No results		129.958	130.965	0.954	0	0							DDA for preferred ion	[M+H]+1		2336920375	2208540976	1915366202	1829585138	1943386345	1955314235	2493568066	2303659053	2514139432	1203556116	1027497720	1438581905	2397117162	2088140518	2556621792	2510097861	2944221022	2388026120	1775824410	1707656024	1425270612	1773199392	1480010420	1741471749	3291499159	3425785851	3505657386	1557715684	1249645238
FT_12.779_209.08067_RP		C11 H12 O4	Full match	No results	No results	-0.82	208.073	209.081	12.779	0	0							DDA for preferred ion	[M+H]+1		4.56726e+07	5.07065e+07	5.03674e+07	2.64648e+06	3.26094e+06	3.24084e+06	7.82973e+06	4.59226e+06	8.18291e+06	1.68233e+07	5.45979e+06	5.6624e+06	1.53505e+07	4.54528e+06	4.69373e+06	5.07093e+06	8.98456e+06	1.34156e+07	5.81739e+06	4.36478e+06	4.70051e+06	2.00236e+07	3.22016e+07	1.44887e+07	5.13214e+07	6.15377e+07	6.51358e+07	1.11485e+07	8.30533e+06
FT_0.941_232.92795_RP		C3 H4 N2 O4 P2	Full match	No results	No results	0.87	193.965	232.928	0.941	0	0							DDA for preferred ion	[M+K]+1		2597151444	2346565073	1959982117	1531245591	1750071666	1691731411	1603617646	1436087339	1550378285	9.91846e+08	8.63923e+08	1199355141	1330788100	1104423335	1502789626	1455689215	1758705604	1343074298	1603563496	1494808643	1235815077	1806938280	1520328540	1757637597	2515906068	2744668492	2917576925	1429843014	1110156455
FT_1.208_196.96085_RP			No results	No results	No results		195.954	196.961	1.208	0	0							DDA for preferred ion	[M+H]+1		7347025242	5190381210	3691341280	7808259586	10555227145	10041289868	7907361158	9095267490	7099628274	4291998518	3766934761	4854840529	5876186639	5637817208	7928023860	9054040711	9999018391	8222855476	6587882457	5445972603	5012922888	9012078016	6885262613	8139401904	8660009541	6616740030	7995071319	5164304733	4651737981
FT_10.458_275.09119_RP		C15 H14 O5	Full match	No results	No results	-0.77	274.084	275.091	10.458	0	0							DDA for preferred ion	[M+H]+1		1.78803e+06	1.5176e+06	1.3078e+06	1.63416e+06	2.01097e+06	2.04278e+06	2.46296e+06	2.72389e+06	1.62259e+06	1.04752e+06	941557	1.11068e+06	2.48192e+06	2.48072e+06	2.7404e+06	3.13067e+06	3.46069e+06	3.09578e+06	1.7504e+06	1.5363e+06	1.51262e+06	2.4515e+06	1.82015e+06	2.2212e+06	2.96594e+06	2.81873e+06	3.09605e+06	1.37233e+06	1.28425e+06
FT_12.863_193.08576_RP		C11 H12 O3	Full match	No results	No results	-0.82	192.078	193.086	12.863	0	0							DDA for preferred ion	[M+H]+1		2.85196e+06	3.72212e+06	2.7505e+06	3.4721e+06	6.07949e+06	3.04098e+06	3.6636e+06	3.50409e+07	5.86615e+06	3.73033e+06	2.57133e+06	2.4998e+06	3.72823e+06	4.92676e+06	4.26944e+06	6.36129e+06	5.16054e+06	4.40892e+06	4.0161e+06	3.71652e+06	2.03286e+06	5.63535e+06	2.69108e+06	3.73304e+06	3.85671e+06	5.68471e+06	4.01414e+06	3.49998e+06	7.30195e+06
FT_14.451_291.07046_RP		C8 H14 N6 O2 S2	Full match	No results	No results	4.21	290.063	291.07	14.451	0	0							DDA for preferred ion	[M+H]+1		1.43185e+07	1.77527e+07	1.09342e+07	2.47546e+06	2.9834e+06	3.13149e+06	9.98145e+07	1.08507e+08	1.13587e+08	1.55608e+06	1.42512e+06	1.80144e+06	1281846654	7521541421	1602729115	9496047232	6908018516	9.49286e+08	2.91485e+06	2.54651e+06	2.33877e+06	4.77521e+06	3.00565e+06	6.64881e+06	5.59592e+07	5.8948e+07	6.08998e+07	1.98707e+06	1.83569e+06
FT_1.079_242.92514_RP			No results	No results	No results		241.918	242.925	1.079	0	0							DDA for preferred ion	[M+H]+1		8603685169	6664452146	5523662260	6919254998	9108709757	8895453236	10704608409	11666608056	11102705905	3898299507	3539464119	4353319434	10170352966	10273100490	10932783479	12070972299	12273969832	12159214444	5586900160	4865150489	4608360151	7832860816	5941464574	7273863317	11509304827	10853143516	11447148179	4891033807	4588486170
FT_13.086_174.18507_RP		C10 H23 N O	Full match	No results	No results	-1.01	173.178	174.185	13.086	0	0							DDA for preferred ion	[M+H]+1		2160146834	1355480852	2375261615	1859158680	2311276719	3196136924	4379093672	4374885390	4987822176	9.23668e+08	1588128846	1498641747	1083618131	3629443912	5641135314	2201630488	2989750973	2291100167	1928692156	3024878557	1114680877	4850905295	3831615090	1525989742	2500891196	8711847873	2896256278	1798336540	8.90311e+08
FT_12.69_317.1018_RP		C17 H16 O6	Full match	No results	No results	-0.52	316.095	317.102	12.69	0	0							DDA for preferred ion	[M+H]+1		1.18308e+07	7.72462e+06	8.5465e+06	9.94652e+06	1.23028e+07	1.27984e+07	1.66404e+07	1.79722e+07	1.72372e+07	6.07588e+06	5.81418e+06	6.94472e+06	1.63891e+07	17138707	1.83938e+07	2.0594e+07	2.1209e+07	2.01702e+07	1.09118e+07	9.14765e+06	8.47258e+06	1.38057e+07	1.14372e+07	1.29969e+07	1.65769e+07	1.57487e+07	1.61734e+07	7.02862e+06	6.4278e+06
FT_3.186_300.1287_RP		C10 H21 N O9	Full match	No results	No results	-0.71	299.121	300.129	3.186	0	0							DDA for preferred ion	[M+H]+1		864381	1.46043e+06	611036	1.67865e+07	1.56435e+07	1.27419e+07	1.26809e+06	1.33066e+06	1.39056e+06	2.34765e+07	2.01902e+07	2.18736e+07	1.12443e+06	1.16591e+06	1.2881e+06	1.36828e+06	1.48922e+06	1.41359e+06	6.56783e+06	1.45384e+07	3.66731e+07	797472	2.68556e+08	3.69338e+08	1.34936e+06	1.29716e+06	1.43504e+06	2.24148e+07	6.20545e+07
FT_12.626_315.08621_RP		C9 H18 N2 O8 S	Full match	No results	No results	1.73	314.079	315.086	12.626	0	0							DDA for preferred ion	[M+H]+1		4.8471e+06	3.06566e+06	3.49972e+06	4.06567e+06	5.0275e+06	5.22869e+06	6.7823e+06	7.32318e+06	7.02184e+06	2.46919e+06	2.3622e+06	2.82076e+06	6.64062e+06	6.94246e+06	7.44881e+06	8.32377e+06	8.56997e+06	8.14796e+06	2.66081e+07	3.65798e+06	4.11034e+06	5.52795e+06	4.57823e+06	5.19387e+06	6.59824e+06	6.26669e+06	6.45587e+06	2.78397e+06	2.5452e+06
FT_0.949_119.01877_RP			No results	No results	No results		118.011	119.019	0.949	0	0							DDA for preferred ion	[M+H]+1		1887007094	1855701175	1712235568	2369264632	2246651449	2502863502	6201387273	6463379854	7108761885	1478549756	1230980810	1561413075	6483283323	6432266857	6349612773	7200871378	7412169061	6830721533	2097901358	1833822321	1639952273	2086280773	1796440153	2089621753	6337223547	5663624649	5992967564	1787261818	1480730061
FT_14.349_303.07051_RP		C9 H14 N6 O2 S2	Full match	No results	No results	4.18	302.063	303.071	14.349	0	0							DDA for preferred ion	[M+H]+1		2.7924e+06	5.09168e+06	3.57622e+06	1.09543e+07	1.20932e+07	7.84178e+06	1.25394e+07	4.09425e+06	1.05438e+07	1.11884e+07	1.03841e+07	4.24764e+06	4.0319e+06	1.77268e+07	1.08563e+07	5.93715e+07	1.99527e+07	3.11046e+07	3.89341e+06	7.81968e+06	1.0553e+07	3.77036e+07	4.02262e+07	7.24522e+07	1.25335e+07	6.36073e+06	1.01673e+07	1.27239e+07	2.84593e+07
FT_13.363_234.20618_RP		C12 H27 N O3	Full match	No results	No results	-0.83	233.199	234.206	13.363	0	0							DDA for preferred ion	[M+H]+1		4.92886e+08	6.05346e+08	1744436114	8.45398e+08	1180819157	1586765506	2550107968	2521183728	3090974319	1.68014e+08	6.68384e+08	544698299	2.48737e+08	9.7201e+08	1357543849	7.41581e+08	1015700011	4.5238e+08	1370470105	2707450326	2.52629e+08	2651339479	2098211925	4.82439e+08	1271617903	5140780794	1722528882	1370161269	3.59845e+08
FT_9.953_200.09149_RP		C9 H13 N O4	Full match	No results	No results	-1.22	199.084	200.091	9.953	0	0							DDA for preferred ion	[M+H]+1		1.66915e+06	1.42551e+06	1.17527e+06	1.41352e+06	1.77824e+06	1.68922e+06	7.83019e+06	1.54147e+07	4.42765e+06	1.65472e+06	829661	903870	1.65238e+07	8.24466e+06	9.85203e+06	5.25289e+06	3.20943e+06	1.12106e+07	1.51288e+06	1.31932e+06	1.23965e+06	1.35095e+07	2.46233e+06	2.05625e+06	4.5804e+07	5.29903e+07	2.50155e+07	1.12869e+06	1.03865e+06
FT_1.462_236.11264_RP		C9 H17 N O6	Full match	No results	No results	-0.94	235.105	236.113	1.462	0	0							DDA for preferred ion	[M+H]+1		2.9571e+07	4.91956e+07	4.68272e+07	3.04678e+07	1.51212e+07	1.84032e+07	4.26656e+07	9.81587e+06	1.40367e+07	8.20261e+07	1.01579e+08	3.94783e+07	2.84515e+07	3.21694e+07	2.83945e+07	1.39919e+07	1.04095e+07	1.18871e+07	4.46228e+06	5.1048e+06	5.45706e+06	1.96248e+07	3.22138e+07	5.92605e+06	1.43727e+07	1.12735e+07	1.66542e+07	2.65778e+07	1.48522e+07
FT_1.986_174.08719_RP		C6 H11 N3 O3	Full match	No results	No results	-0.76	173.08	174.087	1.986	0	0							DDA for preferred ion	[M+H]+1		3.5088e+08	1.97005e+08	2.2432e+08	4583137895	4047315919	3594045403	3.61711e+06	1.9303e+06	2.39339e+06	3463892940	2807495870	2262312995	2.32095e+06	1.84211e+06	2535090	2.13287e+06	2.29404e+06	1.91898e+06	2470019235	3416111377	2790027722	5023560970	3165323610	4062511098	7.34513e+07	1.45139e+08	1.39443e+08	3176645699	4186855476
FT_11.701_259.09632_RP		C15 H14 O4	Full match	No results	No results	-0.65	258.089	259.096	11.701	0	0							DDA for preferred ion	[M+H]+1		2.41595e+06	1.37561e+06	1.72297e+06	2.02347e+06	2.53284e+06	2.44787e+06	3.13062e+06	3.5491e+06	2.92924e+06	1.20406e+06	1.0939e+06	1.37205e+06	3.03101e+06	3.12845e+06	3.51356e+06	3.87807e+06	4.02176e+06	3.66701e+06	1.94822e+06	1.68303e+06	1.46321e+06	2.47105e+06	2.06941e+06	2.3905e+06	2.90359e+06	2.78355e+06	2.96559e+06	1.17444e+06	1.10588e+06
FT_2.493_300.12871_RP		C10 H21 N O9	Full match	No results	No results	-0.66	299.121	300.129	2.493	0	0							DDA for preferred ion	[M+H]+1		4.00592e+06	5.80526e+06	7.75573e+06	4.2844e+07	1.60549e+07	1.40515e+07	1.5865e+06	1.71957e+06	1.79589e+06	5.65043e+07	1.95571e+07	6.41062e+07	1.39476e+06	1.42543e+06	1.61686e+06	1.65168e+06	1.7599e+06	1.67938e+06	7.54274e+06	1.69316e+07	6.05103e+07	1.00199e+06	1.47678e+08	166712395	1.46754e+06	1.41813e+06	1.48118e+06	4.07484e+07	9.98703e+07
FT_10.439_317.04964_RP		C7 H17 N4 O4 P S2	Full match	No results	No results	-1.64	316.042	317.05	10.439	0	0							DDA for preferred ion	[M+H]+1		1.61339e+06	1.27518e+06	1.14073e+06	1.4104e+06	1.65044e+06	1.68474e+06	2.28526e+06	2.40841e+06	1.44528e+06	842493	795680	929159	5.7845e+06	2.96144e+06	2.49523e+06	2.83704e+06	2.89868e+06	2.90614e+06	1.4486e+06	1.33278e+06	1.22111e+06	1.98637e+06	1.63134e+06	1.96851e+06	2.64159e+06	2.50142e+06	2.49707e+06	1.12414e+06	1.06436e+06
FT_1.294_145.04938_RP		C6 H8 O4	Full match	No results	No results	-1.05	144.042	145.049	1.294	0	0							DDA for preferred ion	[M+H]+1		3218620338	3808026743	3348027098	7.43221e+08	7.07694e+08	7.0412e+08	4.23965e+06	5.60039e+06	2.48606e+06	5.26368e+08	8.90526e+08	5.10952e+08	2.41951e+06	1.81986e+06	5.46693e+06	5.79233e+07	1.14607e+07	1.95532e+07	262581996	2.54635e+08	3.94965e+08	3.22687e+07	3.12417e+08	7.77072e+07	1.67318e+08	1.11442e+07	2.12923e+07	165553356	1.62475e+08
FT_8.493_317.10176_RP		C17 H16 O6	Full match	No results	No results	-0.64	316.094	317.102	8.493	0	0							DDA for preferred ion	[M+H]+1		1.23892e+06	989715	797876	989417	1.22738e+06	1.212e+06	1.60187e+06	1.75691e+06	1.54643e+06	585495	537726	439728	1.50266e+06	1.17076e+06	1.29575e+06	1.80988e+06	1.81689e+06	1.72401e+06	805975	713771	645739	1.08151e+06	891578	1.04591e+06	1.40149e+06	1.33727e+06	1.37925e+06	599766	537031
FT_3.964_101.02322_RP		C4 H4 O3	Full match	No results	No results	-1.03	100.016	101.023	3.964	0	0							DDA for preferred ion	[M+H]+1		1.02882e+08	1.00472e+08	8.33331e+07	5.01478e+07	3.28619e+07	3.60825e+07	1.83025e+07	1.85486e+07	2.22739e+07	4.59497e+07	4.17781e+07	3.52342e+07	2.49029e+07	2.78117e+07	2.1279e+07	2.01727e+07	1.38968e+07	2.50559e+07	3.23603e+07	3.3083e+07	4.7412e+07	8.71656e+06	1.11573e+07	6.81963e+06	1.7966e+07	2.5784e+07	1.41837e+07	2.85842e+07	2.86982e+07
FT_0.956_120.98067_RP			No results	No results	No results		119.973	120.981	0.956	0	0							DDA for preferred ion	[M+H]+1		1686073739	1552357372	1334598976	1323627634	1511591991	1464274224	1928052614	1691412780	1804816399	8.41641e+08	7.68307e+08	1058451178	1698983749	1544822825	1828679047	1925029719	2124121555	1711977498	1311542278	1224631021	1038095027	1427371915	1169050134	1343996674	2529071371	2465328817	2539163463	1078548445	8.87039e+08
FT_3.312_186.07595_RP		C8 H11 N O4	Full match	No results	No results	-0.74	185.069	186.076	3.312	0	0							DDA for preferred ion	[M+H]+1		5.03664e+06	862217	3.0709e+06	1.66894e+06	805286	801100	1.00193e+07	1.23211e+07	2.01773e+07	3.99442e+06	5.39774e+06	3.02383e+06	1.66894e+07	1.72142e+07	1.77629e+07	1.18509e+07	9.65856e+06	1.59414e+07	2.20043e+07	1.84297e+06	525066	8.89417e+06	1.05926e+07	6.68933e+06	2.04983e+07	1.74118e+07	1.72297e+07	1.02169e+06	1.49395e+06
FT_9.666_317.1018_RP		C17 H16 O6	Full match	No results	No results	-0.51	316.095	317.102	9.666	0	0							DDA for preferred ion	[M+H]+1		1.80575e+06	1.57475e+06	1.3022e+06	1.53104e+06	1.94716e+06	1.85267e+06	2.60468e+06	2.82335e+06	1.31887e+06	975149	904776	991912	2.54879e+06	2.67662e+06	2.70645e+06	3.34414e+06	3.4106e+06	3.11125e+06	1.68668e+06	1.44619e+06	1.24456e+06	2.44737e+06	1.91257e+06	2.21474e+06	2.9495e+06	2.88775e+06	2.91799e+06	1.32122e+06	1.17224e+06
FT_2.884_440.15477_RP		C20 H25 N O10	Full match	No results	No results	-0.81	439.147	440.155	2.884	0	0							DDA for preferred ion	[M+H]+1		767303	686090	545658	642582	746446	735675	989976	1.09879e+06	1.17057e+06	394910	426940	487708	938268	933240	1.02801e+06	1.06788e+06	1.18362e+06	1.12319e+06	498456	448346	423234	640762	558367	708427	1.00102e+06	1.03223e+06	1.03817e+06	558181	499676
FT_2.042_330.13928_RP		C11 H23 N O10	Full match	No results	No results	-0.58	329.132	330.139	2.042	0	0							DDA for preferred ion	[M+H]+1		3.76321e+07	1.40998e+08	5.15359e+07	495758299	4.59713e+08	3.8808e+08	1.87126e+06	1.89367e+06	2.00885e+06	787767417	9.09817e+08	8.27443e+08	1.78056e+06	1.81347e+06	2.05687e+06	1.92199e+06	2.97166e+06	2.05383e+06	3.43363e+08	5.69583e+08	6.49973e+08	1.55623e+07	3293677956	5351717978	1.84023e+06	1.86101e+06	1.87635e+06	1012772888	1616867934
FT_1.274_212.07626_RP		C6 H13 N O7	Full match	No results	No results	-1.02	211.069	212.076	1.274	0	0							DDA for preferred ion	[M+H]+1		1.11982e+08	1.56211e+08	1.21514e+08	1358670733	1542261119	1268491592	1.71795e+08	7.77727e+07	9.88791e+07	1055573447	1183537751	1288952899	7.27145e+07	1.80968e+07	4.85946e+07	2.46752e+07	3.78975e+07	4.01827e+07	9.45365e+08	1324808459	1348032802	1.14219e+08	6.31189e+07	7.75475e+07	1.68531e+08	1.74633e+08	1.58821e+08	1717017358	2103746774
FT_11.264_659.17542_RP		C35 H30 O13	Full match	No results	No results	-0.75	658.168	659.175	11.264	0	0							DDA for preferred ion	[M+H]+1		2.2985e+06	954559	1.54968e+06	1.85244e+06	2.21216e+06	2.16498e+06	2.96126e+06	3.17678e+06	2.3821e+06	1.07789e+06	997613	1.19654e+06	2.81483e+06	2.83116e+06	3.13266e+06	3.52873e+06	3.67789e+06	3.24348e+06	1.70619e+06	1.48053e+06	1.3827e+06	2.11937e+06	1.81599e+06	2.10966e+06	2.56922e+06	2.49851e+06	2.54113e+06	1.06854e+06	956383
FT_8.185_204.08649_RP		C8 H13 N O5	Full match	No results	No results	-0.79	203.079	204.086	8.185	0	0							DDA for preferred ion	[M+H]+1		1.69779e+06	2.41158e+06	1.21841e+06	1.44625e+06	1.85375e+06	1.8769e+06	4.1933e+06	2.52834e+06	1.07923e+07	904340	859232	575242	3.2632e+07	1.7832e+07	1.6771e+07	1.36661e+07	1.4814e+07	1.35588e+07	4.87871e+07	1.97697e+06	1.72969e+06	5.2074e+06	1.53629e+06	3.81369e+06	2.59028e+06	3.47801e+06	1.39194e+07	1.07376e+06	996257
FT_8.614_317.10176_RP		C17 H16 O6	Full match	No results	No results	-0.64	316.094	317.102	8.614	0	0							DDA for preferred ion	[M+H]+1		1.2218e+06	1.0246e+06	887668	1.03877e+06	1.26081e+06	1.30929e+06	1.73612e+06	1.89785e+06	1.6154e+06	633621	570861	466593	1.58282e+06	1.36529e+06	1.43637e+06	2.04224e+06	1.99193e+06	1.938e+06	874686	770534	741390	1.18284e+06	993114	1.16035e+06	1.54955e+06	1.50025e+06	1.49567e+06	646173	591699
FT_8.342_579.1493_RP		C31 H22 N4 O8	Full match	No results	No results	-3	578.142	579.149	8.342	0	0							DDA for preferred ion	[M+H]+1		2.43353e+06	2.09913e+06	1.63593e+06	2.005e+06	2.39314e+06	2.38781e+06	3.34936e+06	6.50059e+06	5.13133e+06	991160	952370	670444	2.59079e+06	1.95144e+06	2.11882e+06	2.87372e+06	2.89221e+06	2.83832e+06	1.15359e+06	977264	961447	1.43206e+06	1.2e+06	1.47019e+06	1.76876e+06	1.6907e+06	1.78109e+06	671732	646897
FT_1.697_300.12869_RP		C10 H21 N O9	Full match	No results	No results	-0.74	299.121	300.129	1.697	0	0							DDA for preferred ion	[M+H]+1		1.1198e+07	2.43481e+07	2.36729e+07	7.93239e+07	9.03045e+07	7.47815e+07	1.33718e+06	1.45282e+06	1.49442e+06	1.21882e+08	1.44431e+08	1.98269e+08	1.74392e+06	2.08248e+06	4.07482e+06	3.59263e+06	1.58616e+06	1.59049e+06	3.2038e+07	6.28078e+07	6.7623e+07	2.8723e+07	3.21694e+08	5.8662e+07	1.44965e+06	6.49145e+06	6.16762e+06	2.03886e+08	3.17733e+08
FT_11.512_183.06504_RP		C9 H10 O4	Full match	No results	No results	-0.78	182.058	183.065	11.512	0	0							DDA for preferred ion	[M+H]+1		2.86179e+07	1.41356e+07	2.08859e+07	6.34845e+07	9.77368e+07	8.64919e+07	1.91783e+07	5.78041e+06	2.98352e+07	6.5503e+07	5.60747e+07	7.46796e+07	3.98603e+07	5.04214e+07	2.28023e+07	5.66777e+07	6.79611e+06	3.2622e+07	2.97628e+07	3.98836e+07	4.97825e+07	2.51335e+07	1.53969e+07	2.57925e+07	1.15641e+07	1.32935e+07	2.04082e+07	6.83756e+07	1.14357e+08
FT_0.954_148.97561_RP			No results	No results	No results		147.968	148.976	0.954	0	0							DDA for preferred ion	[M+H]+1		1351251013	1231098804	1083353970	1029362942	1119125541	1148328834	1416908205	1304654326	1403652013	6.4855e+08	580276282	8.06928e+08	1262012144	1131688599	1416960730	1450285373	1660486298	1324168623	9.98994e+08	9.48909e+08	8.27152e+08	1092335244	9.09924e+08	1017191757	1877035979	1954717593	1962278538	8.58545e+08	6.69062e+08
FT_0.948_101.00823_RP			No results	No results	No results		100.001	101.008	0.948	0	0							DDA for preferred ion	[M+H]+1		1163433149	1136036425	1043301339	1522088868	1362305402	1543214095	3756209930	3995920401	4422152463	9.20794e+08	7.93256e+08	1012909174	4127170107	4103480595	4066855048	4450727526	4593862183	4402899166	1288073440	1143563257	9.76957e+08	1169312101	1011276814	1165852089	3676134200	3361809510	3610309929	1093608782	9.36784e+08
FT_1.083_258.89906_RP			No results	No results	No results		257.892	258.899	1.083	0	0							DDA for preferred ion	[M+H]+1		3477467030	2850588831	2398910744	2755306805	3509970843	3482415916	5688007208	6128302142	6168713934	1510433633	1420408993	1731768948	5933903204	6098177040	6494233921	5249965183	5364562573	5558582381	2178507200	1867559790	1784143961	3010545085	2214328677	2803708244	5288288725	4990438450	5277101161	1889216912	1842815302
FT_14.944_243.15888_RP		C13 H22 O4	Full match	No results	No results	-0.86	242.152	243.159	14.944	0	0							DDA for preferred ion	[M+H]+1		4.63175e+07	2.29165e+07	2.7225e+07	5.57154e+07	6.88896e+07	8.72602e+07	5.5124e+08	1289916805	1852502034	8.61067e+07	6.15189e+07	6.98634e+07	5601308106	6275420445	3327565991	3.0038e+08	2.69699e+08	2105690956	8.41883e+07	1.29459e+08	9.41938e+07	8.7552e+08	8.80779e+08	1318197590	1.49442e+08	1.94743e+08	1.70973e+08	6.76421e+07	5.91098e+07
FT_11.248_205.08575_RP		C12 H12 O3	Full match	No results	No results	-0.83	204.078	205.086	11.248	0	0							DDA for preferred ion	[M+H]+1		6.48757e+06	7.56412e+06	4.46515e+06	5.38999e+06	6.66672e+06	6.40852e+06	9.02489e+06	9.65759e+06	7.24619e+06	3.44488e+06	3.42993e+06	4.10606e+06	9.62489e+06	9.32207e+06	1.02917e+07	1.18864e+07	1.24335e+07	1.13689e+07	7.34456e+06	6.89547e+06	5.98617e+06	8.52944e+06	8.724e+06	8.08662e+06	1.11105e+07	1.03078e+07	1.06432e+07	5.06261e+06	4.39419e+06
FT_0.95_198.93982_RP		C2 H5 N2 O P3 S	Invalid mass	No results	No results	-5.03	197.933	198.94	0.95	0	0							DDA for preferred ion	[M+H]+1		9.02377e+08	9.6542e+08	8.14232e+08	1026324544	9.43761e+08	1006833184	1736580093	1789808476	1972813272	6.25657e+08	5.22137e+08	7.06475e+08	1921499576	1738312161	2011694626	1980071294	2202599905	1972680655	9.53413e+08	8.87258e+08	7.04321e+08	858134266	7.18566e+08	777828869	1313168474	2078393830	2200295665	8.22558e+08	6.81385e+08
FT_1.313_428.13937_RP		C16 H21 N5 O9	Full match	No results	No results	-4.29	427.132	428.139	1.313	0	0							DDA for preferred ion	[M+H]+1		3.3595e+06	3.71034e+06	3.42696e+06	1.40725e+06	2.94978e+06	1.46453e+06	1.06244e+06	866588	1.00421e+06	3.37821e+06	4.19252e+06	2.6829e+06	810873	868075	980877	967624	1.03392e+06	975479	826904	2.92596e+06	1.89857e+06	955090	1.07295e+06	966866	1.01204e+06	1.11314e+06	1.05514e+06	2.83538e+06	1.62345e+06
FT_10.652_191.07013_RP		C11 H10 O3	Full match	No results	No results	-0.75	190.063	191.07	10.652	0	0							No MS2	[M+H]+1		1.88593e+06	1.12252e+06	1.28517e+06	1.67677e+06	1.94139e+06	1.87537e+06	2.77583e+06	2.90096e+06	5.52139e+06	1.01075e+06	914626	1.10226e+06	7.37865e+06	2.75341e+06	3.53994e+06	3.30507e+06	3.63908e+06	3.25351e+06	2.63935e+06	1.52418e+06	1.40209e+06	2.40421e+06	2.00818e+06	2.26642e+06	2.97601e+06	3.02808e+06	2.98347e+06	1.70893e+06	1.28217e+06
FT_10.726_241.05482_RP		C7 H12 O9	Full match	No results	No results	-2.46	240.048	241.055	10.726	0	0							DDA for preferred ion	[M+H]+1		5.70128e+08	1.71663e+08	4.58622e+08	1.66829e+07	1.54945e+07	1.34489e+07	2.90502e+08	1.25232e+08	2.59157e+08	2.11618e+07	2.5372e+07	2.87892e+07	6.12556e+07	3.46392e+07	2.68368e+07	3.59541e+06	6.09597e+06	1.07034e+07	2.31938e+07	3.8936e+07	2.63749e+07	1.24439e+07	3.75533e+07	3.05093e+07	6.90372e+08	1064482856	7.99132e+08	3.32828e+07	2.24488e+07
FT_8.847_195.11265_RP		C10 H14 N2 O2	Full match	No results	No results	-0.78	194.105	195.113	8.847	0	0							No MS2	[M+H]+1		1.84262e+06	3.75561e+06	3.71025e+06	3.40551e+06	2.1213e+06	2.21316e+06	1.4726e+07	6.14239e+06	7.10416e+06	4.6127e+06	8.29027e+06	6.32194e+06	2.21465e+07	32692217	3.7857e+07	4.25353e+07	3.83942e+07	3.38445e+07	1.2052e+07	1.87695e+07	1.67664e+07	3.95508e+07	1.99773e+07	1.99619e+07	1.17667e+07	1.36124e+07	1.3503e+07	7.6077e+06	6.72546e+06
FT_1.518_296.13373_RP		C11 H21 N O8	Full match	No results	No results	-0.9	295.126	296.134	1.518	0	0							DDA for preferred ion	[M+H]+1		1.31785e+06	1.46796e+06	1.13627e+06	2.11728e+06	1.57549e+06	1.88557e+06	1.98843e+06	2.20736e+06	2.7641e+06	1.7286e+07	3.13184e+07	1.25842e+07	2.77499e+06	3.53602e+06	2.5631e+06	2.20066e+06	2.2875e+06	2.48144e+06	2.04011e+06	2.91067e+06	1.77917e+06	3.32128e+06	5.14191e+07	3.97787e+06	4.1351e+06	4.45966e+06	4.16615e+06	1.85913e+06	2.01427e+06
FT_1.532_300.12866_RP		C10 H18 O9	Full match	No results	No results	-0.89	282.095	300.129	1.532	0	0							DDA for preferred ion	[M+NH4]+1		2.61933e+07	4.91844e+07	4.05197e+07	153005106	1.91287e+08	1.76845e+08	1.79721e+06	1.99024e+06	2.48616e+06	2.16917e+08	2.45979e+08	3.61609e+08	1.98423e+06	2.08918e+06	2.18133e+06	3.59439e+06	1.90629e+06	2.41632e+06	7.02898e+07	1.25086e+08	1.22935e+08	3.62255e+07	4.79092e+08	7.50571e+07	2.96518e+06	1.11644e+07	1.55306e+07	4.2233e+08	6.11321e+08
FT_0.952_143.99667_RP			No results	No results	No results		142.989	143.997	0.952	0	0							DDA for preferred ion	[M+H]+1		974396135	9.51079e+08	8.78069e+08	9.23578e+08	1004380294	1020114279	1353349512	1205000805	1375324236	6.41563e+08	5.58557e+08	7.76973e+08	1190772084	1059038512	1245272309	1251129732	1463485055	1199051799	8.23707e+08	7.58221e+08	6.4141e+08	9.00742e+08	7.46199e+08	8.67298e+08	1648003864	1654173953	1750563989	8.08024e+08	6.40599e+08
FT_12.964_255.07046_RP		C8 H14 O9	Full match	No results	No results	-2.37	254.063	255.07	12.964	0	0							DDA for preferred ion	[M+H]+1		4.44692e+08	3.47996e+08	3.95923e+08	1.15972e+07	1.15321e+07	1.02794e+07	1013160706	4.6288e+08	1.04442e+08	1.30462e+07	1.84479e+07	2.28463e+07	7.97517e+07	1.35531e+07	4.99917e+07	8.72522e+06	4.66478e+06	4.36008e+06	1.59201e+07	2.5578e+07	1.94588e+07	1.39764e+07	5.5799e+07	3.96196e+07	5.6274e+08	1010398038	7.4942e+08	3.16702e+07	1.60263e+07
FT_1.175_312.12861_RP		C11 H21 N O9	Full match	No results	No results	-0.96	311.121	312.129	1.175	0	0							DDA for preferred ion	[M+H]+1		7.63401e+06	4.2704e+07	3.62506e+07	1.69748e+06	1.73924e+06	1.83963e+06	1.36311e+06	1.46024e+06	2.55156e+06	2.18467e+08	8.04921e+08	4.55647e+08	1.44351e+06	1.72434e+06	2.16364e+06	1.49527e+06	1.9866e+06	1.61353e+06	2.19782e+06	1.24301e+06	2.66082e+06	1.87005e+06	7.33949e+08	1.97943e+06	3.65742e+06	2.1395e+06	2.62072e+06	4.58109e+07	1.04124e+08
FT_2.399_265.09162_RP		C10 H16 O8	Full match	No results	No results	-0.66	264.084	265.092	2.399	0	0							DDA for preferred ion	[M+H]+1		1.22088e+06	1.04728e+06	870510	5.54927e+06	4.12626e+06	3.58576e+06	1.57084e+06	1.73333e+06	1.81016e+06	8.85508e+06	7.17142e+06	1.00197e+07	1.52079e+06	1.54464e+06	1.65555e+06	1.86113e+06	1.99321e+06	1.85656e+06	2.42239e+06	5.51818e+06	2.06383e+07	3.91842e+06	1.09748e+08	1.48486e+08	1.93052e+06	1.87613e+06	1.98384e+06	8.96823e+06	2.66215e+07
FT_8.984_157.08582_RP		C8 H12 O3	Full match	No results	No results	-0.7	156.079	157.086	8.984	0	0							DDA for preferred ion	[M+H]+1		7.41408e+07	6.58107e+07	5.67697e+07	3.55393e+07	6.34434e+07	9.61831e+07	1.1153e+08	1.11564e+08	8.37224e+07	2.94378e+07	2.77581e+07	2.35486e+07	3.54551e+08	7.73326e+07	5.11446e+08	1.67763e+08	111452208	4.82424e+08	6.51517e+07	5.72311e+07	4.3721e+07	5.51687e+07	4.36955e+07	5.68044e+07	6.65926e+07	6.69834e+07	2.8e+08	3.72036e+07	2.98981e+07
FT_1.347_204.08645_RP		C8 H13 N O5	Full match	No results	No results	-1	203.079	204.086	1.347	0	0							DDA for preferred ion	[M+H]+1		1.65679e+08	2.36832e+08	2.26868e+08	1.05023e+08	9.66277e+07	8.84287e+07	1.50699e+08	1.12204e+08	1.75339e+08	4.34922e+08	612523226	5.97011e+08	1.54477e+08	2.16013e+08	2.12744e+08	8.85642e+07	9.16584e+07	1.84078e+08	3.48877e+08	3.3023e+08	5.01069e+08	1.31483e+08	1.97465e+08	143546988	1.27401e+08	1.28765e+08	121917081	4.08461e+08	4.27532e+08
FT_11.991_301.05477_RP		C7 H17 N4 O3 P S2	Full match	No results	No results	-1.6	300.047	301.055	11.991	0	0							DDA for preferred ion	[M+H]+1		2.03101e+06	971155	1.38395e+06	1.68415e+06	2.02214e+06	1.97558e+06	2.73023e+06	3.08841e+06	2.60783e+06	1.03461e+06	970169	1.21473e+06	2.75917e+06	4.19044e+06	3.16339e+06	3.61515e+06	3.64141e+06	3.44063e+06	1.93594e+06	1.7073e+06	1.59426e+06	2.64315e+06	2.08646e+06	2.40642e+06	3.113e+06	3.02948e+06	3.20159e+06	1.44748e+06	1.26129e+06
FT_6.073_185.09193_RP		C8 H12 N2 O3	Full match	No results	No results	-0.77	184.085	185.092	6.073	0	0							DDA for preferred ion	[M+H]+1		2.77147e+06	5.40079e+06	4.44675e+06	5.0934e+06	3.06222e+06	4.47835e+06	1.51073e+07	1.74742e+07	2.93136e+07	1.37172e+07	1.95024e+07	1.66232e+07	3.99771e+07	4.67764e+07	4.99903e+07	2.54463e+06	1.3358e+06	1.13956e+07	1.3084e+07	2.10176e+07	1.67095e+07	3.68717e+07	2.08811e+07	2.06844e+07	1.19515e+07	1.23996e+07	1.00749e+07	8.79157e+06	8.88234e+06
FT_12.86_319.06535_RP		C15 H15 N2 O2 P S	Full match	No results	No results	-3.49	318.058	319.065	12.86	0	0							DDA for preferred ion	[M+H]+1		2.5738e+06	1.69653e+06	2.27175e+06	2.18554e+06	2.69003e+06	2.79106e+06	3.42279e+06	3.84528e+06	4.08666e+06	1.32295e+06	1.28811e+06	1.60998e+06	3.6301e+06	3.68919e+06	4.29637e+06	4.68918e+06	4.86731e+06	4.35278e+06	2.53158e+06	2.16472e+06	2.09901e+06	3.34491e+06	2.84106e+06	3.41551e+06	4.26274e+06	4.56892e+06	4.45959e+06	2.05245e+06	1.86402e+06
FT_1.529_187.10755_RP		C8 H14 N2 O3	Full match	No results	No results	-0.88	186.1	187.108	1.529	0	0							DDA for preferred ion	[M+H]+1		9.7142e+07	1.11628e+08	108547364	8.5834e+07	7.82201e+07	7.70306e+07	4.27877e+07	4.57385e+07	6.3454e+07	1.00348e+08	1.30306e+08	1.39741e+08	7.83977e+07	7.5471e+07	7.90222e+07	3.50043e+07	3.31606e+07	4.01615e+07	7.86338e+07	1.19468e+08	1.49231e+08	1.43348e+07	1.21297e+07	1.2479e+07	3.67939e+07	3.80199e+07	3.05756e+07	1.36129e+08	1.33605e+08
FT_1.297_163.05993_RP		C6 H10 O5	Full match	No results	No results	-1.13	162.053	163.06	1.297	0	0							DDA for preferred ion	[M+H]+1		1065838001	1275070637	1090185938	3.23247e+08	3.19059e+08	3.17496e+08	1.71385e+06	1.41483e+06	5.81277e+06	2.16506e+08	3.66366e+08	2.55458e+08	6.40486e+06	5.43494e+06	8.06761e+06	1.5522e+07	1.53095e+07	1.48356e+06	151653859	1.4575e+08	1.95846e+08	1.53983e+07	3.95501e+08	8.54202e+07	8.59394e+06	3.44788e+06	1.19132e+07	2.72105e+08	3.02209e+08
FT_11.021_235.05991_RP		C12 H10 O5	Full match	No results	No results	-0.8	234.053	235.06	11.021	0	0							DDA for preferred ion	[M+H]+1		1.76609e+06	1.26517e+06	1.17833e+06	4.27372e+06	3.23023e+06	6.84688e+06	3.4001e+06	2.62804e+06	2.08073e+06	6.54993e+06	9.36105e+06	7.90013e+06	4.79274e+06	3.06197e+06	2.82979e+06	3.16387e+06	3.27268e+06	3.14383e+06	1.33199e+07	2.74956e+07	2.03042e+07	1.58575e+07	1.79573e+07	2.19943e+07	2.7956e+06	2.69851e+06	2.67675e+06	3.4129e+06	4.48245e+06
FT_9.749_486.1814_RP		C18 H31 N O14	Full match	No results	No results	-0.68	485.174	486.181	9.749	0	0							DDA for preferred ion	[M+H]+1		2.20163e+06	1.90812e+06	1.50545e+06	1.81874e+06	2.26908e+06	2.28392e+06	3.07123e+06	3.46004e+06	1.63245e+06	1.15845e+06	1.03825e+06	1.29318e+06	3.13324e+06	3.1335e+06	3.37944e+06	3.92073e+06	4.03954e+06	3.71426e+06	2.08496e+06	1.76411e+06	1.55629e+06	2.66828e+06	2.16871e+06	2.5621e+06	3.58862e+06	3.51009e+06	3.35375e+06	1.59892e+06	1.40479e+06
FT_10.382_273.07555_RP		C15 H12 O5	Full match	No results	No results	-0.73	272.068	273.076	10.382	0	0							DDA for preferred ion	[M+H]+1		1.3494e+06	1.08221e+06	918748	1.17188e+06	1.42809e+06	1.39919e+06	1.98121e+06	2.11657e+06	1.22029e+06	726155	692948	799656	2.08125e+06	2.01576e+06	2.24353e+06	2.55145e+06	2.56419e+06	2.48625e+06	1.35516e+06	1.15531e+06	1.09884e+06	1.81135e+06	1.5487e+06	1.86121e+06	2.47376e+06	2.31151e+06	2.44621e+06	1.08055e+06	1.02375e+06
FT_1.44_300.12866_RP		C10 H21 N O9	Full match	No results	No results	-0.83	299.121	300.129	1.44	0	0							DDA for preferred ion	[M+H]+1		9.03902e+06	8.81218e+06	2.39086e+06	4.2801e+07	5.22786e+07	4.70104e+07	2.01805e+06	1.77233e+06	2.12014e+06	6.2934e+07	6.85761e+07	9.73252e+07	1.84658e+06	1.37727e+06	1.86926e+06	1.71787e+06	1.77128e+06	1.05718e+06	1.65979e+07	6.91434e+06	3.28719e+07	9.17431e+07	2.1807e+08	8.82847e+07	1.17224e+06	2.68795e+06	3.00987e+06	1.00462e+08	1.67188e+08
FT_1.519_414.16023_RP		C16 H23 N5 O8	Full match	No results	No results	-4.13	413.153	414.16	1.519	0	0							No MS2	[M+H]+1		851186	796050	736731	1.03507e+06	1.03792e+06	1.03508e+06	1.33806e+06	1.48866e+06	1.86829e+06	3.14555e+06	5.05437e+06	3.89269e+06	1.64528e+06	1.74134e+06	1.82768e+06	1.59952e+06	1.66734e+06	1.81385e+06	922743	974398	966481	2.68921e+06	7.3509e+07	2.51587e+06	3.64433e+06	3.94907e+06	3.7069e+06	3.20463e+06	1.84955e+06
FT_10.046_579.14932_RP		C31 H22 N4 O8	Full match	No results	No results	-2.97	578.142	579.149	10.046	0	0							DDA for preferred ion	[M+H]+1		2.22091e+06	1.86325e+06	1.51542e+06	1.84998e+06	2.23789e+06	2.26334e+06	2.98483e+06	3.148e+06	1.69248e+06	1.12551e+06	1.00346e+06	1.23033e+06	3.08607e+06	2.93196e+06	3.33501e+06	3.67118e+06	3.68432e+06	3.39058e+06	1.77339e+06	1.51395e+06	1.40914e+06	2.29557e+06	1.97345e+06	2.28595e+06	2.92839e+06	2.7064e+06	2.84584e+06	1.19349e+06	1.09982e+06
FT_16.333_244.15415_RP		C12 H21 N O4	Full match	No results	No results	-0.77	243.147	244.154	16.333	0	0							DDA for preferred ion	[M+H]+1		4.98409e+06	4.55397e+06	4.44842e+06	2174014286	2251605846	2302229011	6.96931e+06	1.00178e+07	7.15714e+06	1730002637	1670693932	2177346848	6.48748e+06	6.60134e+06	8.47865e+06	8.03319e+06	1.85864e+07	7.63127e+06	2074145512	2095744243	2206638461	3002989938	2396796347	2988773522	6.46814e+06	5.80168e+06	5.72859e+06	2129327563	1893158548
FT_1.212_210.07583_RP		C10 H11 N O4	Full match	No results	No results	-1.23	209.069	210.076	1.212	0	0							No MS2	[M+H]+1		3.47476e+06	7.06122e+06	7.06079e+06	4.30559e+06	1325150490	1091104754	2.55387e+07	6.88792e+07	1.11512e+08	9.58693e+08	1079368997	1178585243	1.19556e+07	8.21576e+06	1.22653e+07	9.55144e+06	3.63692e+07	5.45865e+06	954315261	1337575590	1365847426	1.84219e+07	7.61419e+06	1.74603e+07	2.69481e+07	4.83848e+07	3.97676e+07	1922913965	7.67699e+06
FT_11.636_185.0807_RP		C9 H12 O4	Full match	No results	No results	-0.73	184.073	185.081	11.636	0	0							DDA for preferred ion	[M+H]+1		1.27275e+08	7.86881e+07	1.15766e+08	3.23821e+07	3.66439e+07	7.21066e+07	6.77868e+07	6.62893e+07	5.49758e+07	9.03536e+07	1.07079e+07	1.85645e+07	1.74208e+08	5.50898e+07	3.13776e+08	6.21961e+07	6.4539e+07	2.15943e+07	4.11051e+07	2.98017e+07	4.52776e+07	4.13826e+07	4.77623e+07	3.76459e+07	2.86896e+07	1.27741e+07	3.38112e+07	1.88364e+07	1.54418e+07
FT_11.63_184.07537_RP			No results	No results	No results		183.068	184.075	11.63	0	0							No MS2	[M+H]+1		1.23592e+08	7.64401e+07	1.12502e+08	2.13331e+07	2.51897e+07	7.03196e+07	6.63453e+07	6.49059e+07	4.00555e+07	8.88342e+07	1.05323e+07	1.82677e+07	1.72085e+08	3.83486e+07	3.10221e+08	6.16823e+07	4.0091e+07	2.14352e+07	4.11838e+07	2.98731e+07	4.54081e+07	4.52959e+07	4.4922e+07	3.79601e+07	2.92006e+07	1.30086e+07	3.44504e+07	2.16388e+07	1.58653e+07
FT_1.858_157.09703_RP		C7 H12 N2 O2	Full match	No results	No results	-0.78	156.09	157.097	1.858	0	0							DDA for preferred ion	[M+H]+1		640240	1.25568e+06	859690	753943	1.72761e+06	797767	1.28585e+07	9.87466e+06	2.09228e+07	1.85315e+06	1.53292e+06	2.1927e+06	2.75284e+07	1.63734e+07	1.56969e+07	3.76435e+06	3.55929e+06	2.21378e+06	583469	1.08727e+06	811667	3.41761e+06	826467	1.20285e+06	3.43868e+06	7.54248e+06	1.20103e+06	623513	611017
FT_12.522_197.11704_RP		C11 H16 O3	Full match	No results	No results	-0.9	196.11	197.117	12.522	0	0							DDA for preferred ion	[M+H]+1		6.93537e+07	2.60861e+07	1.45082e+08	7.04109e+07	9.0768e+07	1.46128e+08	344114921	2.18964e+08	2.7902e+08	2.77304e+08	3.73852e+08	1312043248	5.73487e+08	5.48058e+08	4.75843e+08	2.9138e+08	372307651	3.51275e+08	1587101713	1598111707	7.08664e+08	2035526690	2352637924	2757404338	1.998e+08	1.77495e+08	2.0077e+08	3.22623e+08	7.23408e+07
FT_12.861_465.10188_RP		C26 H16 N4 O3 S	Full match	No results	No results	0.66	464.095	465.102	12.861	0	0							No MS2	[M+H]+1		1.89754e+06	1.25016e+06	1.67322e+06	1.55128e+06	1.9733e+06	2.04636e+06	2.48921e+06	2.80429e+06	2.90385e+06	959365	927508	1.10906e+06	2.53247e+06	2.65599e+06	2.98182e+06	3.35864e+06	3.48392e+06	3.11357e+06	1.78525e+06	1.52538e+06	1.45472e+06	2.3384e+06	1.98452e+06	2.38381e+06	2.92786e+06	3.13516e+06	3.0572e+06	1.34709e+06	1.18196e+06
FT_9.962_441.06547_RP		C21 H17 N2 O5 P S	Full match	No results	No results	-3.14	440.058	441.065	9.962	0	0							DDA for preferred ion	[M+H]+1		1.63838e+06	1.4737e+06	1.17012e+06	1.45439e+06	1.77321e+06	1.67533e+06	2.29799e+06	2.59592e+06	1.32348e+06	875928	850456	907736	2.53857e+06	2.50716e+06	2.58977e+06	3.0562e+06	3.22871e+06	3.0617e+06	1.53587e+06	1.3692e+06	1.25376e+06	2.02317e+06	1.7231e+06	1.98796e+06	2.88749e+06	6.84743e+06	2.76279e+06	1.15494e+06	1.06311e+06
FT_3.187_265.0916_RP		C10 H16 O8	Full match	No results	No results	-0.73	264.084	265.092	3.187	0	0							DDA for preferred ion	[M+H]+1		855410	753570	613814	6.23442e+06	5.52995e+06	4.82494e+06	1.26686e+06	1.32896e+06	1.38836e+06	1.06995e+07	9.09356e+06	9.67441e+06	1.11578e+06	1.15659e+06	1.2774e+06	1.354e+06	1.47323e+06	1.39798e+06	2.27941e+06	4.98291e+06	1.63665e+07	1.1833e+06	1.22898e+08	1.52504e+08	1.31358e+06	1.26236e+06	1.39611e+06	9.25178e+06	2.69447e+07
FT_1.106_172.05787_RP		C5 H11 N O4	Full match	No results	No results	-1.06	149.069	172.058	1.106	0	0							DDA for preferred ion	[M+Na]+1		9.85808e+06	1.70816e+07	1.46152e+07	3.56455e+06	3.11677e+06	2.81392e+06	4.18078e+06	4.26116e+06	4.75275e+06	9.36293e+07	1.12288e+08	1.0607e+08	5.76284e+06	3.37428e+06	3.78342e+06	3.03337e+06	4.49518e+06	3.59539e+06	2.57647e+06	1.63375e+06	3.08608e+06	2.83023e+06	3.57897e+08	5.42461e+07	1.16236e+07	1.36918e+07	1.13651e+07	1.10063e+07	1.89165e+07
FT_1.32_115.0388_RP		C5 H6 O3	Full match	No results	No results	-1.46	114.032	115.039	1.32	0	0							DDA for preferred ion	[M+H]+1		3.82596e+08	3.57875e+08	3.58877e+08	2.61441e+08	2.65277e+08	2.51757e+08	1.85663e+08	2.68516e+07	3.0355e+07	1.50143e+08	1.71404e+08	1.461e+08	2.21323e+08	1.88928e+08	2.69493e+07	2.33568e+08	3.65201e+07	2.61522e+07	1.81871e+08	1.22452e+08	1.5678e+08	8.67086e+07	2.57902e+08	8.60744e+07	9.75692e+07	4.41046e+08	7.07581e+07	2.65507e+08	2.50811e+08
FT_1.305_113.03438_RP		C4 H4 N2 O2	Full match	No results	No results	-1.56	112.027	113.034	1.305	0	0							No MS2	[M+H]+1		3.54111e+08	3.60135e+08	3.32616e+08	2.4397e+08	2.46089e+08	2.35401e+08	5.49835e+07	1.54154e+07	5.77236e+07	1.39982e+08	1.6314e+08	1.38809e+08	9.86241e+07	9.35681e+07	9.75926e+07	2.3094e+08	1.94709e+07	8.66368e+07	1.77094e+08	1.25055e+08	3.08729e+07	4.20397e+07	2.11034e+08	8.81612e+07	4.3903e+07	5.16942e+07	7.47846e+07	2.87549e+08	2.7213e+08
FT_1.195_264.10752_RP		C10 H17 N O7	Full match	No results	No results	-0.98	263.1	264.108	1.195	0	0							DDA for preferred ion	[M+H]+1		1.19537e+07	2.36938e+06	1.76695e+06	1.70807e+07	3.75273e+06	7.80911e+06	4.13684e+06	4.32622e+06	3.4049e+06	6.59827e+07	9.93575e+07	7.9282e+07	4.68038e+06	3.05834e+06	3.49896e+06	4.23774e+06	4.47785e+06	4.16979e+06	3.50569e+06	2.89773e+06	2.70929e+06	4.12222e+06	6.19991e+08	4.3994e+06	5.34629e+06	7.82824e+06	1.09877e+07	1.04885e+07	2.92697e+06
FT_1.264_184.06361_RP		C5 H13 N O4 S	Full match	No results	No results	-1.05	183.056	184.064	1.264	0	0							DDA for preferred ion	[M+H]+1		6.3751e+08	6.34214e+08	786731757	1507727085	1187474889	1316297037	6.96842e+08	4.96097e+08	6.4061e+06	1198055824	9.06479e+08	1207622133	4.55717e+06	2.03243e+06	2.21668e+06	1.85548e+07	1.17405e+06	1.48274e+06	1104496937	2437844778	1514940731	1807733174	1597091043	1847726996	9.52029e+08	9.71973e+08	9.01024e+08	8.80634e+08	6.04472e+08
FT_1.307_69.03341_RP		C4 H4 O	Full match	No results	No results	-1.2	68.0261	69.0334	1.307	0	0							DDA for preferred ion	[M+H]+1		1358968588	1686212888	1522888857	5.19813e+08	4.05307e+08	4.69939e+08	7.80845e+06	5.30354e+06	1.28424e+07	3.27937e+08	5.14059e+08	2.95837e+08	1.30178e+07	1.13971e+07	2.78317e+06	3.336e+07	1.37187e+07	7.01668e+06	2.18324e+08	235212774	2.87293e+08	5.45406e+07	1.82421e+08	67935524	3.47013e+07	3.22726e+07	3.21297e+07	289177503	3.31814e+08
FT_1.285_214.0919_RP		C6 H15 N O7	Full match	No results	No results	-1.05	213.085	214.092	1.285	0	0							DDA for preferred ion	[M+H]+1		1322893209	1173699608	1427659525	1503945469	1404517156	1367760544	2.82239e+06	1.711e+06	3.01116e+06	6.27463e+08	6.4636e+08	612275746	1.48759e+06	2.47792e+06	3.37439e+06	3.66327e+06	4.10589e+06	3.16869e+06	3.03874e+08	407598726	5.31929e+08	1.19053e+08	2.57237e+07	1.22754e+07	1.28895e+07	4.13787e+06	8.93239e+06	9.25909e+08	713425769
FT_13.907_217.14326_RP		C11 H20 O4	Full match	No results	No results	-0.82	216.136	217.143	13.907	0	0							DDA for preferred ion	[M+H]+1		3.19678e+08	2.05844e+08	2.00831e+08	6.14789e+08	6.81335e+08	6.92053e+08	914628479	9.28317e+08	1023640268	6.01825e+08	8.18849e+08	8.06439e+08	2238253130	1961429997	1900604824	2489017005	1545333055	2610365553	7.97219e+08	1096567858	745260131	1584575091	1282009384	1733699503	5.8275e+08	6.64573e+08	5.76672e+08	1008212261	8.51227e+08
FT_9.959_473.0917_RP		C24 H16 N4 O5 S	Full match	No results	No results	0.6	472.084	473.092	9.959	0	0							DDA for preferred ion	[M+H]+1		1.76205e+06	1.58496e+06	1.25847e+06	1.56431e+06	1.90725e+06	1.81215e+06	2.47194e+06	2.79246e+06	1.42369e+06	942343	914949	976583	2.73138e+06	2.69761e+06	2.78652e+06	3.28864e+06	3.47432e+06	3.29464e+06	1.65312e+06	1.47374e+06	1.34951e+06	2.16329e+06	1.85491e+06	2.24482e+06	4.07717e+06	4.64502e+06	2.97497e+06	1.24389e+06	1.145e+06
FT_1.323_73.02833_RP		C3 H4 O2	Full match	No results	No results	-1	72.0211	73.0283	1.323	0	0							DDA for preferred ion	[M+H]+1		2.37217e+08	2.48836e+08	2.58708e+08	1.54688e+08	1.62304e+08	1.60591e+08	1.01823e+07	9.25146e+06	3.62591e+07	9.43383e+07	1.13042e+08	1.12574e+08	5.22841e+07	6.61777e+07	3.2517e+07	3.27004e+07	3.59774e+07	3.2911e+07	7.63959e+07	7.1945e+07	1.14082e+08	5.99385e+07	2.31814e+08	1.57832e+07	1.02039e+08	1.95501e+08	1.03456e+08	1.40145e+08	1.48632e+08
FT_11.44_257.14942_RP		C12 H20 N2 O4	Full match	No results	No results	-0.65	256.142	257.149	11.44	0	0							DDA for preferred ion	[M+H]+1		2.43955e+06	1.16431e+06	1.59261e+06	2.27745e+06	2.60637e+06	2.62955e+06	3.06279e+06	3.3616e+06	2.75711e+06	1.37291e+06	1.26523e+06	1.46533e+06	4.60115e+06	3.28281e+06	5.54773e+06	3.94567e+06	3.86832e+06	3.8184e+06	2.07095e+06	1.93223e+06	1.869e+06	3.06624e+06	2.20378e+06	2.61866e+06	3.16192e+06	2.9472e+06	3.07153e+06	1.46045e+06	1.33408e+06
FT_9.739_239.09116_RP		C12 H14 O5	Full match	No results	No results	-0.99	238.084	239.091	9.739	0	0							DDA for preferred ion	[M+H]+1		1.59491e+06	1.38071e+06	1.0881e+06	1.62162e+06	1.62501e+06	1.63374e+06	2.26923e+06	2.35222e+06	1.30369e+06	970550	724506	901319	2.34391e+06	2.0844e+06	2.29308e+06	2.61244e+06	4.08932e+06	2.52606e+06	1.38237e+06	2.17698e+06	1.02918e+06	4.11867e+06	1.41281e+06	1.68278e+06	2.23222e+06	2.13061e+06	2.34389e+06	994671	1.29866e+06
FT_6.717_264.14396_RP		C11 H21 N O6	Full match	No results	No results	-0.79	263.137	264.144	6.717	0	0							No MS2	[M+H]+1		7.55976e+06	6.34328e+06	5.20453e+06	2.49265e+07	9.77263e+06	1.23423e+07	1.01278e+07	1.05588e+07	1.09515e+07	4.53496e+07	1.53913e+08	3.59608e+07	7.65142e+06	7.61527e+06	8.45136e+06	8.84998e+06	8.86113e+06	8.64591e+06	3.50891e+06	3.20486e+06	2.89562e+06	1.98299e+07	1.6465e+07	1.02735e+07	5.76233e+06	5.50361e+06	5.95138e+06	1.01519e+07	2.47725e+07
FT_12.965_607.18068_RP		C32 H30 O12	Full match	No results	No results	-0.54	606.173	607.181	12.965	0	0							DDA for preferred ion	[M+H]+1		4.45001e+06	2.91996e+06	3.13286e+06	3.61279e+06	4.41103e+06	4.54244e+06	5.82852e+06	6.53427e+06	6.17611e+06	2.17029e+06	2.07093e+06	2.57533e+06	6.37735e+06	6.45514e+06	6.64896e+06	7.35225e+06	7.83632e+06	7.03812e+06	3.80193e+06	3.25184e+06	2.95513e+06	5.03298e+06	3.95673e+06	4.62775e+06	5.46937e+06	5.34926e+06	5.32453e+06	2.19904e+06	2.13625e+06
FT_6.813_361.09166_RP		C18 H16 O8	Full match	No results	No results	-0.38	360.084	361.092	6.813	0	0							DDA for preferred ion	[M+H]+1		996876	844576	686552	894459	1.11164e+06	1.04924e+06	1.31871e+06	1.49626e+06	1.5444e+06	492029	471810	508138	1.15601e+06	882213	1.10547e+06	1.3181e+06	1.36396e+06	1.34209e+06	574763	502820	466661	747590	654704	767610	979219	964093	1.03158e+06	442276	407759
FT_10.827_227.09124_RP		C11 H14 O5	Full match	No results	No results	-0.75	226.084	227.091	10.827	0	0							DDA for preferred ion	[M+H]+1		4.71545e+07	1.25096e+07	3.32889e+07	1.48845e+07	1.85937e+07	1.76559e+07	1.04414e+07	8.0959e+06	3.96202e+06	1.28344e+07	2.10538e+06	4.76714e+06	1.11949e+07	1.18005e+07	5.02743e+06	2.93848e+06	5.0361e+06	2.82224e+06	4.78798e+06	6.08095e+06	1.38346e+07	5.93993e+07	3.6865e+07	4.07786e+06	1.2179e+07	5.28585e+06	1.57521e+07	1.05942e+07	2.81681e+07
FT_12.861_301.05476_RP		C7 H17 N4 O3 P S2	Full match	No results	No results	-1.61	300.047	301.055	12.861	0	0							DDA for preferred ion	[M+H]+1		2.92553e+06	1.92728e+06	2.57927e+06	2.47129e+06	3.03992e+06	3.1522e+06	4.00202e+06	4.31611e+06	4.58412e+06	1.47527e+06	1.44404e+06	1.79292e+06	4.01723e+06	4.12938e+06	4.92668e+06	5.1549e+06	5.34664e+06	4.77778e+06	2.73357e+06	2.40413e+06	2.26249e+06	3.57588e+06	3.03436e+06	3.64442e+06	4.46562e+06	4.78113e+06	4.66159e+06	2.11059e+06	1.91445e+06
FT_1.081_199.18039_RP		C11 H22 N2 O	Full match	No results	No results	-0.48	198.173	199.18	1.081	0	0							DDA for preferred ion	[M+H]+1		3.6892e+07	3.31099e+07	3.03921e+07	2.44446e+07	3.38777e+07	3.18709e+07	4.69519e+07	5.95128e+08	4.46772e+07	1.69682e+07	1.51162e+07	1.81698e+07	4.53767e+07	2.56141e+07	4.37088e+07	5.39115e+07	5.78813e+07	4.87606e+07	2.17088e+07	1.83304e+07	1.91195e+07	8.59337e+07	3.04938e+08	1.1317e+08	4.83283e+07	5.89526e+08	6.10665e+07	6.29128e+07	2.57511e+07
FT_11.246_193.08576_RP		C11 H12 O3	Full match	No results	No results	-0.83	192.078	193.086	11.246	0	0							DDA for preferred ion	[M+H]+1		5.7452e+07	2.5706e+07	3.26418e+07	3.71186e+07	7.10363e+07	4.62397e+07	6.09642e+07	6.26473e+07	3.83356e+07	1.32154e+07	1.59482e+07	2.98006e+07	9.87343e+07	9.00035e+07	9.38997e+07	1.02897e+08	1.01107e+08	5.37393e+07	8.68027e+07	3.40786e+07	3.02272e+07	7.03294e+07	5.24216e+07	3.91134e+07	5.43725e+07	1.69443e+07	46436090	2.44734e+06	1.83136e+07
FT_1.676_330.1393_RP		C11 H23 N O10	Full match	No results	No results	-0.51	329.132	330.139	1.676	0	0							DDA for preferred ion	[M+H]+1		9.08302e+06	1.27579e+07	2.3014e+07	1.75546e+07	1.50821e+07	1.39036e+07	2.07742e+06	2.25139e+06	3.70334e+06	2.10416e+06	7.89453e+06	2.00365e+07	1.93926e+06	1.99212e+06	2.16723e+06	2.36587e+06	2.42507e+06	2.43094e+06	7.9034e+06	1.1234e+07	1.18019e+07	4.33903e+06	4.41658e+07	3.11787e+07	1.68647e+07	5.39326e+06	8.84739e+06	7.032e+06	9.8294e+06
FT_1.084_122.92432_RP			No results	No results	No results		121.917	122.924	1.084	0	0							DDA for preferred ion	[M+H]+1		1629505043	1373628171	1179213485	1277637707	1698703346	1627295020	3152954672	3280786471	3577642827	7.29239e+08	6.72946e+08	8.22835e+08	3484602939	3621135716	3676083992	2529997086	2786356882	2838615450	1006494287	8.65025e+08	8.61866e+08	1394866830	1072628614	1321108693	2697756808	2529020095	2676333754	8.71314e+08	8.46854e+08
FT_10.494_261.1331_RP		C12 H20 O6	Full match	No results	No results	-0.65	260.126	261.133	10.494	0	0							No MS2	[M+H]+1		1.67845e+06	1.36647e+06	1.1993e+06	1.51648e+06	1.89881e+06	1.87038e+06	2.4524e+06	2.54385e+06	1.57411e+06	1.36398e+06	936795	1.09256e+06	2.80437e+06	3.52075e+06	2.66064e+06	3.04712e+06	3.28793e+06	2.86663e+06	1.65243e+06	1.50907e+06	1.81492e+06	5.25228e+06	2.12408e+06	5.80736e+06	2.69617e+06	2.61896e+06	2.68837e+06	2.29969e+06	5.27209e+06
FT_1.344_414.16028_RP		C16 H23 N5 O8	Full match	No results	No results	-4.01	413.153	414.16	1.344	0	0							DDA for preferred ion	[M+H]+1		4.30276e+06	5.00536e+06	4.27033e+06	7.73877e+06	1.02077e+07	5.4158e+06	2.07585e+06	1.70464e+06	1.85559e+06	3.71561e+07	6.50895e+07	6.93967e+07	1.56458e+06	1.69283e+06	1.91829e+06	1.92557e+06	2.06941e+06	1.95882e+06	1.56544e+06	3.01796e+06	1.84132e+06	2.12029e+06	3.12179e+08	1.93961e+06	2.4189e+06	2.67098e+06	2.59425e+06	6.5814e+06	1.43833e+07
FT_14.344_212.12799_RP		C11 H17 N O3	Full match	No results	No results	-0.61	211.121	212.128	14.344	0	0							DDA for preferred ion	[M+H]+1		2.76908e+06	2.16452e+06	1.79561e+06	2.26149e+06	2.73729e+06	3.23759e+06	3.78581e+06	3.97894e+06	3.80823e+06	1.42623e+06	1.33797e+06	2.91458e+06	3.87449e+06	5.40805e+06	4.18193e+06	5.54392e+06	5.02269e+06	6.30398e+06	2.66375e+06	2.34892e+06	2.04931e+06	8.3967e+06	8.60227e+06	1.70999e+07	3.8783e+06	3.77341e+06	3.87966e+06	4.15501e+06	8.86033e+06
FT_1.169_219.13374_RP		C9 H18 N2 O4	Full match	No results	No results	-0.88	218.126	219.134	1.169	0	0							DDA for preferred ion	[M+H]+1		3.39711e+08	3.57922e+08	3.81818e+08	2.09382e+06	1.35283e+06	1.28751e+06	5.82045e+07	3.34773e+08	4.76759e+07	1.30335e+06	1.12784e+06	1.86145e+06	6.39591e+07	6.78196e+07	8.68693e+07	1.94605e+07	1.87676e+07	2.08976e+07	1.6314e+06	2.03585e+06	1.50003e+06	3.44545e+06	2.36432e+06	3.57681e+06	7.54884e+08	1142121048	8.93184e+08	2.66588e+06	2.05312e+06
FT_13.896_207.13779_RP		C13 H18 O2	Full match	No results	No results	-0.8	206.131	207.138	13.896	0	0							DDA for preferred ion	[M+H]+1		9.15914e+06	4.27258e+06	2.41973e+06	4.67708e+08	5.57233e+08	6.44102e+08	4.66901e+06	4.71654e+07	5.44893e+06	6.29172e+08	4.8628e+08	8.03449e+08	6.74664e+06	1.62635e+07	5.7955e+07	5.59998e+07	8.69189e+06	5.68162e+06	2308144733	1669536918	8.9264e+08	231786705	2.62188e+08	4.14308e+08	4.16204e+06	4.05944e+06	5.15314e+06	9.61986e+08	6.6894e+08
FT_0.956_129.98101_RP			No results	No results	No results		128.974	129.981	0.956	0	0							DDA for preferred ion	[M+H]+1		7.78707e+08	6.93526e+08	6.10942e+08	5.7113e+08	6.11705e+08	6.14856e+08	7.95398e+08	721668528	843101873	3.84593e+08	3.28584e+08	453658805	758689045	6.41699e+08	7.93026e+08	8.20484e+08	9.58554e+08	7.96464e+08	5.81064e+08	5.41386e+08	4.6216e+08	6.45092e+08	5.29243e+08	605159805	1113751909	1087699342	1179233696	5.54904e+08	4.4597e+08
FT_0.956_474.83307_RP		C9 H O15 P3 S	Full match	No results	No results	1.89	473.826	474.833	0.956	0	0							DDA for preferred ion	[M+H]+1		6.96711e+08	5.82157e+08	5.02541e+08	2.98049e+08	3.75921e+08	344002668	2.15266e+08	1.63837e+08	1.49643e+08	2.24341e+08	1.81384e+08	2.79332e+08	1.59672e+08	1.17794e+08	219766262	1.81319e+08	238172428	1.51983e+08	3.7194e+08	3.3926e+08	2.81623e+08	3.95634e+08	3.16583e+08	379807192	4.16014e+08	4.87819e+08	4.68903e+08	329062847	2.5264e+08
FT_2.12_189.12323_RP		C8 H16 N2 O3	Full match	No results	No results	-0.76	188.116	189.123	2.12	0	0							DDA for preferred ion	[M+H]+1		429806951	469005618	5.50908e+08	3.9364e+08	2.46103e+08	2.66712e+08	2030663495	1904355836	3067165314	1.97222e+08	2.87963e+08	1.53434e+08	3.88482e+08	3.89879e+08	3.66792e+08	3.62063e+08	1.70483e+08	1337289854	1.03692e+08	1.35431e+08	1.59436e+08	4.42196e+08	4.04091e+08	4.35607e+08	1422931553	1548909260	1409874549	2.07444e+08	2.48527e+08
FT_1.527_145.10826_RP		C5 H12 N4 O	Full match	No results	No results	-0.87	144.101	145.108	1.527	0	0							DDA for preferred ion	[M+H]+1		2.43739e+07	1.79825e+07	2.94358e+07	2013512746	2004535476	1900269019	1.01846e+07	3.39027e+06	2.56326e+06	1399707812	1280696113	1045954062	2.52834e+06	3.67246e+06	4.53053e+06	5.28146e+06	4.27009e+06	3.4549e+06	537342560	963006999	941242711	2187680583	1282959750	1848476062	7.12934e+06	8.02762e+06	8.80443e+06	1448004232	1783174409
FT_9.976_211.05989_RP		C10 H10 O5	Full match	No results	No results	-1	210.053	211.06	9.976	0	0							No MS2	[M+H]+1		1.72485e+06	2.78268e+06	1.21044e+06	1.99564e+06	2.39125e+06	2.68811e+06	8.40445e+06	1.41869e+07	1.20176e+07	2.79867e+06	896779	987303	5.06954e+07	2.63878e+07	4.04511e+07	1.719e+07	3.3504e+06	5.15099e+07	4.07097e+06	1.4891e+06	2.57151e+06	2.23113e+06	1.891e+06	2.17187e+06	2.67077e+08	6.04559e+08	1.73328e+08	1.33088e+06	1.44782e+06
FT_12.685_285.11198_RP		C17 H16 O4	Full match	No results	No results	-0.56	284.105	285.112	12.685	0	0							DDA for preferred ion	[M+H]+1		2.45622e+06	1.63053e+06	1.77786e+06	2.0538e+06	2.54802e+06	2.61318e+06	3.27884e+06	3.61639e+06	3.46537e+06	1.27486e+06	1.14256e+06	1.3783e+06	3.38019e+06	3.25835e+06	3.75448e+06	4.18532e+06	4.39009e+06	3.83337e+06	2.06004e+06	1.86706e+06	1.61244e+06	4.39117e+06	2.16805e+06	2.56919e+06	3.15442e+06	3.03087e+06	3.21514e+06	1.27244e+06	1.15991e+06
FT_6.09_226.15483_RP		C11 H19 N3 O2	Full match	No results	No results	-0.76	225.148	226.155	6.09	0	0							DDA for preferred ion	[M+H]+1		667294	743771	473880	1.676e+06	1.87775e+06	2.33856e+06	2.85889e+06	1.42637e+06	4.6199e+06	5.56977e+06	7.76656e+06	7.17184e+06	5.35447e+06	5.90781e+06	6.74704e+06	1.14426e+06	1.11529e+06	2.01657e+06	4.65469e+06	9.30242e+06	6.9721e+06	2.55788e+07	1.8641e+07	1.72594e+07	1.27906e+06	2.45789e+06	1.10334e+06	4.19446e+06	2.51636e+06
FT_1.486_193.0705_RP		C7 H12 O6	Full match	No results	No results	-0.93	192.063	193.071	1.486	0	0							DDA for preferred ion	[M+H]+1		2.03771e+08	2.30775e+08	212833312	3.01118e+08	246333736	2.64832e+08	1.63755e+07	8.25933e+06	1.42233e+07	199370536	2.34722e+08	1.88585e+08	8.82055e+06	1.21127e+07	9.24241e+06	5.7332e+06	4.91733e+06	6.4477e+06	138257877	1.41723e+08	2.12915e+08	1.83693e+07	4.94452e+08	6.67821e+08	1.09122e+07	1.21011e+07	8.02692e+06	1.86447e+08	2.16756e+08
FT_2.697_602.20752_RP		C27 H28 N4 O11	Full match	No results	No results	-3	584.174	602.208	2.697	0	0							DDA for preferred ion	[M+NH4]+1		873438	741793	597259	659096	794693	766774	1.29435e+06	1.31466e+06	1.42215e+06	418192	390431	466885	1.30169e+06	1.22703e+06	1.22681e+06	1.30161e+06	1.39886e+06	1.3145e+06	531723	471438	449889	715271	619299	763720	1.23048e+06	1.17438e+06	1.19449e+06	536179	486156
FT_2.701_602.20774_RP		C24 H38 N5 O7 P3	Full match	No results	No results	3.43	601.2	602.208	2.701	0	0							DDA for preferred ion	[M+H]+1		849332	721320	580776	650957	772760	745611	1.2647e+06	1.3247e+06	1.3829e+06	406650	379656	453999	1.26576e+06	1.20475e+06	1.19295e+06	1.26568e+06	1.36025e+06	1.27822e+06	517048	458427	437472	696720	602207	742642	1.19652e+06	1.17429e+06	1.16207e+06	521381	469577
FT_9.968_323.06026_RP		C6 H19 N4 O5 P S2	Full match	No results	No results	-1.45	322.053	323.06	9.968	0	0							DDA for preferred ion	[M+H]+1		1.82942e+06	1.64632e+06	1.30781e+06	1.63108e+06	1.98962e+06	1.91995e+06	2.78472e+07	2.45563e+07	1.17565e+07	993499	965123	1.05536e+06	4.7147e+07	2.92184e+07	2.59371e+07	3.50511e+06	3.59524e+06	2.87979e+07	1.78499e+06	1.59228e+06	1.45896e+06	4.81399e+07	8.15609e+06	2.58571e+06	127333525	1.64582e+08	6.97889e+07	1.38726e+06	1.27766e+06
FT_11.791_305.04973_RP		C12 H16 O5 S2	Full match	No results	No results	-4.82	304.042	305.05	11.791	0	0							DDA for preferred ion	[M+H]+1		4.82847e+06	5.00007e+06	3.20511e+06	9.43276e+06	1.27727e+07	1.08578e+07	1.33965e+07	3.98683e+07	7.99052e+07	1.82297e+07	2.10615e+07	2.01615e+07	4.58575e+07	3.62415e+07	3.24194e+07	3.69917e+06	3.73576e+06	3.08818e+07	4.21404e+06	2.71046e+06	2.34302e+07	3.4514e+06	1.33095e+08	2.41131e+06	3.11995e+06	4.45132e+06	3.16414e+06	2.24828e+07	3.24773e+07
FT_11.552_528.19201_RP		C21 H29 N5 O11	Full match	No results	No results	-3.08	527.185	528.192	11.552	0	0							DDA for preferred ion	[M+H]+1		2.18751e+06	1.1824e+06	1.49802e+06	1.80283e+06	2.33665e+06	2.23182e+06	2.85984e+06	3.15288e+06	2.60639e+06	1.1046e+06	1.00341e+06	1.232e+06	2.84097e+06	2.89097e+06	3.21042e+06	3.77976e+06	3.77856e+06	3.44557e+06	1.81479e+06	1.5985e+06	1.47742e+06	2.43289e+06	1.9849e+06	2.17491e+06	2.93709e+06	2.76193e+06	2.8125e+06	1.16154e+06	1.1025e+06
FT_0.95_230.96605_RP		C3 H9 N2 O2 P3 S	Full match	No results	No results	-4.31	229.959	230.966	0.95	0	0							DDA for preferred ion	[M+H]+1		6.38817e+08	5.79906e+08	5.37849e+08	6.24255e+08	6.19782e+08	6.82436e+08	1164750532	1192997218	1268257308	4.03484e+08	3.36144e+08	4.46836e+08	1170174071	1094818447	1225802995	1305190424	1435710389	1277771021	6.20068e+08	5.43143e+08	4.39579e+08	5.80061e+08	4.8232e+08	5.48941e+08	1377959016	1331284858	1399584086	5.30674e+08	4.23331e+08
FT_9.978_179.03377_RP		C9 H6 O4	Full match	No results	No results	-0.69	178.026	179.034	9.978	0	0							DDA for preferred ion	[M+H]+1		2.1895e+06	1.93583e+06	1.55906e+06	1.93487e+06	2.36284e+06	2.3523e+06	1.66813e+07	1.44936e+07	6.68293e+06	1.48024e+06	1.17673e+06	1.29698e+06	2.9628e+07	1.42363e+07	1.35168e+07	6.34632e+06	5.48291e+06	2.1169e+07	5.53084e+06	2.06224e+06	2.54663e+06	2.02511e+07	2.7829e+06	4.49481e+06	1.6741e+07	4.02566e+07	2.66491e+07	2.00505e+06	2.05858e+06
FT_1.345_212.07625_RP		C6 H13 N O7	Full match	No results	No results	-1.07	211.069	212.076	1.345	0	0							DDA for preferred ion	[M+H]+1		7.35005e+08	8.70954e+08	9.87181e+08	8.9911e+07	9.77071e+07	8.80903e+07	3.69798e+07	2.34846e+07	3.13284e+07	6.50355e+07	7.37703e+07	7.94388e+07	5.29293e+06	7.23825e+06	3.54417e+06	8.43561e+06	9.86633e+06	4.90397e+06	5.50807e+07	7.27219e+07	7.85705e+07	1.079e+08	2.48266e+07	2.32816e+07	2.55338e+07	2.64927e+07	3.35645e+07	113241227	1.26921e+08
FT_2.976_440.15473_RP		C21 H21 N5 O6	Full match	No results	No results	-3.93	439.147	440.155	2.976	0	0							DDA for preferred ion	[M+H]+1		1.31758e+06	1.09666e+06	917009	1.17933e+06	1.32283e+06	1.33173e+06	1.76002e+06	1.90439e+06	2.00412e+06	705699	786655	842658	1.63566e+06	1.67454e+06	1.88969e+06	2.02986e+06	2.12324e+06	2.01805e+06	919881	822782	750279	1.23703e+06	1.04217e+06	1.29551e+06	1.98139e+06	1.93274e+06	2.03408e+06	1.01767e+06	978901
FT_3.528_211.07116_RP		C9 H10 N2 O4	Full match	No results	No results	-0.83	210.064	211.071	3.528	0	0							DDA for preferred ion	[M+H]+1		710761	924377	1.44732e+06	4.75685e+06	3.5076e+06	3.03616e+06	3.55028e+06	2.37083e+06	3.63712e+06	6.65604e+06	4.68822e+06	5.84881e+06	1.43226e+07	1.00662e+07	1.48317e+07	1.75907e+07	8.52402e+06	1.92293e+07	7.40326e+06	1.30577e+07	1.40574e+07	3.14381e+07	1.61526e+07	2.19866e+07	7.51327e+06	1.28871e+07	1.0812e+07	6.83157e+06	8.80794e+06
FT_10.584_401.15929_RP			No results	No results	No results		400.152	401.159	10.584	0	0							DDA for preferred ion	[M+H]+1		2.06094e+06	1.50933e+06	1.49217e+06	1.71349e+06	2.14896e+06	2.06736e+06	2.84107e+06	3.04515e+06	1.93355e+06	1.09172e+06	976940	1.18096e+06	2.71171e+06	2.88452e+06	3.03546e+06	3.38759e+06	3.68237e+06	3.31096e+06	1.7755e+06	1.54391e+06	1.38376e+06	2.37384e+06	1.96507e+06	2.24095e+06	2.81996e+06	2.91524e+06	2.88072e+06	1.17347e+06	1.1822e+06
FT_1.078_446.88716_RP		C5 H9 N2 O12 P3 S2	Full match	No results	No results	-2.44	445.88	446.887	1.078	0	0							DDA for preferred ion	[M+H]+1		2838686483	2132461467	1690798593	2252806142	2861170217	2836398865	2898709541	3155535523	2856553944	1263232757	1137850787	1389240268	2571580806	2514015009	2778720031	3766507607	3796456486	3580788781	1840907698	1588214487	1473822106	2572036837	1939789259	2316432540	3421515127	3244033232	3377957622	1596349974	1468067054
FT_0.949_132.99804_RP		C3 H5 N2 P S	Full match	No results	No results	-2.58	131.991	132.998	0.949	0	0							DDA for preferred ion	[M+H]+1		7.04624e+08	7.14093e+08	6.45158e+08	8.84256e+08	8.4079e+08	9.20046e+08	2253678589	2408918026	2621324996	5.30653e+08	4.63523e+08	6.00587e+08	2393435580	2429430688	2365110558	2683655505	2768328514	2548492938	755082905	7.28918e+08	6.20386e+08	7.378e+08	6.47667e+08	7.6429e+08	2344483972	2159933037	2303342358	6.48587e+08	5.57161e+08
FT_11.865_275.03914_RP		C7 H10 N6 O2 S2	Full match	No results	No results	4.38	274.032	275.039	11.865	0	0							DDA for preferred ion	[M+H]+1		2.55195e+06	1.51515e+06	1.76052e+06	2.29105e+06	2.87581e+06	2.79776e+06	9.81207e+08	7.97636e+08	9.12016e+08	1.61494e+06	1.46879e+06	1.75643e+06	1224392684	9.68837e+08	8.91596e+08	7.80497e+06	7.66453e+06	9.69848e+08	2.86809e+06	2.64793e+06	2.403e+06	3.83541e+06	5.05599e+06	7.06327e+07	1.00791e+08	9.20655e+07	1.42364e+08	2.60491e+06	2.90365e+06
FT_0.948_458.85548_RP		C13 H4 N2 O5 P2 S4	Full match	No results	No results	0.83	457.848	458.855	0.948	0	0							DDA for preferred ion	[M+H]+1		902584042	7.92746e+08	7.05184e+08	602564864	698283616	6.72912e+08	6.82473e+08	5.81703e+08	6.58616e+08	3.97407e+08	3.48158e+08	4.74638e+08	6.21537e+08	5.41461e+08	7.40233e+08	7.03787e+08	8.53752e+08	6.07306e+08	6.05145e+08	5.55966e+08	5.03392e+08	6.74749e+08	5.69507e+08	6.56934e+08	1047534633	1144560668	1189336963	5.53704e+08	4.35393e+08
FT_12.907_593.16508_RP		C31 H28 O12	Full match	No results	No results	-0.46	592.158	593.165	12.907	0	0							DDA for preferred ion	[M+H]+1		3.29278e+06	2.17048e+06	2.42927e+06	2.54469e+06	3.21538e+06	3.14475e+06	4.00755e+06	4.38739e+06	4.24493e+06	1.45633e+06	1.34646e+06	1.70156e+06	3.62609e+06	3.71621e+06	4.2703e+06	4.45884e+06	4.49784e+06	4.17205e+06	2.24755e+06	1.86066e+06	1.71982e+06	2.63924e+06	2.19442e+06	2.586e+06	2.88453e+06	2.71985e+06	2.94407e+06	1.15903e+06	1.03557e+06
FT_6.222_227.09123_RP		C11 H14 O5	Full match	No results	No results	-0.76	226.084	227.091	6.222	0	0							DDA for preferred ion	[M+H]+1		2.94717e+07	3.8651e+07	2.38119e+07	844983	989187	990078	3.70563e+06	1.43068e+06	3.5982e+06	5.95844e+06	2.77038e+06	4.86227e+06	5.04561e+06	2.84106e+06	3.02224e+06	1.58606e+06	1.62613e+06	1.65037e+06	3.25051e+06	4.9105e+06	7.55304e+06	40135485	2.47202e+07	2.00296e+07	1.53118e+08	132815252	1.16229e+08	2.96041e+06	1.06088e+07
FT_8.032_107.04904_RP		C7 H6 O	Full match	No results	No results	-0.99	106.042	107.049	8.032	0	0							DDA for preferred ion	[M+H]+1		1.49706e+06	2.36907e+06	1.05923e+06	5.42225e+06	1.60728e+06	1.63114e+06	2.10411e+06	2.27882e+06	6.78749e+06	2.81111e+06	722852	1.27085e+07	1.03316e+07	1.45952e+07	1.00211e+07	9.54292e+06	6.03595e+06	6.03101e+06	1.85437e+06	7.53718e+06	5.82314e+06	3.8374e+07	1.17889e+07	1.7405e+07	1.01701e+07	4.86485e+06	5.45713e+06	2.96374e+06	2.68581e+06
FT_1.452_358.1341_RP		C12 H23 N O11	Full match	No results	No results	-0.79	357.127	358.134	1.452	0	0							DDA for preferred ion	[M+H]+1		4.87521e+06	1.33565e+07	1.3454e+07	9.24802e+06	7.414e+06	4.19177e+06	774149	1.44747e+06	5.34859e+06	6.4448e+06	2.08195e+07	8.26527e+06	818018	1.25592e+06	1.43902e+06	1.77438e+06	2.1731e+06	2.34594e+06	1.48415e+06	9.18912e+06	2.00502e+07	1.55475e+07	3.16935e+06	6.66529e+06	4.85232e+06	8.19281e+06	2.22514e+06	6.94388e+06	2.34675e+07
FT_11.699_385.07588_RP		C19 H17 N2 O3 P S	Full match	No results	No results	-3	384.069	385.076	11.699	0	0							DDA for preferred ion	[M+H]+1		1.89585e+06	1.08273e+06	1.36022e+06	1.63163e+06	2.04857e+06	1.98587e+06	2.61039e+06	2.96841e+06	2.45749e+06	1.03855e+06	946456	1.1908e+06	2.67324e+06	2.80116e+06	3.03766e+06	3.56095e+06	3.7046e+06	3.38854e+06	1.9196e+06	1.66371e+06	1.45112e+06	2.52398e+06	2.12072e+06	2.45787e+06	3.17076e+06	3.05001e+06	3.2e+06	1.35492e+06	1.28028e+06
FT_13.908_206.13855_RP		C9 H19 N O4	Full match	No results	No results	-0.66	205.131	206.139	13.908	0	0							DDA for preferred ion	[M+H]+1		2.29086e+08	147647928	1.45568e+08	4.56835e+08	4.94498e+08	5.12186e+08	664663698	6.75456e+08	7.40103e+08	4.40406e+08	6.03828e+08	5.94433e+08	1689809304	1515269485	1428444616	1983369187	1147127832	2072100161	5.93932e+08	8.09992e+08	5.72385e+08	1242052855	9.68586e+08	1298342073	3.89445e+08	5.06596e+08	4.54813e+08	7.25009e+08	614129842
FT_12.743_423.12827_RP		C21 H18 N4 O6	Full match	No results	No results	-3.87	422.121	423.128	12.743	0	0							DDA for preferred ion	[M+H]+1		9.07715e+06	9.4231e+06	1.2579e+07	1.94656e+06	2.37805e+06	2.35882e+06	3.01125e+06	3.35237e+06	3.30047e+06	4.34559e+06	2.97942e+06	3.41135e+06	3.1332e+06	3.0874e+06	3.43247e+06	3.89231e+06	3.88662e+06	3.73846e+06	2.66325e+06	4.52099e+06	4.81719e+06	2.34884e+07	1.27938e+07	3.27704e+07	5.32313e+06	7.3606e+06	1.16795e+07	2.77241e+06	7.76914e+06
FT_1.975_160.1331_RP		C8 H17 N O2	Full match	No results	No results	-0.69	159.126	160.133	1.975	0	0							DDA for preferred ion	[M+H]+1		1.61025e+07	1.8719e+07	1.66144e+07	2.52375e+07	3.04315e+07	2.58315e+07	1083618867	9.37618e+08	1768714783	3.08196e+07	2.81028e+07	3.02375e+07	2482815503	2835530742	2907041517	7.67099e+07	132432122	3.80139e+08	1.50923e+07	2.53732e+07	2.52349e+07	4.96045e+07	5.11446e+07	5.50599e+07	1.98892e+08	7.4982e+07	1.53435e+08	2.95921e+07	2.94389e+07
FT_10.056_251.09117_RP		C13 H14 O5	Full match	No results	No results	-0.92	250.084	251.091	10.056	0	0							DDA for preferred ion	[M+H]+1		1.87442e+06	1.57349e+06	1.28049e+06	1.56959e+06	1.90277e+06	1.97438e+06	2.49688e+06	2.79077e+06	1.44689e+06	958614	872252	1.05857e+06	2.66919e+06	2.53738e+06	2.88786e+06	3.19196e+06	3.20525e+06	2.96912e+06	1.56179e+06	1.33409e+06	1.25877e+06	2.03466e+06	1.8047e+06	2.02849e+06	2.67818e+06	2.49175e+06	2.55492e+06	1.1248e+06	996058
FT_10.067_561.13889_RP		C30 H24 O11	Full match	No results	No results	-0.45	560.132	561.139	10.067	0	0							No MS2	[M+H]+1		3.80111e+06	3.18782e+06	2.59177e+06	3.17554e+06	3.82214e+06	3.96224e+06	4.9684e+06	5.54798e+06	2.97475e+06	1.88786e+06	1.74587e+06	2.0808e+06	5.20273e+06	4.94119e+06	5.61846e+06	6.16967e+06	6.18958e+06	5.81296e+06	3.01823e+06	2.55752e+06	2.38223e+06	3.91088e+06	3.38012e+06	3.79579e+06	4.96573e+06	4.60023e+06	4.87328e+06	2.04029e+06	1.80753e+06
FT_11.193_528.19204_RP		C21 H29 N5 O11	Full match	No results	No results	-3.02	527.185	528.192	11.193	0	0							DDA for preferred ion	[M+H]+1		2.04456e+06	812815	1.4004e+06	1.7088e+06	2.08146e+06	2.05549e+06	2.78732e+06	2.99243e+06	2.2777e+06	1.0746e+06	1.097e+06	1.30342e+06	2.82535e+06	2.79638e+06	3.08932e+06	3.39414e+06	3.66168e+06	3.26684e+06	2.22453e+06	2.02263e+06	1.74292e+06	2.48736e+06	2.09513e+06	2.28443e+06	2.99146e+06	2.77432e+06	2.85079e+06	1.3113e+06	1.17472e+06
FT_3.035_210.06067_RP		C6 H8 O7	Full match	No results	No results	-0.83	192.027	210.061	3.035	0	0							DDA for preferred ion	[M+NH4]+1		2.63498e+08	2.45522e+08	2.41859e+08	7.65786e+08	576847627	6.67386e+08	9.32738e+06	1.49253e+06	3.44894e+06	3.80618e+08	6.09613e+08	3.83938e+08	4.61485e+06	2.35788e+06	1.92945e+06	1.45038e+06	1.48762e+06	3.08887e+06	1.06335e+08	1.91691e+08	2.78396e+08	1.41512e+06	5.94788e+06	794570	3.31446e+06	1.14888e+06	1.20231e+06	4.13049e+08	3.64932e+08
FT_8.868_480.20736_RP		C20 H33 N O12	Full match	No results	No results	-0.41	479.2	480.207	8.868	0	0							No MS2	[M+H]+1		1.29138e+06	1.08401e+06	930232	1.1964e+06	1.84238e+06	4.37511e+07	1.76292e+06	1.9237e+06	1.33937e+06	650656	616479	551442	1.66133e+06	1.51417e+06	1.71446e+06	2.13843e+06	2.14468e+06	1.9569e+06	922456	804056	774384	1.21295e+06	1.03422e+06	1.19827e+06	1.58935e+06	1.50032e+06	1.65961e+06	678033	646804
FT_9.228_581.16501_RP		C31 H24 N4 O8	Full match	No results	No results	-2.89	580.158	581.165	9.228	0	0							DDA for preferred ion	[M+H]+1		1.16498e+06	1.00485e+06	798663	981928	1.22112e+06	1.22542e+06	1.66948e+06	1.79357e+06	1.0824e+06	635452	596439	608578	1.694e+06	1.67611e+06	1.81852e+06	2.11024e+06	2.28518e+06	2.14627e+06	1.13579e+06	984816	862480	1.52737e+06	1.27013e+06	1.42987e+06	2.0272e+06	2.08481e+06	2.06019e+06	917188	826543
FT_1.686_75.044_RP		C3 H6 O2	Full match	No results	No results	-0.77	74.0367	75.044	1.686	0	0							DDA for preferred ion	[M+H]+1		4.79885e+07	4.3774e+07	3.77001e+07	4.23225e+07	4.90719e+07	4.86639e+07	5.55894e+07	6.11567e+07	5.8634e+07	9.30817e+07	9.35069e+07	3.41504e+07	5.19624e+07	5.72834e+07	6.29878e+07	6.43331e+07	6.57446e+07	6.22695e+07	4.61524e+07	4.17274e+07	3.94588e+07	5.06107e+07	1.10209e+08	150491507	7.46163e+07	7.28675e+07	7.52734e+07	1.72196e+08	3.72236e+07
FT_10.381_399.05504_RP		C13 H14 N6 O5 S2	Full match	No results	No results	2.65	398.048	399.055	10.381	0	0							DDA for preferred ion	[M+H]+1		1.4821e+06	1.15893e+06	984317	1.25952e+06	1.60335e+06	1.50523e+06	2.14056e+06	2.28793e+06	1.31974e+06	788941	753256	869708	2.27463e+06	2.20427e+06	2.45473e+06	2.80286e+06	2.81851e+06	2.73445e+06	1.50935e+06	1.28763e+06	1.22553e+06	2.03293e+06	1.7394e+06	2.09192e+06	2.81951e+06	2.63678e+06	2.79276e+06	1.24896e+06	1.18441e+06
FT_9.847_581.16497_RP		C26 H24 N6 O10	Full match	No results	No results	3.98	580.158	581.165	9.847	0	0							DDA for preferred ion	[M+H]+1		1.38627e+06	1.21228e+06	992356	1.24538e+06	1.51619e+06	1.53829e+06	2.05873e+06	2.16354e+06	1.13386e+06	801093	752390	840210	2.02502e+06	2.02116e+06	2.24745e+06	2.63121e+06	2.60117e+06	2.43174e+06	1.45542e+06	1.24534e+06	1.09256e+06	1.90171e+06	1.50606e+06	1.76682e+06	2.5626e+06	2.45475e+06	2.4461e+06	1.1398e+06	981630
FT_1.367_300.12866_RP		C10 H21 N O9	Full match	No results	No results	-0.83	299.121	300.129	1.367	0	0							DDA for preferred ion	[M+H]+1		4.41995e+07	8.29608e+07	7.43664e+07	2.5687e+08	3.38576e+08	2.70994e+08	1.29519e+06	1.67698e+06	2.68274e+06	3.69407e+08	3.93399e+08	5.68816e+08	2.70799e+06	2.16536e+06	2.20456e+06	2.24465e+06	1.73727e+06	1.62019e+06	8.07781e+07	2.00326e+08	167921889	2.04988e+07	1048239274	1.04789e+08	2.62733e+06	3.00703e+07	3.84109e+07	6.14349e+08	9.76364e+08
FT_4.14_244.08139_RP		C10 H13 N O6	Full match	No results	No results	-0.7	243.074	244.081	4.14	0	0							DDA for preferred ion	[M+H]+1		808836	715759	591433	682241	826731	818530	1.0983e+06	1.24659e+06	1.29819e+06	1.82091e+06	2.91362e+06	2.36729e+06	1.0052e+06	1.05997e+06	1.14242e+06	1.25948e+06	1.33044e+06	1.24891e+06	555561	507213	1.43233e+06	788445	2.61611e+07	868234	1.23375e+06	1.164e+06	1.31706e+06	1.75306e+06	1.5537e+06
FT_10.431_493.09683_RP		C27 H16 N4 O4 S	Full match	No results	No results	0.65	492.09	493.097	10.431	0	0							DDA for preferred ion	[M+H]+1		1.8172e+06	1.50255e+06	1.34234e+06	1.64059e+06	1.92528e+06	1.96308e+06	2.5781e+06	2.77453e+06	1.66307e+06	959345	904974	1.05554e+06	2.57665e+06	2.62877e+06	2.79763e+06	3.15387e+06	3.21842e+06	3.22274e+06	1.56642e+06	1.43932e+06	1.31701e+06	2.13674e+06	1.73656e+06	2.0927e+06	2.74053e+06	2.534e+06	2.63942e+06	1.14017e+06	1.07798e+06
FT_13.255_231.10141_RP		C14 H14 O3	Full match	No results	No results	-0.68	230.094	231.101	13.255	0	0							DDA for preferred ion	[M+H]+1		4.74405e+06	3.54618e+06	2.63226e+06	2.27752e+06	2.81861e+06	2.81654e+06	1.76842e+07	9.17358e+06	7.77977e+06	1.31296e+06	1.21745e+06	1.56535e+06	3.43883e+06	4.02929e+06	3.93569e+06	4.28994e+06	4.47594e+06	4.25003e+06	2.24359e+06	1.90651e+06	1.72968e+06	2.75408e+06	2.31712e+06	2.70043e+06	1.06542e+08	3.38773e+07	3.42421e+07	1.26728e+06	1.16412e+06
FT_1.301_223.09355_RP		C8 H10 N6 O2	Full match	No results	No results	-1.14	222.086	223.094	1.301	0	0							DDA for preferred ion	[M+H]+1		2.16965e+06	2.39466e+06	2.21032e+06	1.20985e+06	1.27221e+06	1.35918e+06	557725	537109	1.94444e+06	669095	897667	684341	1.34079e+06	501924	551511	1.42828e+07	1.45907e+07	672238	523926	542497	666947	1.78436e+06	1.05144e+06	1.62918e+06	3.09461e+06	7.51263e+06	4.5318e+06	804053	790645
FT_2.048_141.06573_RP		C6 H8 N2 O2	Full match	No results	No results	-0.92	140.058	141.066	2.048	0	0							DDA for preferred ion	[M+H]+1		2.89349e+07	2.28751e+07	1.89947e+07	1.72646e+07	2.10473e+07	2.14772e+07	1333769478	8.29803e+08	4.03137e+08	9.98312e+06	8.15594e+06	1.18148e+07	1974294643	1618682655	2005356172	7.58597e+08	3.19491e+08	1053195263	1.68601e+07	1.39514e+07	1.15869e+07	1.64885e+07	1.35946e+07	1.66298e+07	2.30751e+07	1.83479e+08	1.6994e+08	3.68508e+06	4.57223e+06
FT_14.743_269.08609_RP		C6 H16 N6 O2 S2	Full match	No results	No results	4.47	268.079	269.086	14.743	0	0							DDA for preferred ion	[M+H]+1		1.18881e+08	9.67607e+07	8.45173e+07	3.59194e+07	3.81406e+07	3.37295e+07	4.42693e+08	1.58235e+08	8.05468e+07	2.60027e+07	4.30077e+07	6.15383e+07	1.33853e+08	3.18605e+07	3.87541e+07	2.94007e+07	2.45417e+07	1.84184e+07	4.05876e+07	5.64361e+07	4.29329e+07	3.69804e+07	9.33953e+07	7.39483e+07	2.73716e+08	5.33725e+08	3.1365e+08	8.93262e+07	3.91481e+07
FT_1.079_378.89987_RP		C6 H5 O13 P3	Full match	No results	No results	-4.51	377.893	378.9	1.079	0	0							DDA for preferred ion	[M+H]+1		2295912792	1748447058	1415861978	1871415957	2470972271	2397569108	2594753501	2766409965	2569979830	1050826928	9.59629e+08	1166056550	2292067133	2296531296	2538808568	3228299887	3249008487	3094645398	1511017984	1320270632	1251990199	2151171665	1631000175	1930398770	2893458310	2714311855	2891404156	1320918259	1252357949
FT_13.048_263.03915_RP		C9 H10 O9	Full match	No results	No results	-2.3	262.032	263.039	13.048	0	0							DDA for preferred ion	[M+H]+1		1.80434e+08	1.27234e+08	1.54042e+08	300785375	3.94997e+08	4.12824e+08	4.62491e+08	4.2106e+08	476229464	1.42397e+08	1.1697e+08	1.27122e+08	6.62694e+08	8.11033e+08	818953493	7.73166e+08	6.18643e+08	6.20889e+08	3.25098e+08	297984438	200337013	1.73492e+08	164247522	7.54924e+07	3.38387e+08	3.41964e+08	3.30312e+08	1.01137e+08	9.59812e+07
FT_3.212_440.15491_RP		C20 H25 N O10	Full match	No results	No results	-0.49	439.148	440.155	3.212	0	0							DDA for preferred ion	[M+H]+1		717220	631609	506074	560723	693483	689140	1.0203e+06	1.0785e+06	1.14538e+06	377678	361859	404032	909550	954214	1.02483e+06	1.11916e+06	1.1663e+06	1.13653e+06	496294	419812	392676	642023	596060	754128	1.06262e+06	1.0024e+06	1.12862e+06	480919	455214
FT_2.092_215.10246_RP		C9 H14 N2 O4	Full match	No results	No results	-0.81	214.095	215.102	2.092	0	0							DDA for preferred ion	[M+H]+1		911750	1.13479e+06	702147	1.31857e+06	935039	951777	4.48365e+08	2.62859e+08	4.79809e+08	4.09134e+06	8.73324e+06	7.65542e+06	2.63123e+08	2.43567e+08	2.29457e+08	9.9281e+07	1.06325e+08	1.78709e+08	686504	719219	607120	2.47006e+06	1.87789e+07	6.35943e+06	1.62487e+08	266510854	2.34716e+08	809356	3.53462e+06
FT_9.67_289.07046_RP		C15 H12 O6	Full match	No results	No results	-0.68	288.063	289.07	9.67	0	0							DDA for preferred ion	[M+H]+1		5.17328e+06	4.47652e+06	3.59698e+06	4.2459e+06	5.30404e+06	5.26993e+06	6.97228e+06	7.63597e+06	3.56708e+06	2.62977e+06	2.37001e+06	2.88089e+06	6.80195e+06	6.87209e+06	7.19642e+06	8.51493e+06	8.72759e+06	8.0076e+06	4.34013e+06	3.5025e+06	3.22487e+06	5.44804e+06	4.60681e+06	5.23988e+06	7.13596e+06	6.65125e+06	6.63288e+06	2.91782e+06	2.58342e+06
FT_11.221_227.0913_RP		C11 H14 O5	Full match	No results	No results	-0.48	226.084	227.091	11.221	0	0							No MS2	[M+H]+1		3.44305e+06	909589	1.32305e+06	1.58047e+06	2.64637e+06	1.93791e+06	2.69711e+06	2.91227e+06	3.00424e+06	1.70046e+06	914364	1.15729e+06	2.88424e+06	2.76921e+06	3.03396e+06	3.53581e+06	3.48251e+06	3.21959e+06	2.02102e+06	2.90726e+06	1.50092e+06	6.59123e+06	2.6907e+06	1.16673e+07	3.02609e+06	2.98562e+06	3.11502e+06	5.58052e+06	1.27737e+06
FT_9.767_326.12325_RP		C15 H19 N O7	Full match	No results	No results	-0.55	325.116	326.123	9.767	0	0							DDA for preferred ion	[M+H]+1		1.34227e+06	1.16631e+06	970288	1.12934e+06	1.45483e+06	1.40517e+06	1.92694e+06	2.15371e+06	1.02554e+06	745629	679521	775789	1.98525e+06	1.98717e+06	2.14504e+06	2.5201e+06	2.58259e+06	2.37681e+06	1.29644e+06	1.15188e+06	1.03725e+06	1.69523e+06	1.43342e+06	1.73635e+06	2.41957e+06	2.36934e+06	2.26373e+06	1.09867e+06	966463
FT_11.33_593.16505_RP		C31 H28 O12	Full match	No results	No results	-0.52	592.158	593.165	11.33	0	0							DDA for preferred ion	[M+H]+1		2.68012e+06	1.18312e+06	1.8375e+06	2.22681e+06	2.69515e+06	2.66911e+06	3.40082e+06	3.68402e+06	2.87766e+06	1.24779e+06	1.21116e+06	1.38248e+06	3.10189e+06	3.17517e+06	3.45691e+06	3.78207e+06	3.89746e+06	3.60884e+06	1.90051e+06	1.69434e+06	1.46097e+06	2.26956e+06	1.94058e+06	2.2303e+06	2.54605e+06	2.4465e+06	2.57177e+06	1.13424e+06	1.02051e+06
FT_5.499_169.09706_RP		C8 H12 N2 O2	Full match	No results	No results	-0.57	168.09	169.097	5.499	0	0							DDA for preferred ion	[M+H]+1		813716	1.76654e+06	1.38306e+06	708046	923216	901899	5.80907e+06	5.94534e+06	7.71266e+06	405698	393433	776814	1.02835e+06	9.19789e+06	1.61944e+07	7.25644e+06	7.08621e+06	1.27509e+06	567269	1.63271e+06	1.81774e+06	697812	1.0976e+06	775415	6.52996e+06	4.1665e+06	1.19659e+06	913292	847804
FT_9.298_579.14926_RP		C31 H22 N4 O8	Full match	No results	No results	-3.08	578.142	579.149	9.298	0	0							DDA for preferred ion	[M+H]+1		1.71275e+06	1.41774e+06	1.14054e+06	1.39095e+06	1.73663e+06	1.73646e+06	2.32941e+06	2.43213e+06	1.55752e+06	870294	771770	787831	2.13468e+06	2.13473e+06	2.30369e+06	2.67147e+06	2.79849e+06	2.54035e+06	1.20439e+06	1.13235e+06	1.02332e+06	1.63951e+06	1.3934e+06	1.58865e+06	2.03232e+06	2.099e+06	1.99432e+06	886693	787782
FT_9.013_317.10179_RP		C17 H16 O6	Full match	No results	No results	-0.56	316.095	317.102	9.013	0	0							No MS2	[M+H]+1		1.6667e+06	1.34875e+06	1.10178e+06	1.39163e+06	1.7395e+06	1.65365e+06	2.24509e+06	2.5354e+06	1.94155e+06	905593	788322	752280	2.44151e+06	2.22465e+06	2.41257e+06	2.81e+06	3.00572e+06	2.80217e+06	1.35784e+06	1.20841e+06	1.09754e+06	1.80908e+06	1.53204e+06	1.75855e+06	2.35598e+06	2.47126e+06	2.40049e+06	1.08175e+06	956341
FT_1.818_330.13928_RP		C11 H23 N O10	Full match	No results	No results	-0.59	329.132	330.139	1.818	0	0							DDA for preferred ion	[M+H]+1		2.13246e+07	3.5395e+07	3.48927e+07	1.75008e+07	1.50366e+07	1.38624e+07	1.63121e+06	1.78683e+06	1.91628e+06	1.54256e+07	2.65023e+07	1.99997e+07	1.51629e+06	1.66748e+06	1.68567e+06	1.79194e+06	2.97117e+06	1.89906e+06	7.90501e+06	1.12369e+07	1.18055e+07	1.58655e+07	4.60324e+07	3.16583e+07	1.72139e+06	1.7115e+06	1.78031e+06	1.9724e+07	1.89794e+07
FT_1.083_462.86111_RP		C5 H5 N8 O4 P3 S4	Full match	No results	No results	1.92	461.854	462.861	1.083	0	0							DDA for preferred ion	[M+H]+1		2071563862	1676589713	1354200251	1654942916	2108961437	2088566880	2973256511	3241240560	3069487204	9.06107e+08	8.54739e+08	1011394047	2915990665	2873002085	3171736322	3072058101	3101159568	3116012037	1308798118	1114143542	1073370206	1854400478	1381472104	1680102293	2928968395	2793667914	2947329478	1154897446	1114065870
FT_9.98_395.11225_RP		C22 H18 O7	Full match	No results	No results	-0.7	394.105	395.112	9.98	0	0							No MS2	[M+H]+1		1.69588e+06	1.49286e+06	1.182e+06	1.44041e+06	1.75122e+06	1.6843e+06	2.19726e+06	2.45673e+06	1.26347e+06	823710	789182	860060	2.28954e+06	2.25477e+06	2.37539e+06	2.74772e+06	2.74596e+06	2.67581e+06	1.2671e+06	1.12633e+06	1.02838e+06	1.62585e+06	1.37282e+06	1.53558e+06	2.10376e+06	2.1143e+06	2.06951e+06	844006	758309
FT_10.829_291.0861_RP		C15 H14 O6	Full match	No results	No results	-0.72	290.079	291.086	10.829	0	0							DDA for preferred ion	[M+H]+1		5.16986e+06	2.98544e+06	3.37708e+06	4.10924e+06	4.99143e+06	4.93842e+06	6.56072e+06	7.34828e+06	5.01757e+06	2.55032e+06	2.27728e+06	2.79036e+06	6.51938e+06	6.68484e+06	7.03775e+06	8.51307e+06	8.59961e+06	8.06355e+06	4.13762e+06	3.74469e+06	3.16847e+06	5.22067e+06	4.40867e+06	5.24584e+06	6406425	6.47477e+06	6.53591e+06	2.82133e+06	2.54639e+06
FT_9.093_137.05961_RP		C8 H8 O2	Full match	No results	No results	-0.74	136.052	137.06	9.093	0	0							No MS2	[M+H]+1		1.36721e+07	1.06636e+07	8.86698e+06	1.44083e+07	9.4783e+06	9.79827e+06	1.4441e+07	1.39169e+07	1.41046e+07	5.61723e+06	4.6267e+06	1.26895e+07	1.77369e+07	6.35224e+07	1.41837e+07	7.04421e+07	6.0757e+06	6.11702e+06	1.17894e+07	9.05069e+06	9.04631e+06	4.85437e+07	3.232e+07	9.6989e+06	2.21928e+07	1.38324e+07	1.38464e+07	4.14599e+06	9.12836e+06
FT_10.511_197.0807_RP		C10 H12 O4	Full match	No results	No results	-0.72	196.073	197.081	10.511	0	0							DDA for preferred ion	[M+H]+1		58022910	1.40674e+07	5.34628e+07	3.21596e+07	4.73176e+07	5.74831e+07	2.55539e+07	9.13983e+06	3.23109e+07	2.90664e+07	1.11496e+07	3.83792e+06	5.12446e+07	3.85932e+07	1.02138e+07	4.24014e+07	1.08774e+07	2.91477e+07	7.58567e+07	1.98134e+07	4.81925e+07	9.88922e+07	7.25477e+07	2.469e+07	3.68173e+07	2.81408e+07	2.01131e+07	8.92929e+06	5.2195e+07
FT_2.943_292.15011_RP		C11 H21 N3 O6	Full match	No results	No results	-0.71	291.143	292.15	2.943	0	0							DDA for preferred ion	[M+H]+1		940857	775112	1.5566e+06	6.38707e+08	383242471	5.3654e+08	1.2135e+06	1.36032e+06	1.42828e+06	1.98188e+08	1012553056	3.40001e+08	1.1255e+06	1.18559e+06	1.31382e+06	1.40312e+06	1.52437e+06	1.44221e+06	1.19078e+07	4.22302e+07	7.60769e+07	1.16133e+07	5.88324e+07	1.60833e+07	1.36094e+06	1.37179e+06	1.45485e+06	5.82148e+08	8.42336e+08
FT_11.582_257.08065_RP		C15 H12 O4	Full match	No results	No results	-0.73	256.073	257.081	11.582	0	0							DDA for preferred ion	[M+H]+1		2.30184e+06	1.31084e+06	1.56336e+06	1.91949e+06	2.31707e+06	2.34656e+06	3.14167e+06	3.34863e+06	2.73818e+06	1.15326e+06	1.06845e+06	1.32854e+06	3.1805e+06	3.0763e+06	3.34508e+06	3.9624e+06	3.98778e+06	3.68034e+06	1.97096e+06	1.6934e+06	1.54439e+06	2.61026e+06	2.07151e+06	2.4088e+06	3.0986e+06	2.92049e+06	3.03473e+06	1.28273e+06	1.1686e+06
FT_1.321_133.04937_RP		C5 H8 O4	Full match	No results	No results	-1.12	132.042	133.049	1.321	0	0							DDA for preferred ion	[M+H]+1		6.52992e+08	5.78929e+08	6.89757e+08	7.188e+08	7.40811e+08	701058187	3.68025e+06	3.42785e+06	5.98933e+06	3.32298e+08	3.22263e+08	309750641	1.65583e+06	7.08824e+06	1.40574e+06	3.18476e+06	1.08938e+07	2.0187e+06	1.74022e+08	2.09327e+08	2.76746e+08	2.14575e+07	1.4716e+08	1.44115e+07	5.55258e+06	1.38668e+07	1.1732e+07	4.72551e+08	3.77367e+08
FT_11.873_197.11704_RP		C11 H16 O3	Full match	No results	No results	-0.92	196.11	197.117	11.873	0	0							DDA for preferred ion	[M+H]+1		1.18912e+08	1.34745e+08	4.86308e+07	2.64545e+08	2.98752e+08	3.00203e+08	1.27242e+08	114988476	1.30938e+08	3.43153e+08	2.83485e+08	4.55087e+08	1.54049e+08	1.8249e+08	1.65304e+08	1.89022e+08	2.1813e+08	138740077	1636985020	984572666	6.36402e+08	782983762	7.97797e+08	9.28092e+08	8.94454e+07	8.64337e+07	1.25369e+08	3.8656e+08	2.82775e+08
FT_8.786_245.05886_RP		C9 H12 N2 O4 S	Full match	No results	No results	-0.77	244.052	245.059	8.786	0	0							DDA for preferred ion	[M+H]+1		1.36684e+06	1.14256e+06	939374	1.14374e+06	1.47082e+06	1.4212e+06	1.82856e+06	2.07644e+06	1.75142e+06	2.88686e+06	2.63931e+06	1.32431e+06	5.12538e+06	9.52353e+06	5.74837e+06	1.56839e+07	1.04052e+07	7.82971e+06	2.58252e+06	5.21148e+06	3.44914e+06	1.42742e+07	7.54867e+06	1.16686e+07	1.78034e+06	1.72293e+06	1.81423e+06	2.04572e+06	1.4376e+06
FT_13.612_381.13301_RP		C22 H20 O6	Full match	No results	No results	-0.66	380.126	381.133	13.612	0	0							DDA for preferred ion	[M+H]+1		3.95799e+06	2.88141e+06	2.81081e+06	3.27933e+06	4.03927e+06	3.97517e+06	5.53844e+06	5.62144e+06	5.22237e+06	1.79536e+06	1.77515e+06	2.05952e+06	5.05743e+06	5.04132e+06	5.53452e+06	6.12809e+06	6.76531e+06	5.9085e+06	3.15999e+06	2.61057e+06	2.44606e+06	3.85644e+06	3.28936e+06	3.8164e+06	4.34772e+06	4.44385e+06	4.52008e+06	1.99893e+06	1.8053e+06
FT_12.862_287.03913_RP		C8 H10 N6 O2 S2	Full match	No results	No results	4.14	286.032	287.039	12.862	0	0							DDA for preferred ion	[M+H]+1		2.62715e+06	1.73112e+06	2.31731e+06	2.22409e+06	2.73652e+06	2.83831e+06	3.46952e+06	3.89634e+06	4.13938e+06	1.33541e+06	1.29973e+06	1.54436e+06	3.6235e+06	3.70572e+06	4.31379e+06	4.69382e+06	4.86995e+06	4.35317e+06	2.5074e+06	2.20601e+06	2.07678e+06	3.29334e+06	2.79568e+06	3.35905e+06	4.14647e+06	4.44137e+06	4.33223e+06	1.9174e+06	1.79167e+06
FT_0.947_218.94799_RP		C2 H7 N2 O2 P S3	Full match	No results	No results	-0.01	217.941	218.948	0.947	0	0							No MS2	[M+H]+1		4.98085e+08	4.87285e+08	4.12427e+08	5.14279e+08	4.84047e+08	5.04938e+08	9.19243e+08	957274993	1000323107	310694869	2.62738e+08	344193836	8.84933e+08	8.41777e+08	9.53971e+08	1014294473	1095099609	9.62487e+08	4.86953e+08	4.47929e+08	3.6525e+08	4.56112e+08	4.04777e+08	4.5481e+08	1072631860	1119630716	1173152142	4.30947e+08	325269398
FT_9.517_423.12812_RP		C20 H22 O10	Full match	No results	No results	-1.07	422.121	423.128	9.517	0	0							No MS2	[M+H]+1		2.29727e+06	1.82307e+06	1.51513e+06	1.7763e+06	2.22439e+06	2.14966e+06	2.83078e+06	3.04104e+06	1.71742e+06	1.00984e+06	952972	974451	2.48495e+06	2.49977e+06	2.66835e+06	2.90888e+06	3.1919e+06	2.80187e+06	1.43014e+06	1.32751e+06	1.07685e+06	1.67667e+06	1.50298e+06	1.66541e+06	2.03667e+06	2.21006e+06	2.0261e+06	1.01967e+06	766733
FT_1.641_492.19205_RP		C17 H33 N O15	Full match	No results	No results	-0.51	491.185	492.192	1.641	0	0							DDA for preferred ion	[M+H]+1		3.22883e+06	5.45776e+06	2.84892e+06	3.21142e+06	3.73567e+06	3.57057e+06	5.13569e+06	5.52661e+06	6.60156e+06	4.03427e+06	2.9716e+06	2.91543e+06	6.08497e+06	6.27297e+06	6.5315e+06	5.66103e+06	5.53594e+06	6.73173e+06	2.48222e+06	3.76776e+06	2.69582e+06	7.47992e+06	7.21667e+06	7.50121e+06	7.50902e+06	7.5858e+06	9.32114e+06	3.74114e+06	4.00962e+06
FT_11.568_233.08068_RP		C13 H12 O4	Full match	No results	No results	-0.68	232.073	233.081	11.568	0	0							DDA for preferred ion	[M+H]+1		1.80416e+06	1.02927e+06	1.22279e+06	1.52912e+06	1.84922e+06	1.87618e+06	2.55389e+06	2.69781e+06	2.23419e+06	1.96633e+06	2.07027e+06	1.12623e+06	2.5461e+06	2.61253e+06	2.84633e+06	3.41831e+06	3.33355e+06	3.1876e+06	1.06753e+07	8.82946e+06	6.00964e+06	7.75704e+06	2.2138e+07	2.70395e+07	3.04033e+06	2.78663e+06	2.93682e+06	1.24454e+06	1.14738e+06
FT_6.745_361.09159_RP		C18 H16 O8	Full match	No results	No results	-0.58	360.084	361.092	6.745	0	0							DDA for preferred ion	[M+H]+1		948177	792415	669815	836425	1.03669e+06	956412	1.27344e+06	1.44943e+06	1.44512e+06	455269	429797	452312	1.0775e+06	822228	974169	1.29418e+06	1.28095e+06	1.21305e+06	543326	461693	433605	669453	605141	728330	940407	882071	971003	380585	347477
FT_1.411_191.10248_RP		C7 H14 N2 O4	Full match	No results	No results	-0.8	190.095	191.102	1.411	0	0							DDA for preferred ion	[M+H]+1		5.75862e+08	5.89732e+08	7.33343e+08	1602766218	1097778106	1249534145	1.21393e+07	5.47602e+06	1.5808e+07	8.4104e+08	812644193	5.16845e+08	1.09897e+07	1.07663e+07	9.63142e+06	8.29272e+06	2.43799e+06	6.87372e+06	485029252	679386143	8.05972e+08	1816439485	1082155036	1409704311	7.60045e+06	1.3871e+07	1.42603e+08	5.74282e+08	6.46659e+08
FT_15.485_262.23749_RP		C14 H31 N O3	Full match	No results	No results	-0.7	261.23	262.237	15.485	0	0							DDA for preferred ion	[M+H]+1		1.64017e+08	2.63417e+08	7.52274e+08	4.2422e+08	6.75793e+08	638594104	7.87717e+08	8.83157e+08	1471818790	6.17212e+07	223142321	1.51661e+08	9.98687e+07	361408936	2.12051e+08	2.05871e+08	1.86386e+08	1.92356e+08	2.91252e+08	7.3354e+08	5.90504e+07	4.01815e+08	2.3562e+08	1.39947e+08	7.13501e+08	1179439546	1120757825	3.63253e+08	1.46091e+08
FT_9.738_333.0446_RP		C7 H17 N4 O5 P S2	Full match	No results	No results	-1.43	332.037	333.045	9.738	0	0							DDA for preferred ion	[M+H]+1		1.77999e+06	1.54317e+06	1.21789e+06	1.47455e+06	1.84025e+06	1.85287e+06	2.49882e+06	2.81608e+06	1.32906e+06	945985	862135	1.05673e+06	2.53853e+06	2.48225e+06	2.77208e+06	3.15095e+06	3.32305e+06	3.05658e+06	1.72877e+06	1.46331e+06	1.29144e+06	2.22216e+06	1.88314e+06	2.13548e+06	2.94702e+06	2.81798e+06	2.81917e+06	1.35262e+06	1.11782e+06
FT_10.508_289.07047_RP		C15 H12 O6	Full match	No results	No results	-0.67	288.063	289.07	10.508	0	0							DDA for preferred ion	[M+H]+1		1.76253e+06	1.39411e+06	1.39723e+06	5.85532e+06	3.56864e+06	9.28836e+06	1.53604e+07	4.59073e+06	1.71453e+06	9.4851e+06	8.20834e+06	8.8625e+06	1.67603e+07	1.29587e+07	7.3008e+06	3.39408e+06	3.66533e+06	3.19832e+06	1.18494e+07	9.20142e+06	1.12213e+07	1.96855e+07	1.66123e+07	2.42644e+07	3.15599e+06	3.05217e+06	3.67962e+06	1.89471e+07	1.80108e+07
FT_2.52_301.09155_RP		C13 H16 O8	Full match	No results	No results	-0.81	300.084	301.092	2.52	0	0							No MS2	[M+H]+1		766870	644407	534791	594227	731707	688484	1.00827e+06	1.08004e+06	1.14505e+06	388576	371887	424725	932652	934259	1.06683e+06	1.1012e+06	1.15829e+06	1.12295e+06	474228	435537	407764	700535	553102	700153	1.02413e+06	1.01241e+06	1.04906e+06	481160	457061
FT_2.179_70.06507_RP		C4 H7 N	Full match	No results	No results	-0.85	69.0578	70.0651	2.179	0	0							DDA for preferred ion	[M+H]+1		2.3539e+07	2.44143e+07	2.1374e+07	7.02891e+08	5.4769e+08	5.51528e+08	3.33332e+07	3.69678e+07	3.11685e+07	2.36287e+08	2.76444e+08	1.72618e+08	5.29866e+06	1.97975e+06	5.15076e+06	2.74719e+07	8.59095e+06	2.53288e+07	101972396	2.08444e+08	2.46144e+08	1604771951	8.09122e+08	8.35573e+08	2.60345e+07	3.07725e+07	3.65636e+07	4.12045e+08	6.49284e+08
FT_7.504_710.20726_RP		C35 H35 N O15	Full match	No results	No results	-0.97	709.2	710.207	7.504	0	0							DDA for preferred ion	[M+H]+1		1.10119e+06	979413	782936	986658	1.19608e+06	1.21548e+06	1.49881e+06	1.67657e+06	1.72324e+06	547571	513874	321152	1.27464e+06	736457	781379	1.57827e+06	1.59338e+06	1.47325e+06	658887	581376	547557	808591	736896	885576	1.10225e+06	1.1019e+06	1.11812e+06	496048	430155
FT_1.952_171.07629_RP		C7 H10 N2 O3	Full match	No results	No results	-0.73	170.069	171.076	1.952	0	0							DDA for preferred ion	[M+H]+1		1.2801e+06	2.34494e+06	4.71343e+06	3.37217e+06	1.40253e+06	1.39964e+06	1.52509e+06	1.61425e+06	1.741e+07	1.64925e+06	1.42492e+06	1.06055e+06	4.1517e+07	1.06148e+07	3.6419e+07	7.19158e+06	8.07232e+06	2.19183e+07	1.15452e+07	3.65462e+06	1.11337e+06	1.36122e+06	1.57609e+06	1.87148e+06	9.85381e+06	8.51039e+06	7.78323e+06	1.26509e+06	1.18916e+06
FT_11.929_227.09123_RP		C11 H14 O5	Full match	No results	No results	-0.78	226.084	227.091	11.929	0	0							DDA for preferred ion	[M+H]+1		2.00906e+07	2.48223e+07	2.01777e+07	2.95186e+06	2.19401e+06	2.96703e+06	1.16244e+07	3.11029e+06	9.47922e+06	2.17439e+06	1.64646e+06	1.22727e+06	2.99197e+06	6.4375e+06	3.38112e+06	3.64965e+06	3.90391e+06	3.59e+06	2.26894e+06	1.73674e+06	1.62147e+06	5.89741e+07	1.22911e+08	2.54574e+06	3.52857e+07	1.94709e+07	2.57396e+07	1.77751e+06	2.35928e+06
FT_9.362_431.08122_RP		C14 H18 N6 O6 S2	Full match	No results	No results	2.37	430.074	431.081	9.362	0	0							DDA for preferred ion	[M+H]+1		2.04459e+06	1.75689e+06	1.413e+06	1.74594e+06	2.16652e+06	2.07876e+06	1.3407e+07	3.23063e+06	2.061e+06	1.06608e+06	960800	975313	2.85147e+06	2.86456e+06	3.06854e+06	3.46375e+06	3.51485e+06	3.30671e+06	1.60808e+06	1.44443e+06	1.29103e+06	2.09006e+06	1.84197e+06	2.1168e+06	3.33624e+06	2.86286e+06	2.83316e+06	1.26077e+06	1.0563e+06
FT_0.957_125.98609_RP		C H3 N O4 S	Full match	No results	No results	4.31	124.979	125.986	0.957	0	0							DDA for preferred ion	[M+H]+1		5.24547e+08	477866031	4.03805e+08	3.83139e+08	3.88903e+08	3.96165e+08	5.22663e+08	4.64063e+08	5.4604e+08	246712651	2.14215e+08	2.93452e+08	4.84573e+08	418988789	514387621	5.17026e+08	633128452	4.8946e+08	3.68522e+08	3.49463e+08	2.87052e+08	3.94667e+08	3.0612e+08	3.86289e+08	6.7816e+08	7.15377e+08	717412199	3.41984e+08	2.76935e+08
FT_7.442_250.09335_RP		C10 H11 N5 O3	Full match	No results	No results	-0.47	249.086	250.093	7.442	0	0							DDA for preferred ion	[M+H]+1		2.36168e+06	2.01374e+06	1.70988e+06	2.1558e+06	2.56017e+06	2.55713e+06	3.38118e+06	3.69796e+06	3.85724e+06	1.23447e+06	1.12172e+06	730377	2.94993e+06	1.53843e+06	1.77828e+06	3.58722e+06	3.68731e+06	3.47925e+06	1.53324e+06	1.3454e+06	1.25624e+06	2.00537e+06	1.71611e+06	1.98659e+06	2.60078e+06	2.68696e+06	2.78475e+06	1.13805e+06	1.01533e+06
FT_17.115_202.17998_RP		C11 H23 N O2	Full match	No results	No results	-0.87	201.173	202.18	17.115	0	0							DDA for preferred ion	[M+H]+1		2.65311e+08	5.47041e+08	2.35845e+08	3.94805e+08	1.73883e+08	691787124	1217394798	842056646	1087608381	2.01179e+08	2.42005e+08	1.27952e+08	2.20449e+08	7.5176e+08	8.8523e+08	6.84762e+08	8.33534e+08	4.78652e+08	6.41615e+08	8.59649e+08	283345589	1138657716	969899432	5.8799e+08	6.99554e+08	2086646678	9.1499e+08	7.41872e+08	2.78674e+08
FT_1.749_259.08103_RP		C8 H6 N10 O	Full match	No results	No results	4.45	258.074	259.081	1.749	0	0							No MS2	[M+H]+1		2.8962e+06	2.43628e+06	2.1361e+06	3.0972e+06	3.3974e+06	3.39109e+06	3.80391e+06	4.18715e+06	4.25547e+06	2.72263e+06	3.52511e+06	3.47278e+06	3.52549e+06	3.61941e+06	3.93519e+06	4.2779e+06	4.38232e+06	4.39032e+06	2.36682e+06	2.39705e+06	2.45665e+06	3.78349e+06	1.53078e+07	1.51261e+07	3.82324e+06	3.81065e+06	3.85975e+06	2.37681e+06	5.37289e+06
FT_2.518_470.16525_RP		C21 H24 O11	Full match	No results	No results	-0.95	452.131	470.165	2.518	0	0							No MS2	[M+NH4]+1		810543	681091	565222	627944	773207	727517	1.06523e+06	1.14102e+06	1.20968e+06	410430	392794	457485	984880	986557	1.12653e+06	1.16265e+06	1.22291e+06	1.18557e+06	500473	459632	430313	739146	583576	738714	1.08017e+06	1.06779e+06	1.10643e+06	507339	481920
FT_2.565_470.16537_RP		C22 H23 N5 O7	Full match	No results	No results	-3.52	469.158	470.165	2.565	0	0							No MS2	[M+H]+1		811974	750253	585199	632878	727692	729298	1.09613e+06	1.16525e+06	1.21513e+06	415806	390333	445167	1.02409e+06	1.0076e+06	1.07553e+06	1.15204e+06	1.23129e+06	1.2061e+06	512441	454279	422119	734515	601948	748751	1.1047e+06	1.1181e+06	1.15279e+06	504161	478900
FT_2.373_432.17095_RP		C15 H29 N O13	Full match	No results	No results	-0.5	431.164	432.171	2.373	0	0							DDA for preferred ion	[M+H]+1		3.19589e+06	2.76792e+06	2.35521e+06	1.30795e+07	2.98447e+06	3.18211e+06	4.06438e+06	4.45802e+06	4.7429e+06	1.60946e+06	1.68358e+06	2.716e+06	3.59133e+06	3.57525e+06	4.00595e+06	4.37479e+06	4.60851e+06	4.5196e+06	2.02319e+06	2.97534e+06	3.08518e+06	1.10176e+07	9.38744e+06	1.59529e+07	4.30167e+06	4.51397e+06	4.41594e+06	2.4645e+06	2.06725e+06
FT_1.968_81.03343_RP		C5 H4 O	Full match	No results	No results	-0.75	80.0262	81.0334	1.968	0	0							DDA for preferred ion	[M+H]+1		1.29394e+06	3.55806e+06	8.27212e+06	3.36907e+06	1.28136e+06	2.73031e+06	905142	958005	1.08442e+06	4.00596e+06	6.57465e+06	6.62224e+06	1.80439e+06	2.52805e+06	1.84698e+06	958750	996533	1.00203e+06	7.57385e+06	7.50506e+06	4.96492e+06	1.24181e+06	8.83416e+06	1.42828e+06	1.03013e+07	1.14381e+07	964788	5.26949e+06	4.11856e+06
FT_1.348_224.9636_RP		C4 H4 N2 O5 S2	Full match	No results	No results	0.73	223.956	224.964	1.348	0	0							DDA for preferred ion	[M+H]+1		2.83089e+08	2.2112e+08	1.61045e+08	3.02126e+08	4.81035e+08	4.78166e+08	6.19807e+08	6.7263e+08	6.48851e+08	9.43661e+07	1.59451e+08	140394800	6.56827e+08	5.54681e+08	6.30689e+08	7.92331e+08	2517088427	7.13251e+08	3.4798e+08	1.56353e+08	2.664e+08	5.71455e+08	3.64271e+08	5.43798e+08	7.45743e+08	6.43437e+08	7.3748e+08	119494128	1.2391e+08
FT_12.86_447.09141_RP		C24 H19 N2 O3 P S	Full match	No results	No results	-2.84	446.084	447.091	12.86	0	0							No MS2	[M+H]+1		2.26586e+06	1.49205e+06	1.99593e+06	1.84365e+06	2.34396e+06	2.42943e+06	2.94056e+06	3.31092e+06	3.42651e+06	1.12615e+06	1.0952e+06	1.30032e+06	2.95291e+06	3.095e+06	3.4725e+06	3.89377e+06	4.03637e+06	3.60491e+06	2.03844e+06	1.74043e+06	1.68506e+06	2.64796e+06	2.24549e+06	2.69517e+06	3.26138e+06	3.48925e+06	3.3995e+06	1.47878e+06	1.38003e+06
FT_12.445_659.1755_RP		C32 H22 N10 O7	Full match	No results	No results	1.41	658.168	659.176	12.445	0	0							No MS2	[M+H]+1		2.42808e+06	1.49923e+06	1.74064e+06	1.96142e+06	2.50467e+06	2.60142e+06	3.28086e+06	3.43679e+06	3.37152e+06	1.1924e+06	1.17755e+06	1.34876e+06	3.18887e+06	3.3071e+06	3.56164e+06	4.24011e+06	4.1512e+06	3.82575e+06	2.06948e+06	1.76388e+06	1.60194e+06	2.6609e+06	2.17057e+06	2.54382e+06	3.03468e+06	2.96128e+06	2.93329e+06	1.32537e+06	1.12837e+06
FT_10.725_341.10723_RP		C9 H20 N6 O4 S2	Full match	No results	No results	3.57	340.1	341.107	10.725	0	0							DDA for preferred ion	[M+H]+1		2.38541e+07	3.98817e+06	1.98585e+07	1.26604e+06	1.5888e+06	1.59424e+06	3.09268e+06	2.27219e+06	3.5319e+06	790296	728056	845062	2.00739e+06	2.09769e+06	2.28006e+06	2.73566e+06	2.77826e+06	2.43771e+06	1.34647e+06	1.16834e+06	1.05374e+06	1.74158e+06	1.44316e+06	1.66833e+06	2.2013e+07	5.34573e+07	2.60516e+07	962224	866682
FT_1.288_330.13917_RP		C11 H20 O10	Full match	No results	No results	-0.98	312.105	330.139	1.288	0	0							DDA for preferred ion	[M+NH4]+1		3.77041e+06	4.37552e+06	4.06723e+06	2.06306e+06	2.15293e+06	2.13243e+06	1.33786e+06	1.2398e+06	1.33359e+06	1.26562e+06	1.66952e+06	1.65517e+06	1.07722e+06	856818	987658	989572	1.06174e+06	1.00807e+06	1.04597e+06	1.38462e+06	4.06723e+07	1.26243e+06	1.77043e+06	1.29985e+06	1.15026e+06	1.19528e+06	1.30964e+06	1.80612e+06	1.93741e+06
FT_1.289_330.13923_RP		C12 H19 N5 O6	Full match	No results	No results	-4.8	329.132	330.139	1.289	0	0							DDA for preferred ion	[M+H]+1		4.14569e+06	4.57265e+06	4.21789e+06	2.13948e+06	2.23268e+06	2.21142e+06	1.38741e+06	1.2398e+06	1.38299e+06	1.3125e+06	1.68002e+06	1.71648e+06	1.07722e+06	892175	1.02424e+06	1.08377e+06	1.10106e+06	1.04541e+06	1.08471e+06	1.43591e+06	4.06723e+07	1.30919e+06	1.77043e+06	1.348e+06	1.19287e+06	1.23242e+06	1.35816e+06	1.87302e+06	2.00917e+06
FT_1.412_398.16531_RP		C15 H27 N O11	Full match	No results	No results	-0.94	397.158	398.165	1.412	0	0							DDA for preferred ion	[M+H]+1		632125	1.16887e+06	577894	3.59609e+06	3.2142e+06	2.62206e+06	664541	742185	741644	5.26192e+06	8.75386e+06	9.08871e+06	556828	578465	614709	678103	688509	703968	850205	2.80928e+06	3.59434e+06	1.68107e+06	2.10702e+06	1.23751e+06	790505	782636	849871	8.18259e+06	1.43784e+07
FT_10.564_528.19201_RP		C21 H29 N5 O11	Full match	No results	No results	-3.08	527.185	528.192	10.564	0	0							DDA for preferred ion	[M+H]+1		1.77429e+06	1.29769e+06	1.24155e+06	1.56842e+06	1.86406e+06	1.8391e+06	2.46652e+06	2.69631e+06	1.6623e+06	2.02709e+06	2.95325e+06	6.31541e+06	2.41699e+06	2.48797e+06	2.67764e+06	3.00669e+06	3.27441e+06	2.94616e+06	1.55111e+06	1.37149e+06	1.25018e+06	2.15835e+06	1.7975e+06	2.04042e+06	2.53317e+06	2.58192e+06	2.66103e+06	8.81018e+06	7.29727e+06
FT_13.907_297.08099_RP		C7 H16 N6 O3 S2	Full match	No results	No results	4	296.074	297.081	13.907	0	0							DDA for preferred ion	[M+H]+1		2.0971e+08	1.73867e+08	1.63124e+08	4.06164e+08	4.62213e+08	4.41325e+08	5.74361e+08	5.81492e+08	6.23038e+08	3.65152e+08	4.80206e+08	4.7635e+08	1365472177	1224747722	1267971146	1559449392	1017157251	1628860021	5.96546e+08	800113176	5.4695e+08	1188721863	964010688	1219045776	3.69768e+08	4.77348e+08	3.73519e+08	5.48517e+08	4.6575e+08
FT_7.824_168.1018_RP		C9 H13 N O2	Full match	No results	No results	-0.65	167.095	168.102	7.824	0	0							DDA for preferred ion	[M+H]+1		1.48632e+07	2.19869e+07	1.85286e+07	8.52152e+06	9.92066e+06	1.02541e+07	1.40824e+07	1.48502e+07	1.45728e+08	9.36685e+06	4.8814e+06	3.16983e+06	1.80269e+07	8.37296e+06	1.35094e+07	1.64978e+07	1.47976e+08	1.37226e+08	5.52409e+07	5.21069e+07	6.60221e+06	7.88609e+07	5.42178e+07	6.36774e+07	1.05829e+08	9.74727e+07	1.07919e+08	4.49447e+07	4.02591e+07
FT_3.504_140.07048_RP		C7 H9 N O2	Full match	No results	No results	-0.89	139.063	140.07	3.504	0	0							DDA for preferred ion	[M+H]+1		4.23093e+06	3.98752e+06	2.90972e+06	1.44036e+06	2.45669e+06	1.81585e+06	1.09619e+06	1.21522e+06	1.14301e+07	511104	408552	1.24882e+06	1.41854e+06	1.75118e+06	1.22043e+06	1.32947e+06	1.391e+06	1.35669e+06	5.15195e+06	4.73832e+06	4.22738e+06	4.79939e+06	1.60171e+06	947566	6.51035e+06	1.69166e+06	5.94278e+06	658894	615671
FT_3.426_182.08105_RP		C9 H11 N O3	Full match	No results	No results	-0.67	181.074	182.081	3.426	0	0							DDA for preferred ion	[M+H]+1		1.09381e+07	7.08924e+06	4.56981e+06	5.70519e+06	6.45993e+06	7.47341e+06	5.65045e+06	6.78138e+06	1.20508e+07	4.92302e+06	7.89745e+06	6.03528e+06	1.03222e+07	1.89577e+07	1.28804e+07	1.63485e+07	8.25605e+06	8.90674e+06	5.71453e+06	7.76086e+06	5.09084e+06	6.14254e+06	8.57273e+06	7.07236e+06	9.61379e+06	1.33383e+07	8.97863e+06	4.58742e+06	924683
FT_13.881_401.15922_RP		C22 H24 O7	Full match	No results	No results	-0.64	400.152	401.159	13.881	0	0							DDA for preferred ion	[M+H]+1		5.58092e+07	4.93332e+07	3.9982e+07	2.71418e+06	3.4735e+06	3.39386e+06	4.50742e+06	4.63595e+06	4.71222e+06	6.02969e+06	4.30655e+06	1.97804e+07	4.48854e+06	4.73492e+06	5.01858e+06	5.51616e+06	5.6206e+06	5.43051e+06	2.92935e+06	3.02234e+06	9.24939e+06	6.28587e+07	2.63401e+08	8.44652e+07	5.44751e+07	3.92571e+07	3.99119e+07	6.92558e+06	1.93604e+07
FT_6.788_213.08684_RP		C9 H12 N2 O4	Full match	No results	No results	-0.68	212.08	213.087	6.788	0	0							DDA for preferred ion	[M+H]+1		5.71375e+06	7.0416e+06	5.70164e+06	6.72039e+06	3.58512e+06	6.02517e+06	1.86914e+07	2.04243e+07	2.87821e+07	1.58501e+07	2.23801e+07	1.62043e+07	1.14086e+06	879693	4.0748e+06	1.33927e+06	1.34034e+06	1.34514e+06	1.84315e+07	2.83316e+07	2.85291e+07	6.70824e+07	3.55401e+07	4.23622e+07	8.56193e+06	1.39015e+07	1.08978e+07	1.15085e+07	1.08646e+07
FT_1.317_177.08683_RP		C6 H12 N2 O4	Full match	No results	No results	-0.87	176.08	177.087	1.317	0	0							DDA for preferred ion	[M+H]+1		2.66682e+08	3.38475e+08	3.7762e+08	5.06668e+08	4.53069e+08	3.96479e+08	2.16413e+06	4.21782e+06	5.46741e+06	4.90984e+08	8.14692e+08	7.1945e+08	9.98091e+06	1.09848e+07	4.7336e+06	5.26066e+06	1.00165e+07	8.36781e+06	3.76312e+08	5.17907e+08	7.4674e+08	2.08415e+06	8.17302e+06	2.70844e+06	6.0229e+06	2.17009e+06	3.92563e+06	7.904e+08	819149350
FT_6.179_113.05956_RP		C6 H8 O2	Full match	No results	No results	-1.32	112.052	113.06	6.179	0	0							DDA for preferred ion	[M+H]+1		4.75884e+08	5.90346e+07	3.96709e+07	7.64283e+07	7.92889e+07	3.09566e+08	6.94155e+07	8.8329e+07	1.23814e+08	4.63567e+07	2.79949e+07	2.99496e+07	9.40663e+07	7.85425e+07	1.10575e+08	6.66276e+07	7.4223e+07	7.11619e+07	4.28636e+07	4.8875e+07	5.9135e+07	8.47268e+07	7.39115e+07	4.60824e+07	8.07897e+07	4.61777e+07	65807181	3.37028e+07	5.66125e+07
FT_3.182_602.20747_RP		C30 H34 O8 P2	Full match	No results	No results	1.3	584.174	602.207	3.182	0	0							No MS2	[M+NH4]+1		827772	702761	592958	665703	796334	792387	1.20516e+06	1.26317e+06	1.31852e+06	429205	411027	460548	1.04209e+06	1.07931e+06	1.19107e+06	1.25524e+06	1.36465e+06	1.29389e+06	546680	468782	451734	705136	682703	866140	1.16722e+06	1.12084e+06	1.23863e+06	528664	496301
FT_9.227_318.15456_RP		C15 H19 N5 O3	Full match	No results	No results	-4.74	317.147	318.155	9.227	0	0							No MS2	[M+H]+1		1.3875e+06	1.19373e+06	946362	2.53581e+07	1.0253e+07	5.86018e+07	1.88752e+06	2.02244e+06	1.21727e+06	697527	768991	664399	1.80404e+06	1.78001e+06	1.92587e+06	2.1911e+06	2.36599e+06	2.21585e+06	1.07905e+06	956054	834776	1.43831e+06	1.17703e+06	1.33819e+06	1.79191e+06	1.83684e+06	1.80923e+06	768716	690389
FT_1.299_194.10209_RP		C7 H15 N O5	Full match	No results	No results	-1.07	193.095	194.102	1.299	0	0							DDA for preferred ion	[M+H]+1		1.63988e+07	1.49325e+07	2.97411e+07	2.75005e+07	7.56814e+06	2.34715e+07	6.43936e+07	6.17475e+07	8.62285e+07	2.1713e+07	2.5011e+07	2.22224e+07	9.79691e+07	1.12431e+08	1.99146e+08	1.13688e+08	1.07115e+08	8.46783e+07	2.5567e+07	2.17911e+07	2.6522e+07	4.91851e+07	3.32948e+07	3.09016e+07	5.45192e+07	3.77589e+07	2.93448e+07	1.50884e+07	1.30136e+07
FT_12.306_369.09666_RP		C20 H16 O7	Full match	No results	No results	-0.6	368.089	369.097	12.306	0	0							No MS2	[M+H]+1		2.57441e+06	1.68805e+06	1.94036e+06	2.24716e+06	2.66212e+06	2.77069e+06	3.48268e+06	3.78059e+06	3.66115e+06	1.2845e+06	1.21488e+06	1.43398e+06	3.4033e+06	3.50022e+06	3.86596e+06	4.10537e+06	4.37832e+06	3.96886e+06	2.02939e+06	1.78515e+06	1.63537e+06	2.55908e+06	2.11843e+06	2.43853e+06	3.04149e+06	2.91286e+06	2.90049e+06	1.26305e+06	1.08955e+06
FT_1.084_394.87377_RP		C5 H5 N2 O9 P3 S2	Full match	No results	No results	3.97	393.866	394.874	1.084	0	0							DDA for preferred ion	[M+H]+1		1566178989	1277622348	1028392332	1302802775	1644510803	1594170654	2351431449	2535226755	2492265994	7.01453e+08	665527337	7.83298e+08	2396771765	2362620775	2630569319	2416346302	2431719255	2433814953	9.75636e+08	8.47191e+08	8.15103e+08	1397155322	1051150885	1267026287	2313812857	2161842435	2322508694	8.33364e+08	8.42156e+08
FT_11.152_317.10178_RP		C18 H12 N4 O2	Full match	No results	No results	-4.83	316.094	317.102	11.152	0	0							DDA for preferred ion	[M+H]+1		2.76399e+06	1.13792e+06	1.98454e+06	2.35741e+06	2.93247e+06	2.89067e+06	3.92923e+06	4.24944e+06	3.30885e+06	1.67616e+06	1.63969e+06	2.01692e+06	4.01442e+06	4.03733e+06	4.36977e+06	5.16915e+06	5.24991e+06	4.90139e+06	3.29059e+06	2.99445e+06	2.58254e+06	3.87159e+06	3.58737e+06	3.93558e+06	4.51729e+06	4.32752e+06	4.34201e+06	2.11184e+06	1.93895e+06
FT_9.823_403.102_RP		C20 H18 O9	Full match	No results	No results	-0.82	402.095	403.102	9.823	0	0							DDA for preferred ion	[M+H]+1		2.05998e+06	1.69137e+06	1.3873e+06	1.67174e+06	2.08597e+06	2.00356e+06	2.59949e+06	2.8606e+06	1.43426e+06	925615	904822	1.00236e+06	2.3317e+06	2.31947e+06	2.53496e+06	2.89913e+06	2.86025e+06	2.70902e+06	1.47901e+06	1.27681e+06	1.05165e+06	1.70642e+06	1.45494e+06	1.63455e+06	2.13011e+06	2.0327e+06	1.98582e+06	864813	776126
FT_7.768_156.06541_RP		C7 H9 N O3	Full match	No results	No results	-0.7	155.058	156.065	7.768	0	0							DDA for preferred ion	[M+H]+1		969589	919894	687622	3.36358e+06	2.24237e+06	1.09062e+06	4.28244e+06	1.58409e+06	2.99561e+06	1.07587e+06	933142	452499	1.18128e+07	9.34363e+06	1.11135e+07	1.06029e+07	1.21954e+07	1.10232e+07	1.72429e+06	8.56232e+06	1.82766e+06	8.46196e+06	4.81857e+06	5.54898e+06	1.02574e+07	4.66323e+06	2.10931e+06	1.38894e+06	559145
FT_12.313_317.10175_RP		C17 H16 O6	Full match	No results	No results	-0.69	316.094	317.102	12.313	0	0							No MS2	[M+H]+1		3.58205e+06	2.30378e+06	2.65131e+06	3.09639e+06	3.74915e+06	3.82996e+06	4.93186e+06	5.55957e+06	5.12287e+06	1.81629e+06	1.71983e+06	2.03696e+06	4.95648e+06	5.01805e+06	5.54871e+06	6.087e+06	6.34136e+06	5.7548e+06	4.49668e+06	2.69963e+06	2.42998e+06	3.96744e+06	3.22566e+06	3.70318e+06	4.66278e+06	4.47033e+06	4.52402e+06	1.96914e+06	1.70041e+06
FT_1.511_462.18139_RP		C16 H31 N O14	Full match	No results	No results	-0.73	461.174	462.181	1.511	0	0							DDA for preferred ion	[M+H]+1		1.02443e+06	7.62667e+06	909035	1.2344e+06	1.29024e+06	1.22225e+06	1.50161e+06	1.63224e+06	1.95993e+06	798727	816924	1.08906e+06	1.29825e+06	1.6345e+06	1.66665e+06	1.49636e+06	1.52148e+06	1.4948e+06	761425	754043	2.11926e+06	6.46733e+06	1.89516e+06	2.18869e+06	2.10548e+06	2.16117e+06	1.80555e+06	2.4564e+06	901616
FT_2_72.08072_RP		C4 H9 N	Full match	No results	No results	-0.77	71.0734	72.0807	2	0	0							DDA for preferred ion	[M+H]+1		4.6244e+08	5.70859e+08	5.70676e+08	3.02267e+08	2.39682e+08	2.54763e+08	9.43605e+07	3.39475e+07	6.50448e+07	2.95407e+08	4.55714e+08	4.08882e+08	1.29947e+07	2.10721e+07	2.17413e+07	1.38906e+07	8.41892e+07	2.18933e+07	234085905	3.74363e+08	4.30309e+08	2.69064e+07	1.21675e+07	2.77348e+07	3.71685e+07	5.98319e+07	4.33886e+07	3.82599e+08	3.30051e+08
FT_1.14_74.05999_RP		C3 H7 N O	Full match	No results	No results	-0.66	73.0527	74.06	1.14	0	0							DDA for preferred ion	[M+H]+1		9.35168e+07	89162301	6.2749e+07	7.42366e+07	7.03946e+07	4.90871e+08	2.51289e+08	2.23421e+08	1047452777	6.26127e+07	3.67096e+07	6.59688e+07	3.18866e+08	1141810466	1229749049	1236811745	7.35736e+07	2.68635e+08	6.18047e+07	5.98126e+07	6.3368e+07	2.90138e+08	1.9908e+08	3.35107e+08	4.80657e+08	1229683546	9.83752e+08	7.03999e+07	7.99821e+07
FT_2.364_330.13933_RP		C6 H20 N9 O5 P	Full match	No results	No results	-1.35	329.132	330.139	2.364	0	0							DDA for preferred ion	[M+H]+1		1.87101e+06	1.61517e+06	1.32613e+06	1.49117e+06	1.76329e+06	1.65222e+06	2.33483e+06	2.59744e+06	2.79016e+06	2.05594e+06	915187	1.06907e+06	2.18866e+06	2.21978e+06	2.42004e+06	2.65648e+06	2.86717e+06	2.62951e+06	1.2697e+06	1.14216e+06	2.72148e+06	1.75297e+06	1.38205e+07	2.39171e+07	2.62611e+06	2.63532e+06	2.74163e+06	1.37275e+06	3.64168e+06
FT_0.943_107.00067_RP		C H3 N2 O2 P	Full match	No results	No results	1.71	105.993	107.001	0.943	0	0							DDA for preferred ion	[M+H]+1		4.93815e+08	4.81261e+08	4.36382e+08	6.51312e+08	5.9526e+08	6.50547e+08	1615317585	1650642639	1852805834	3.73956e+08	3.18564e+08	4.08697e+08	1687750550	1679770124	1651961703	1802702306	1864863755	1788176574	5.30413e+08	5.06771e+08	4.15307e+08	544733596	4.49656e+08	5.10293e+08	1586550226	1545502790	1553066612	4.45784e+08	3.83483e+08
FT_8.835_317.10173_RP		C17 H16 O6	Full match	No results	No results	-0.74	316.094	317.102	8.835	0	0							No MS2	[M+H]+1		1.29109e+06	1.12855e+06	939087	1.1304e+06	1.36595e+06	1.43592e+06	1.81228e+06	2.03187e+06	1.81858e+06	704706	632629	596630	1.75847e+06	1.68434e+06	1.87316e+06	2.29223e+06	2.29702e+06	2.12064e+06	1.10262e+06	904397	877185	1.41549e+06	1.20018e+06	1.4258e+06	1.8477e+06	1.83888e+06	1.92722e+06	851334	782793
FT_12.306_659.17563_RP		C35 H30 O13	Full match	No results	No results	-0.43	658.168	659.176	12.306	0	0							No MS2	[M+H]+1		2.33355e+06	1.5315e+06	1.76199e+06	2.05339e+06	2.43473e+06	2.53627e+06	3.21331e+06	3.49122e+06	3.38386e+06	1.19647e+06	1.13259e+06	1.33799e+06	3.1998e+06	3.29369e+06	3.64091e+06	3.88904e+06	4.15106e+06	3.76597e+06	1.9573e+06	1.72311e+06	1.57981e+06	2.48988e+06	2.06277e+06	2.37633e+06	3.00564e+06	2.88074e+06	2.8707e+06	1.26339e+06	1.09066e+06
FT_7.528_245.09527_RP		C10 H16 N2 O3 S	Full match	No results	No results	-0.7	244.088	245.095	7.528	0	0							DDA for preferred ion	[M+H]+1		3.30479e+07	4.13323e+07	4.26217e+07	3.61118e+06	2.46289e+06	1.45088e+06	1.00344e+08	9.94384e+07	1.51345e+08	6.33063e+06	6.7174e+06	3.31737e+06	1.17229e+08	8.26724e+07	8.29046e+07	1.34968e+07	1.52584e+06	5.45449e+07	6.85057e+06	1.17011e+07	1.24437e+07	4.27484e+07	2.58441e+07	2.34476e+07	9.86471e+07	9.13225e+07	8.61797e+07	4.83439e+06	5.21495e+06
FT_9.851_261.13306_RP		C12 H20 O6	Full match	No results	No results	-0.77	260.126	261.133	9.851	0	0							No MS2	[M+H]+1		1.50625e+06	1.36178e+06	1.11271e+06	1.38391e+06	1.73434e+06	1.69646e+06	2.23213e+06	2.34127e+06	1.22465e+06	850173	801463	888158	2.18124e+06	2.17647e+06	2.32342e+06	2.68083e+06	2.64465e+06	2.46716e+06	1.41348e+06	1.20672e+06	1.08342e+06	1.80079e+06	1.4228e+06	1.66522e+06	2.3118e+06	2.20894e+06	2.19966e+06	1.04251e+06	1.29977e+06
FT_3.92_202.17997_RP		C11 H23 N O2	Full match	No results	No results	-0.91	201.173	202.18	3.92	0	0							DDA for preferred ion	[M+H]+1		4.74923e+07	3.59775e+07	2.34531e+07	3.1091e+07	4.36567e+07	3.69456e+07	5.05302e+07	6.34122e+07	4.75676e+07	1.52781e+07	1.603e+07	2.13141e+07	3.2327e+07	7.23156e+07	6.2772e+07	4.59126e+07	5.30727e+07	7.70988e+07	2.66905e+07	2.68352e+07	2.04407e+07	3.62054e+07	2.91398e+07	3.30299e+07	3.91689e+07	4.36858e+07	5.44208e+07	2.72216e+07	2.84885e+07
FT_1.086_478.83507_RP		C8 H N8 O3 P3 S4	Full match	No results	No results	2.24	477.828	478.835	1.086	0	0							DDA for preferred ion	[M+H]+1		8.83394e+08	7.74216e+08	6.445e+08	6.94532e+08	8.76378e+08	8.75829e+08	1763834211	1885787967	1982497197	377857675	3.75112e+08	4.22509e+08	1945658594	2012852320	2268250118	1474150280	1500277814	1584730873	5.3664e+08	4.52009e+08	4.59627e+08	7.60785e+08	5.54456e+08	7.14796e+08	1556689972	1461207557	1541255520	4.68227e+08	4.88649e+08
FT_3.964_115.03884_RP		C5 H6 O3	Full match	No results	No results	-1.12	114.032	115.039	3.964	0	0							DDA for preferred ion	[M+H]+1		5.32478e+07	5.82684e+07	4.36105e+07	35977264	4.86802e+07	6.32289e+07	4.64943e+07	5.03928e+07	1.06058e+08	2.07006e+07	2.12368e+07	2.00233e+07	5.12971e+07	4.83417e+07	5.00891e+07	5.8909e+07	5.50306e+07	4.9046e+07	7.08436e+07	3.20089e+07	5.85861e+07	4.28948e+07	31951576	3.55182e+07	1.23869e+08	8.07441e+07	7.06996e+07	2.03176e+07	1.72694e+07
FT_3.592_140.07048_RP		C7 H9 N O2	Full match	No results	No results	-0.87	139.063	140.07	3.592	0	0							DDA for preferred ion	[M+H]+1		2.99386e+06	8.59786e+06	5.72916e+06	2.67538e+06	2.02792e+06	2.20302e+06	2.12622e+06	4.39129e+06	1.33336e+07	583974	750980	655690	7.42062e+06	1.38595e+07	7.39726e+06	1.4936e+06	5.06518e+06	4.85647e+06	1.3687e+07	4.66196e+06	2.05942e+06	6.66179e+06	1.29155e+06	3.29965e+06	5.08182e+06	9.3565e+06	1.45676e+06	685739	621796
FT_8.58_167.04499_RP		C7 H6 N2 O3	Full match	No results	No results	-0.76	166.038	167.045	8.58	0	0							DDA for preferred ion	[M+H]+1		1.61591e+06	1.35288e+06	1.10476e+06	1.3811e+06	1.70703e+06	1.65026e+06	1574647089	2.23576e+08	3.23626e+08	844377	809492	620001	2.28952e+07	1.19646e+07	1.01067e+07	1.75527e+07	9.07129e+06	6.05233e+06	1.27922e+06	1.0853e+06	1.05846e+06	8.74715e+06	9.95047e+07	1.83826e+07	2.33466e+06	4.15538e+06	2.48055e+07	934194	892833
FT_2.46_128.07048_RP		C6 H9 N O2	Full match	No results	No results	-1	127.063	128.07	2.46	0	0							DDA for preferred ion	[M+H]+1		7.35574e+08	5.61194e+08	5.8512e+08	2.00012e+08	1.93362e+08	1.72664e+08	1.26504e+07	1.33957e+07	3.10239e+07	4.19988e+08	1.8176e+08	1.25541e+08	2.42306e+07	3.96367e+07	2.17968e+07	7.35723e+06	2.12625e+07	2.77354e+06	1.46667e+08	1.82416e+08	291122384	6.49813e+08	2.24439e+08	3.30429e+08	3.97781e+07	106717415	8.63096e+07	3.19184e+08	7.90929e+08
FT_9.298_431.08115_RP		C13 H24 N2 O8 P2 S	Full match	No results	No results	2.35	430.074	431.081	9.298	0	0							DDA for preferred ion	[M+H]+1		1.23533e+06	997487	822671	1.00911e+06	1.2607e+06	1.2614e+06	1.37352e+07	1.77809e+06	1.1394e+06	640300	568170	580359	1.5814e+06	1.58242e+06	1.70873e+06	1.92747e+06	2.06e+06	1.89478e+06	909335	843087	742405	1.2044e+06	1.05963e+06	1.20883e+06	1.80674e+06	1.61515e+06	1.50644e+06	688250	600336
FT_1.433_428.17582_RP		C17 H25 N5 O8	Full match	No results	No results	-4.15	427.169	428.176	1.433	0	0							DDA for preferred ion	[M+H]+1		1.29435e+06	3.852e+06	5.52481e+06	3.83759e+06	2.52214e+06	2.57529e+06	758291	820368	867047	3.52491e+06	5.19312e+06	5.64726e+06	694828	746759	777955	786413	823188	847215	1.51386e+06	4.98271e+06	5.6377e+06	808210	1.53476e+06	762879	829848	885158	899692	6.3536e+06	8.74343e+06
FT_1.084_190.91172_RP			No results	No results	No results		189.904	190.912	1.084	0	0							DDA for preferred ion	[M+H]+1		8.97787e+08	7.49897e+08	6.52267e+08	7.05278e+08	9.10897e+08	9.21457e+08	1677240328	1785370021	1870954196	3.97019e+08	3.8532e+08	4.43194e+08	1891526540	1903916036	1961448997	1442122849	1505932466	1572499583	5.73758e+08	4.74119e+08	4.65918e+08	7.77571e+08	5.8053e+08	7.27253e+08	1473191090	1355969519	1475505142	4.81329e+08	4.74446e+08
FT_2.132_319.14976_RP		C13 H22 N2 O7	Full match	No results	No results	-0.68	318.142	319.15	2.132	0	0							No MS2	[M+H]+1		770786	694628	579587	1.03545e+06	1.01124e+06	1.03791e+06	1.32046e+06	1.37893e+06	1.51637e+06	606902	650747	651314	1.50452e+06	1.48152e+06	1.55641e+06	1.34151e+06	1.48413e+06	3.21463e+06	676863	709534	686919	1.7057e+06	1.38933e+06	1.469e+06	1.30403e+06	1.33791e+06	1.35473e+06	905525	1.02825e+06
FT_10.555_305.10177_RP		C16 H16 O6	Full match	No results	No results	-0.63	304.094	305.102	10.555	0	0							DDA for preferred ion	[M+H]+1		1.78504e+06	1.44252e+06	1.26664e+06	1.44493e+06	1.85722e+06	1.75792e+06	2.43351e+06	2.6576e+06	1.63682e+06	934138	838228	1.00298e+06	2.33307e+06	2.39918e+06	2.57948e+06	2.87609e+06	3.0952e+06	2.85038e+06	1.45071e+06	1.28139e+06	1.16685e+06	1.99571e+06	1.66032e+06	1.82869e+06	2.34896e+06	2.33504e+06	2.34579e+06	1.00506e+06	924160
FT_12.501_437.12279_RP		C25 H16 N4 O4	Full match	No results	No results	-3.77	436.116	437.123	12.501	0	0							DDA for preferred ion	[M+H]+1		3.24553e+06	1.9571e+06	2.24281e+06	2.71859e+06	3.26433e+06	3.57045e+06	4.26333e+06	4.73523e+06	4.41164e+06	1.67739e+06	1.56474e+06	1.96679e+06	4.179e+06	4.3061e+06	4.71253e+06	5.52031e+06	5.41703e+06	5.20868e+06	3.01661e+06	2.62908e+06	2.22913e+06	3.75273e+06	3.23438e+06	3.82267e+06	4.08363e+06	4.04605e+06	4.17741e+06	1.89406e+06	1.55185e+06
FT_10.061_409.09149_RP		C22 H16 O8	Full match	No results	No results	-0.74	408.084	409.091	10.061	0	0							No MS2	[M+H]+1		2.97861e+06	2.50113e+06	2.036e+06	2.51637e+06	3.03251e+06	3.14757e+06	3.99111e+06	4.4622e+06	2.31414e+06	1.5373e+06	1.42146e+06	1.69861e+06	4.29465e+06	4.0838e+06	4.64929e+06	5.14978e+06	5.17279e+06	4.86404e+06	2.58867e+06	2.19624e+06	2.04587e+06	3.40012e+06	2.94231e+06	3.30822e+06	4.42502e+06	4.0882e+06	4.35335e+06	1.85436e+06	1.64485e+06
FT_7.67_450.13907_RP		C22 H19 N5 O6	Full match	No results	No results	-3.88	449.132	450.139	7.67	0	0							DDA for preferred ion	[M+H]+1		1.34759e+06	1.17195e+06	965366	1.24348e+06	1.43069e+06	1.46276e+06	2.02119e+06	2.08496e+06	2.16832e+06	692194	644845	372086	1.65749e+06	935150	1.05946e+06	1.93815e+06	2.18674e+06	1.88456e+06	864989	769072	674760	1.0815e+06	942195	1.07011e+06	1.4061e+06	1.42572e+06	1.42372e+06	610398	582235
FT_5.949_240.08646_RP		C11 H13 N O5	Full match	No results	No results	-0.8	239.079	240.086	5.949	0	0							DDA for preferred ion	[M+H]+1		1.64039e+06	1.39927e+06	1.12796e+06	1.47604e+06	1.81674e+06	1.75642e+06	2.34384e+06	2.58652e+06	2.66249e+06	872361	804922	992280	2.03566e+06	2.19661e+06	2.34344e+06	2.48997e+06	2.59784e+06	2.51687e+06	1.05737e+06	955765	937842	1.5361e+06	1.27169e+06	1.62812e+06	2.07966e+06	2.04111e+06	2.21544e+06	931185	873141
FT_11.865_305.07003_RP		C6 H19 N4 O4 P3	Full match	No results	No results	2.77	304.063	305.07	11.865	0	0							DDA for preferred ion	[M+H]+1		2.32044e+06	1.37809e+06	1.60171e+06	2.08861e+06	2.62246e+06	2.55205e+06	5.80417e+08	4.62179e+08	5.18015e+08	1.48231e+06	1.3486e+06	1.61324e+06	7.23198e+08	5.72014e+08	5.28438e+08	4.35396e+06	7.87964e+06	5.69167e+08	2.67339e+06	2.4692e+06	2.24173e+06	3.47307e+06	2.867e+06	4.45167e+07	5.99116e+07	5.51334e+07	8.01138e+07	2.15807e+06	1.9298e+06
FT_8.767_191.03375_RP		C10 H6 O4	Full match	No results	No results	-0.72	190.026	191.034	8.767	0	0							DDA for preferred ion	[M+H]+1		1.67122e+06	1.36949e+06	1.67303e+06	2.36371e+07	2.49871e+07	2.43391e+07	2.17366e+06	2.3757e+06	2.30511e+06	2.71501e+07	2.22268e+07	1.99513e+07	1.99647e+06	1.86046e+06	1.97029e+06	2.51443e+06	2.52476e+06	2.51635e+06	1.46696e+08	1.18598e+08	6.60633e+07	4.84883e+07	3.89372e+07	4.62161e+07	1.89023e+06	3.55664e+06	1.92333e+06	3.21508e+07	2.87987e+07
FT_7.576_245.09525_RP		C10 H16 N2 O3 S	Full match	No results	No results	-0.79	244.088	245.095	7.576	0	0							DDA for preferred ion	[M+H]+1		3.9236e+07	4.60272e+07	5.03487e+07	4.19218e+06	3489893	1.40829e+06	1.15845e+08	1.21168e+08	1.9296e+08	8.12144e+06	9.96885e+06	3.15605e+06	1.4876e+08	1.13204e+08	1.14628e+08	1.6057e+07	1.9678e+06	7.65954e+07	7.80043e+06	1.24812e+07	1.42943e+07	4.71318e+07	2.7466e+07	2.56251e+07	7.52978e+07	7.7503e+07	8.14067e+07	5.86384e+06	1.18469e+07
FT_10.968_197.0807_RP		C10 H12 O4	Full match	No results	No results	-0.71	196.073	197.081	10.968	0	0							No MS2	[M+H]+1		4.51187e+07	1.79421e+07	1.30635e+07	1.59271e+07	6.11862e+07	1.69059e+07	8.26656e+07	4.24498e+07	1.16777e+07	1.15806e+07	2.14824e+06	1.51483e+07	3.6842e+07	1.66189e+07	2.92412e+07	1.3196e+07	1.5006e+07	3.06692e+07	4.06036e+07	9.78484e+06	2.30386e+07	3.02775e+07	2.02928e+07	4.32468e+06	1.5304e+07	3.9653e+06	1.85862e+07	1.17363e+07	1.06473e+07
FT_10.639_305.1593_RP		C14 H24 O7	Full match	No results	No results	-0.58	304.152	305.159	10.639	0	0							DDA for preferred ion	[M+H]+1		1.64631e+06	999469	1.12176e+06	1.3409e+06	1.68658e+06	1.61042e+06	2.39957e+06	2.43547e+06	1.53088e+06	1.32818e+06	2.16955e+06	942800	2.26523e+06	2.3099e+06	2.47346e+06	2.81042e+06	3.03476e+06	2.74334e+06	1.43913e+06	1.27882e+06	2.05995e+06	2.00476e+06	5.48855e+06	5.66516e+06	2.44939e+06	2.49055e+06	2.45219e+06	1.55184e+06	2.71501e+06
FT_6.759_723.19122_RP		C41 H32 N4 O5 P2	Full match	No results	No results	-1.18	722.184	723.191	6.759	0	0							DDA for preferred ion	[M+H]+1		1.03004e+06	859796	725906	899229	1.1133e+06	1.03375e+06	1.42444e+06	1.53882e+06	1.53002e+06	474981	440379	454553	1.10356e+06	855798	1.01311e+06	1.37416e+06	1.31941e+06	1.32641e+06	553239	469811	440945	692332	610696	716016	912597	906952	969913	382210	343488
FT_11.58_383.06024_RP		C17 H18 O6 S2	Full match	No results	No results	-3.97	382.053	383.06	11.58	0	0							No MS2	[M+H]+1		2.00796e+06	1.1459e+06	1.36954e+06	1.70682e+06	2.0648e+06	2.0956e+06	2.86127e+06	3.05174e+06	2.50482e+06	1.07642e+06	992437	1.24565e+06	3.04434e+06	2.95145e+06	3.2168e+06	3.87374e+06	3.90783e+06	3.61515e+06	2.03317e+06	1.73004e+06	1.60118e+06	2.7692e+06	2.20334e+06	2.56876e+06	3.46678e+06	3.27646e+06	3.41399e+06	1.50091e+06	1.37129e+06
FT_6.42_111.09154_RP		C6 H10 N2	Full match	No results	No results	-1.24	110.084	111.092	6.42	0	0							DDA for preferred ion	[M+H]+1		3.55439e+07	5.07358e+07	210735831	1.94113e+07	2.92298e+07	2.84596e+07	8.94666e+07	8.52805e+07	8.26398e+07	7.3908e+06	2.80261e+06	6.79696e+06	1.18825e+07	1.70421e+07	2.12007e+07	2.89893e+07	3.54406e+07	1.7146e+07	1.30556e+06	6.65237e+06	1.65892e+06	1.02669e+07	1.88272e+07	3.56762e+07	3.74429e+07	3.87795e+07	4.54096e+07	1.81247e+07	1.6099e+07
FT_9.963_439.04993_RP		C17 H11 N8 O3 P S	Full match	No results	No results	3.22	438.043	439.05	9.963	0	0							DDA for preferred ion	[M+H]+1		1.40618e+06	1.26731e+06	1.00822e+06	1.27087e+06	1552641	1.46996e+06	2.05492e+06	2.32637e+06	1.18864e+06	802679	781129	835667	2.38755e+06	2.36377e+06	2.44766e+06	2.93983e+06	3.01954e+06	2.96038e+06	1.56945e+06	1.40326e+06	1.28877e+06	2.13785e+06	1.82655e+06	2.11405e+06	3.15628e+06	3.19373e+06	3.14685e+06	1.38907e+06	1.28389e+06
FT_2.735_137.02657_RP		C4 H8 O3 S	Full match	No results	No results	-0.91	136.019	137.027	2.735	0	0							DDA for preferred ion	[M+H]+1		4.01144e+07	5.32064e+07	6.61942e+07	2.46859e+07	1.68864e+07	1.84881e+07	9.22365e+08	7.63299e+08	8.59382e+08	2.12648e+07	2.13212e+07	1.77205e+07	2024168709	1507785516	9.39193e+08	5.58587e+08	3.69202e+08	6.4556e+08	1.07688e+07	2.34283e+07	2.04189e+07	8.48808e+07	4.84319e+07	5.65832e+07	4.87694e+08	5.09436e+08	4.18744e+08	1.4673e+07	1.73366e+07
FT_1.24_233.14933_RP		C10 H20 N2 O4	Full match	No results	No results	-1.08	232.142	233.149	1.24	0	0							DDA for preferred ion	[M+H]+1		112753546	1.22522e+08	1.38133e+08	1.79528e+06	1.33375e+06	1.31943e+06	2.72157e+08	2.08875e+08	2.63814e+08	896986	8.27596e+06	985029	9.50792e+08	8.07269e+08	5.80014e+08	2.02983e+08	2.35274e+08	235621244	1.15715e+06	4.4494e+06	1.50191e+06	1.47017e+06	1.35716e+06	1.32899e+06	1.71744e+08	2.88335e+08	2.57056e+08	3.54671e+06	1.71611e+06
FT_1.835_340.12359_RP		C12 H21 N O10	Full match	No results	No results	-0.67	339.116	340.124	1.835	0	0							DDA for preferred ion	[M+H]+1		6.16845e+06	1.03867e+07	1.0185e+07	7.26424e+07	5.21719e+07	48883174	1.71336e+06	1.81445e+06	1.9468e+06	1.59464e+08	1.40321e+08	1.23888e+08	1.59901e+06	1.71978e+06	1.73017e+06	1.92717e+06	2.06338e+06	1.96391e+06	4.47722e+07	8.40076e+07	1.60024e+08	9.46937e+08	8.60192e+08	9.76067e+08	1.81772e+06	3.73198e+06	1.87731e+06	8.56873e+07	1.48101e+08
FT_9.828_289.07052_RP		C16 H8 N4 O2	Invalid mass	No results	No results	-5.2	288.063	289.071	9.828	0	0							DDA for preferred ion	[M+H]+1		6.26444e+06	5.24563e+06	4.28087e+06	5.27809e+06	6.60635e+06	6.45406e+06	8.73058e+06	8.98963e+06	4.596e+06	3.24181e+06	3.13579e+06	3.35946e+06	8.08184e+06	8.03116e+06	8.70121e+06	9.92001e+06	1.00004e+07	9.25599e+06	4.99234e+06	4.33548e+06	3.88797e+06	6.578e+06	5.33841e+06	6.57859e+06	7.84541e+06	7.48723e+06	7.44671e+06	3.69154e+06	3.10952e+06
FT_1.482_344.15487_RP		C12 H25 N O10	Full match	No results	No results	-0.72	343.148	344.155	1.482	0	0							DDA for preferred ion	[M+H]+1		1.44252e+07	1.76854e+07	1.89595e+07	1.78393e+07	1.83606e+07	2.01971e+07	1.83295e+06	658582	1.18788e+06	1.50121e+07	9759264	1.36766e+07	568887	712569	628520	689894	1.00788e+06	1.49706e+06	9.80855e+06	9.63302e+06	1.30988e+07	7.37208e+07	7.15353e+07	5.38904e+07	2.18082e+06	1.34532e+06	3.01595e+06	2.89475e+07	4.0137e+07
FT_0.951_106.00392_RP			No results	No results	No results		104.997	106.004	0.951	0	0							DDA for preferred ion	[M+H]+1		4.38039e+08	4.38538e+08	3.691e+08	5.62876e+08	5.26958e+08	5.7329e+08	1441187155	1482510269	1606049148	3.32e+08	2.88174e+08	3.6124e+08	1516016617	1476135229	1454169347	1618866914	1700067561	1568483999	4.64332e+08	4.46966e+08	3.89429e+08	4.81129e+08	4.29942e+08	4.83515e+08	1403905583	1307177927	1399361934	3.85807e+08	3.44366e+08
FT_11.725_287.14872_RP		C14 H22 O6	Full match	No results	No results	-0.7	286.141	287.149	11.725	0	0							DDA for preferred ion	[M+H]+1		1.94441e+06	1.11127e+06	1.48637e+06	1.66628e+06	2.10304e+06	2.02903e+06	2.66732e+06	3.11155e+06	2.5669e+06	1.05412e+06	951551	1.15733e+06	2.71508e+06	2.84923e+06	3.07392e+06	3.53832e+06	3.52534e+06	3.30962e+06	1.78619e+06	1.54554e+06	1.44496e+06	2.81141e+06	3.68533e+06	2.23783e+06	2.75329e+06	2.71354e+06	2.86609e+06	1.17603e+06	1.08841e+06
FT_1.933_256.13889_RP		C9 H21 N O7	Full match	No results	No results	-0.73	255.132	256.139	1.933	0	0							DDA for preferred ion	[M+H]+1		4.04798e+07	9.8602e+07	2.72144e+08	1.39013e+08	123287137	1.54361e+08	1.39657e+06	1.46244e+06	1.55024e+06	2.28832e+08	3.96858e+08	3.69543e+08	1.29231e+06	1.40997e+06	1.55316e+06	1.56069e+06	1.55453e+06	1.60922e+06	7.86212e+07	1.42034e+08	1.86149e+08	1.11594e+07	9.19165e+06	7.69755e+06	1.41822e+06	1.43983e+06	1.42444e+06	5.73007e+08	4.65015e+08
FT_9.887_380.13367_RP		C18 H21 N O8	Full match	No results	No results	-0.86	379.126	380.134	9.887	0	0							No MS2	[M+H]+1		1.77728e+06	1.40089e+06	1.18764e+06	1.49006e+06	1.80585e+06	1.73648e+06	2.34885e+06	2.53218e+06	1.27215e+06	910117	880061	942525	2.26079e+06	2.24589e+06	2.43249e+06	2.767e+06	2.78854e+06	2.58015e+06	1.38299e+06	1.20066e+06	1.0764e+06	1.81619e+06	1.48478e+06	1.81526e+06	2.11888e+06	2.02132e+06	2.02978e+06	1.00859e+06	849334
FT_1.079_310.91252_RP		C4 H N4 O7 P3	Full match	No results	No results	-1.81	309.905	310.913	1.079	0	0							DDA for preferred ion	[M+H]+1		1452049792	1121226488	9.06206e+08	1203342377	1577383663	1510201538	1811034180	1978320527	1835460736	669465290	6.23486e+08	7.47408e+08	1745992797	1710752113	1848956494	2112236916	2201147142	2131395309	9.72221e+08	8.40412e+08	7.95061e+08	1332768203	1043790075	1234454460	1962469620	1831072625	1926509803	8.45403e+08	7.82583e+08
FT_11.382_349.08914_RP		C15 H18 O8	Full match	No results	No results	-0.7	326.1	349.089	11.382	0	0							No MS2	[M+Na]+1		3.20853e+06	1.57166e+06	2.23486e+06	2.65793e+06	3.24643e+06	3.17161e+06	3.95083e+06	4.32113e+06	3.38711e+06	1.37688e+06	1.33853e+06	1.57852e+06	3.68991e+06	3.68685e+06	3.99604e+06	4.3134e+06	4.39804e+06	4.12734e+06	2.05325e+06	1.81227e+06	1.66338e+06	2.48328e+06	2.11368e+06	2.44934e+06	2.86021e+06	2.68356e+06	2.83014e+06	1.17893e+06	1.07076e+06
FT_11.866_308.06924_RP		C5 H17 N5 O6 S2	Full match	No results	No results	-0.2	307.062	308.069	11.866	0	0							No MS2	[M+H]+1		2.59716e+06	1.542e+06	1.79173e+06	2.33177e+06	2.92694e+06	2.84752e+06	5.44247e+08	4.47185e+08	5.033e+08	1.6439e+06	1.49514e+06	1.78796e+06	6.86876e+08	547284980	5.00901e+08	6.02229e+06	4.79104e+06	540633374	2.92053e+06	2.69637e+06	2.44699e+06	3.77686e+06	3.11643e+06	3.93603e+07	5.77344e+07	5.49408e+07	7.93177e+07	2.30663e+06	2.06154e+06
FT_1.321_113.02316_RP		C5 H4 O3	Full match	No results	No results	-1.43	112.016	113.023	1.321	0	0							No MS2	[M+H]+1		5.30939e+07	5.16325e+07	4.5605e+07	3.23125e+07	4.01594e+07	3.53163e+07	1.77734e+07	7.76178e+06	2.08381e+06	1.79605e+07	2.2972e+07	2.85943e+07	2.03601e+07	9.98755e+06	5.9003e+06	6.2897e+06	1.99015e+06	3.35861e+06	9.15445e+07	9.15507e+07	4.18926e+07	8.60543e+07	3.65335e+07	5.83279e+07	2153951330	1.20741e+08	1.08944e+08	2.79949e+07	2.65958e+07
FT_2.505_186.07593_RP		C8 H11 N O4	Full match	No results	No results	-0.84	185.069	186.076	2.505	0	0							No MS2	[M+H]+1		3.65141e+06	1.43159e+06	3.16198e+06	1.502e+06	2.04109e+06	1.46874e+06	1.4949e+07	2.79719e+07	1.62156e+07	2.0433e+06	8.61841e+06	1.1852e+06	2.20582e+07	8.53656e+06	7.0823e+06	1.76416e+07	2.6451e+06	1.11638e+07	2.34479e+07	2.69731e+07	1.12998e+07	1.42355e+07	6.81915e+06	4.74288e+06	5.92003e+07	4.90898e+06	2.60587e+06	3.69923e+06	3.16029e+06
FT_6.673_113.05957_RP		C6 H8 O2	Full match	No results	No results	-1.24	112.052	113.06	6.673	0	0							DDA for preferred ion	[M+H]+1		1.90409e+08	6.77963e+07	3.87704e+07	1.38782e+08	1.37734e+08	1.38514e+08	6.37802e+07	7.08324e+07	5.90617e+07	1.92027e+08	1.51314e+08	8.08871e+07	1.66089e+08	9.65638e+07	1.08649e+08	1.2313e+08	1.15424e+08	1.07658e+08	1.00672e+08	1.30631e+08	1.63517e+08	4.32695e+07	9.00891e+07	1.27737e+08	4.80153e+07	5.97489e+07	5.11377e+07	1.231e+08	1.76185e+08
FT_17.25_297.11736_RP		C8 H20 N6 O2 S2	Full match	No results	No results	3.94	296.11	297.117	17.25	0	0							No MS2	[M+H]+1		4.19876e+06	5.62865e+06	4.19603e+06	3.74254e+06	7.71834e+06	7.64669e+06	2.47202e+07	1.3871e+07	1.17846e+07	6.86745e+06	8.03458e+06	9.85159e+06	8.96863e+06	1.26851e+07	6.79927e+06	9.17529e+06	9.22692e+06	8.7497e+06	1.52593e+07	1.78108e+07	5.52678e+06	6.32804e+06	1.53125e+07	1.84284e+07	2.64659e+07	3.48205e+07	2.72702e+07	1.59705e+07	1.23681e+07
FT_1.282_374.12898_RP		C13 H19 N5 O8	Full match	No results	No results	-4.46	373.122	374.129	1.282	0	0							No MS2	[M+H]+1		5.28809e+06	6.27238e+06	7.13452e+06	3.51942e+06	3.05615e+06	1.26014e+07	1.89092e+06	1.76684e+06	1.88633e+06	5.90421e+06	3.84492e+06	5.36542e+06	1.65536e+06	4.32789e+06	4.75634e+06	1.00379e+07	1.51901e+06	1.99184e+06	5.13636e+06	2.15213e+06	1.99524e+06	1.42233e+07	2.99144e+06	1.26076e+07	1.32963e+07	1.8927e+07	1.01321e+07	2.64969e+06	7.17379e+06
FT_9.786_209.08064_RP		C11 H12 O4	Full match	No results	No results	-0.92	208.073	209.081	9.786	0	0							No MS2	[M+H]+1		5.17268e+06	3.95707e+06	1.7423e+06	2.3079e+06	2.55238e+06	2.49293e+06	5.94358e+06	3.75616e+06	2.69926e+06	1.39766e+07	1.16601e+06	1.69644e+06	1.40103e+07	1.29512e+07	3.52582e+06	1.88417e+08	6.80567e+06	3.92631e+06	6.56138e+06	2.25735e+06	4.91957e+06	1.10562e+07	2.17891e+06	2.66205e+06	6.43526e+06	3.40572e+06	6.11596e+06	3.27338e+07	2.27019e+06
FT_1.104_202.0684_RP			No results	No results	No results		201.061	202.068	1.104	0	0							DDA for preferred ion	[M+H]+1		1.67061e+08	2.68348e+08	2.34073e+08	2.8184e+07	1.4936e+07	1.42771e+07	8.09671e+06	1.09351e+07	8.1437e+06	3.94944e+08	7.2803e+08	2.94292e+08	1.20335e+07	5.66087e+06	6.85301e+06	1.52959e+07	6.40475e+06	4.23161e+06	1.67321e+07	2.82952e+07	3.62001e+07	100802492	9.38469e+07	4.15067e+07	2.9191e+07	9.96651e+06	8.4445e+06	5.00318e+07	6.62651e+07
FT_10.838_579.14939_RP		C31 H22 N4 O8	Full match	No results	No results	-2.85	578.142	579.149	10.838	0	0							DDA for preferred ion	[M+H]+1		2.67287e+06	1.5418e+06	1.70367e+06	2.10369e+06	2.55254e+06	2.47049e+06	3.2753e+06	3.71348e+06	2.44313e+06	1.27517e+06	1.1255e+06	1.39225e+06	3.22227e+06	3.30061e+06	3.47124e+06	4.16855e+06	4.16922e+06	3.80324e+06	1.92264e+06	1.7912e+06	1.48498e+06	2.46149e+06	2.06578e+06	2.4794e+06	2.96102e+06	2.90224e+06	3.02925e+06	1.29015e+06	1.15504e+06
FT_1.768_226.09196_RP		C7 H15 N O7	Full match	No results	No results	-0.74	225.085	226.092	1.768	0	0							DDA for preferred ion	[M+H]+1		8.03565e+06	2.80169e+07	1.81904e+07	1.57037e+07	6.72155e+06	7.25957e+06	2.4827e+06	2.78919e+06	2.84208e+06	1.3908e+07	5.07419e+07	4.47416e+07	2.48191e+06	2.55484e+06	2.78517e+06	3.08518e+06	3.16903e+06	3.18341e+06	1.76696e+06	4.59625e+06	8.27396e+06	2.98869e+06	2.37034e+07	6.30668e+06	3.19822e+06	4.85211e+06	3.24762e+06	1.91891e+07	1.66908e+07
FT_1.648_187.10758_RP		C8 H14 N2 O3	Full match	No results	No results	-0.76	186.1	187.108	1.648	0	0							DDA for preferred ion	[M+H]+1		2.20925e+06	1.97451e+06	1.54329e+06	756014	2.56662e+06	886341	4.06956e+06	6.33948e+06	6.80651e+06	3.5814e+06	1.50737e+06	4.69121e+06	1.13908e+07	1.06627e+07	1.14247e+07	4.40778e+06	5.30469e+06	2.19776e+06	2.90301e+06	3.58745e+06	601328	1.24693e+06	962029	1.40948e+06	1.64565e+07	4.20831e+06	4.0751e+06	1.14006e+06	3.22013e+06
FT_11.5_607.18076_RP		C32 H30 O12	Full match	No results	No results	-0.41	606.173	607.181	11.5	0	0							DDA for preferred ion	[M+H]+1		2.36104e+06	1.30453e+06	1.64244e+06	1.99479e+06	2.29217e+06	2.50453e+06	3.10177e+06	3.27887e+06	2.81487e+06	1.17658e+06	1.07035e+06	1.31938e+06	2.89667e+06	2.85742e+06	3.30909e+06	3.42416e+06	3.70162e+06	3.50111e+06	1.77035e+06	1.55885e+06	1.42369e+06	2.32871e+06	2.13057e+06	2.44554e+06	2.52929e+06	2.50592e+06	2.53832e+06	1.2831e+06	1.08519e+06
FT_9.976_226.10719_RP		C11 H15 N O4	Full match	No results	No results	-0.85	225.1	226.107	9.976	0	0							DDA for preferred ion	[M+H]+1		3.72663e+06	3.25996e+06	2.56513e+06	2.99707e+06	3.62266e+06	3.56985e+06	3.65176e+07	3.28211e+07	1.35438e+07	8.1012e+06	2.21463e+06	3.68324e+06	2.81603e+07	2.1023e+07	6.05857e+06	2.25661e+07	4.61635e+06	2.09785e+07	1.96014e+06	1.73593e+06	1.57917e+06	2.93875e+07	6.02657e+06	2.60447e+06	112471422	1.49707e+08	6.35369e+07	1.5143e+07	2.34583e+06
FT_7.781_227.10248_RP		C10 H14 N2 O4	Full match	No results	No results	-0.7	226.095	227.102	7.781	0	0							DDA for preferred ion	[M+H]+1		1.76823e+07	1.89219e+07	2.05776e+07	3.04788e+07	1.9025e+07	2.74667e+07	5.08748e+07	3.52875e+07	5.24395e+07	6.03592e+07	7.23759e+07	3.24373e+07	1.35741e+07	2.33033e+07	2.69476e+07	2.15423e+06	3.82034e+06	1.37343e+07	6.4064e+07	9.71239e+07	9.86606e+07	2.39595e+08	1.44193e+08	1.58833e+08	3.58041e+07	3.97718e+07	3.95581e+07	5.18628e+07	5.18183e+07
FT_9.702_279.03408_RP		C12 H11 N2 O2 P S	Full match	No results	No results	-3.91	278.027	279.034	9.702	0	0							DDA for preferred ion	[M+H]+1		3.80243e+07	3.93331e+07	3.77099e+07	3.13747e+07	3.22941e+07	3.61103e+07	1.17842e+08	8.04917e+07	2.53102e+07	3.18765e+07	2.8242e+07	3.16533e+07	7.69974e+06	7.79122e+06	5.59521e+06	2.64833e+06	3.11697e+06	2.65724e+06	3.01496e+07	3.23112e+07	3.62439e+07	7.72312e+07	6.42003e+07	8.21458e+07	1.43981e+08	137100967	1.24295e+08	4.11311e+07	3.85827e+07
FT_1.342_372.13056_RP			No results	No results	No results		371.123	372.131	1.342	0	0							DDA for preferred ion	[M+H]+1		41526583	6.99583e+07	7.98415e+07	8.37954e+06	4.46872e+06	6.47296e+06	3.68184e+06	4.54535e+06	5.58575e+06	8.87091e+06	6.6802e+06	7.80776e+06	4.87719e+06	2.87524e+06	5.0281e+06	1.04441e+07	7.83794e+06	1.4649e+07	2.28676e+07	2.92631e+07	8.90749e+06	1.28165e+07	1.91559e+07	1.8532e+07	2.26687e+07	2.30867e+07	2.88857e+07	7.3141e+06	5.65085e+06
FT_1.3_99.04391_RP		C5 H6 O2	Full match	No results	No results	-1.51	98.0366	99.0439	1.3	0	0							DDA for preferred ion	[M+H]+1		5.86528e+08	6.6221e+08	5.87742e+08	2.50313e+08	1.84231e+08	2.51817e+08	7.49327e+07	7.98178e+07	8.17548e+07	1.49489e+08	2.36253e+08	120150353	6.46688e+07	1.81071e+08	7.63714e+07	1.64586e+08	2.11421e+07	7.34724e+07	116289512	1.04496e+08	1.15481e+08	5.99942e+07	9.33792e+07	7.42987e+07	2.07351e+08	7.59537e+07	7.13594e+07	1.06288e+08	1.32442e+08
FT_9.98_685.19092_RP		C37 H32 O13	Full match	No results	No results	-0.9	684.184	685.191	9.98	0	0							No MS2	[M+H]+1		1.5425e+06	1.35703e+06	1.07382e+06	1.30324e+06	1.58353e+06	1.52215e+06	1.97563e+06	2.18765e+06	1.13476e+06	736166	704928	767827	2.03428e+06	2.00235e+06	2.10837e+06	2.31748e+06	2.42729e+06	2.36408e+06	1.10853e+06	984901	881424	1.41504e+06	1.19427e+06	1.33524e+06	1.81419e+06	1.82284e+06	1.77104e+06	711004	649307
FT_10.012_570.21781_RP		C26 H35 N O13	Full match	No results	No results	-0.54	569.211	570.218	10.012	0	0							DDA for preferred ion	[M+H]+1		2.91967e+07	3.41634e+07	1.96448e+07	1.41296e+06	1.73493e+06	1.7453e+06	2.32126e+06	2.465e+06	1.27376e+06	863952	779441	878179	2.19808e+06	2.15066e+06	2.31906e+06	2.73637e+06	2.63596e+06	2.59774e+06	1.27748e+06	1.10956e+06	997566	1.60145e+06	1.41973e+06	1.55392e+06	2.07394e+06	1.92836e+06	1.98181e+06	832718	742697
FT_11.463_460.23846_RP		C19 H33 N5 O8	Full match	No results	No results	-3.76	459.231	460.238	11.463	0	0							DDA for preferred ion	[M+H]+1		3.29852e+06	4.06634e+06	5.59454e+06	617197904	5.27611e+08	5.61206e+08	6.59669e+06	2.14802e+07	2.45755e+07	4.59537e+08	5.05687e+08	5.96856e+08	3.55204e+07	3.26872e+07	3.98708e+07	3.32424e+07	4.42674e+07	4.0885e+07	6.81459e+08	5.13517e+08	6.55533e+08	8.4109e+08	718058531	8.22816e+08	28579361	3.24327e+07	2.95272e+07	6.81177e+08	5.15345e+08
FT_0.948_133.03442_RP			No results	No results	No results		132.027	133.034	0.948	0	0							DDA for preferred ion	[M+H]+1		3.23715e+08	3.05775e+08	2.74407e+08	4.04739e+08	3.84739e+08	4.35928e+08	1113547481	1114638271	1248847719	2.60747e+08	2.02315e+08	2.60521e+08	1103915621	1135859829	1127957655	1278195528	1332825444	1241235045	3.69445e+08	3.15703e+08	2.81429e+08	3.44234e+08	2.95831e+08	3.32686e+08	1105960106	950791456	9.80957e+08	3.17588e+08	2.45661e+08
FT_1.526_231.09732_RP		C9 H14 N2 O5	Full match	No results	No results	-0.98	230.09	231.097	1.526	0	0							DDA for preferred ion	[M+H]+1		4.64374e+07	4.29726e+07	4.26921e+07	2.74952e+07	2.39448e+07	2.29621e+07	8.3136e+06	7.34606e+06	1.38354e+07	3.19833e+07	3.43247e+07	4.16645e+07	1.16166e+07	1.1558e+07	1.57459e+07	9.38982e+06	7.30088e+06	7.38298e+06	3.00177e+07	4.47698e+07	4.7969e+07	1.62089e+06	2.15022e+06	1.65971e+06	3.94621e+06	6.94441e+06	8.92829e+06	4.07643e+07	4.0438e+07
FT_11.111_401.15921_RP		C23 H20 N4 O3	Full match	No results	No results	-4.02	400.152	401.159	11.111	0	0							DDA for preferred ion	[M+H]+1		3.32477e+07	2.89542e+07	4.39273e+07	1.67435e+06	2.15024e+06	2.07268e+06	1.74628e+07	6.99899e+06	4.07535e+06	1.19656e+06	2.74368e+06	4.70887e+06	2.92324e+06	2.84608e+06	3.14318e+06	3.56001e+06	3.70567e+06	3.4159e+06	1.88464e+06	1.59955e+06	5.70056e+06	2.08925e+07	6.00117e+07	3.98311e+07	1.74327e+08	1.25367e+08	1.29355e+08	2.03222e+06	2.61972e+06
FT_14.083_255.07044_RP		C8 H14 O9	Full match	No results	No results	-2.45	254.063	255.07	14.083	0	0							DDA for preferred ion	[M+H]+1		2.8144e+06	13145917	1.00159e+07	2.43953e+06	9.95452e+06	2.99777e+06	3.93828e+06	4.47134e+06	4.50559e+06	1.35661e+07	2.04291e+07	1.86348e+06	4.31739e+06	4.43161e+06	5.03622e+06	5.52558e+06	5.59557e+06	5.47697e+06	1.84378e+07	3.64985e+07	1.85631e+07	4.17973e+06	3.21768e+06	3.78005e+06	4.88909e+06	4.91572e+06	5.07886e+06	3.10713e+06	2.06048e+07
FT_9.623_335.06026_RP		C9 H14 N6 O4 S2	Full match	No results	No results	3.56	334.053	335.06	9.623	0	0							DDA for preferred ion	[M+H]+1		1.6057e+06	1.37219e+06	1.14784e+06	1.3868e+06	1.72275e+06	1.6363e+06	2.36517e+06	2.4409e+06	1.1498e+06	839666	797445	876065	2.25326e+06	2.28421e+06	2.4381e+06	2.99872e+06	3.04859e+06	2.76512e+06	1.45006e+06	1.28118e+06	1.16745e+06	1.88236e+06	1.70329e+06	1.91937e+06	2.7838e+06	2.55482e+06	2.56833e+06	1.14168e+06	1.00976e+06
FT_10.859_204.12286_RP		C9 H14 O4	Full match	No results	No results	-0.88	186.089	204.123	10.859	0	0							DDA for preferred ion	[M+NH4]+1		1.12826e+08	7.14823e+06	5.90208e+07	8.72708e+07	7.42735e+07	1.35787e+08	150950378	1.52154e+08	1.16783e+08	77751060	7.47055e+07	8.54073e+07	2.75775e+08	2.43391e+08	2.77647e+08	5.79e+08	5.08132e+08	3.49483e+08	1.5917e+08	1.37211e+08	9.95365e+07	2.51085e+08	1.77501e+08	2.01579e+08	9.91018e+07	1.0984e+08	1.12923e+08	8.31914e+07	8.19472e+07
FT_11.734_261.11194_RP		C15 H16 O4	Full match	No results	No results	-0.77	260.105	261.112	11.734	0	0							DDA for preferred ion	[M+H]+1		2.13546e+06	1.18802e+06	1.58835e+06	1.77647e+06	2.27821e+06	2.17704e+06	2.93118e+06	3.29831e+06	2.74254e+06	1.1126e+06	1.00391e+06	1.22049e+06	3.01497e+06	3.10519e+06	3.63074e+06	3.70233e+06	3.68713e+06	3.67459e+06	1.92116e+06	1.58728e+06	1.49599e+06	2.43832e+06	1.95638e+06	2.27505e+06	2.86417e+06	2.8554e+06	2.92604e+06	1.19293e+06	1.12034e+06
FT_2.294_244.08141_RP		C10 H13 N O6	Full match	No results	No results	-0.65	243.074	244.081	2.294	0	0							DDA for preferred ion	[M+H]+1		1.34887e+06	1.16978e+06	996673	1.10928e+06	1.28813e+06	1.24921e+06	1.76129e+06	1.9416e+06	2.06077e+06	1.59309e+06	1.79502e+06	3.11819e+06	1.69606e+06	1.81824e+06	1.89454e+06	1.97551e+06	2.08383e+06	2.04636e+06	1.98721e+06	1.1061e+06	1.29416e+06	1.32051e+06	2.6813e+07	1.40546e+06	2.08633e+06	2.19227e+06	2.14759e+06	1.10765e+06	1.1515e+06
FT_7.918_227.10246_RP		C10 H14 N2 O4	Full match	No results	No results	-0.76	226.095	227.102	7.918	0	0							DDA for preferred ion	[M+H]+1		3.78036e+06	3.97311e+06	1.69471e+06	972608	1.22109e+06	1.16815e+06	1.552e+07	1.56097e+07	2.67478e+07	3.01663e+06	4.47292e+06	1.0615e+06	2.69129e+07	1.29747e+07	1.60532e+07	1.68367e+06	3.80118e+06	1.36696e+07	1.84609e+06	3.16339e+06	5.62943e+06	3.75037e+06	6.07742e+06	7.64158e+06	1.1356e+07	1.13164e+07	1.15102e+07	1.02056e+06	2.76754e+06
FT_2.11_520.18704_RP		C18 H33 N O16	Full match	No results	No results	-0.33	519.18	520.187	2.11	0	0							No MS2	[M+H]+1		2.80393e+06	2.63889e+06	2.46379e+06	3.99248e+06	4.0639e+06	4.23383e+06	4.44061e+06	4.42349e+06	4.85852e+06	2.11377e+06	2.41856e+06	2.34666e+06	5.16777e+06	4.78513e+06	5.00966e+06	4.45458e+06	4.82329e+06	4.96919e+06	2.48092e+06	2.72771e+06	2.5879e+06	7.29543e+06	4.83453e+06	5.50802e+06	5.43341e+06	5.95972e+06	6.47038e+06	3.27561e+06	3.81583e+06
FT_10.433_669.14393_RP		C39 H29 N2 O3 P S2	Full match	No results	No results	1.41	668.137	669.144	10.433	0	0							DDA for preferred ion	[M+H]+1		1.43093e+06	1.17655e+06	1.05639e+06	1.24388e+06	1.51163e+06	1.54086e+06	2.01827e+06	2.17141e+06	1.30117e+06	748593	705958	823172	1.95126e+06	2.04398e+06	2.17463e+06	2.44641e+06	2.49245e+06	2.4271e+06	1.207e+06	1.10873e+06	1.01421e+06	1.64094e+06	1.33321e+06	1.60614e+06	2.09168e+06	1.93345e+06	1.97054e+06	851950	818401
FT_12.933_334.16475_RP		C18 H23 N O5	Full match	No results	No results	-0.44	333.157	334.165	12.933	0	0							DDA for preferred ion	[M+H]+1		2.51979e+06	1.60721e+06	1.72832e+06	2.03667e+06	2.52728e+06	2.53885e+06	3.18519e+08	2.45018e+08	4.27339e+08	1.20491e+06	1.12863e+06	1.39787e+06	1258684936	1923830411	1248304251	4.2702e+08	5.32221e+08	524781914	2.03094e+06	1.6814e+06	1.60848e+06	2.58586e+06	2.14843e+06	2.70967e+06	2.94194e+06	2.85899e+06	2.96241e+06	1.19138e+06	1.11814e+06
FT_11.231_317.04973_RP		C7 H17 N4 O4 P S2	Full match	No results	No results	-1.37	316.042	317.05	11.231	0	0							DDA for preferred ion	[M+H]+1		1.78558e+06	885964	1.28803e+06	1.53309e+06	1.95506e+06	1.87784e+06	2.60098e+06	2.80695e+06	2.0706e+06	965926	885118	1.08793e+06	2.74708e+06	2.63597e+06	2.89403e+06	3.34956e+06	3.31092e+06	3.07236e+06	1.69375e+06	1.55175e+06	1.40024e+06	2.2235e+06	1.92294e+06	2.16979e+06	2.80727e+06	2.72649e+06	2.8425e+06	1.20859e+06	1.0923e+06
FT_1.51_190.10723_RP		C8 H15 N O4	Full match	No results	No results	-0.81	189.1	190.107	1.51	0	0							DDA for preferred ion	[M+H]+1		2.52576e+08	3.32181e+08	3.52078e+08	1.64665e+07	2.49797e+07	2.87234e+07	1382489675	1349469748	1874247067	18831812	2.62205e+07	2.52568e+07	1031266134	1419105675	1058283452	5.64279e+08	8.99617e+08	1777896373	2.70343e+07	2.24585e+07	1.3524e+07	4.45405e+07	8.24434e+07	3.20789e+07	1368963368	1220676727	1280757283	1.85147e+07	1.87541e+07
FT_9.89_345.0966_RP		C18 H16 O7	Full match	No results	No results	-0.82	344.089	345.097	9.89	0	0							No MS2	[M+H]+1		1.9193e+06	1.51177e+06	1.28075e+06	1.59426e+06	1.93663e+06	1.84467e+06	2.502e+06	2.6955e+06	1.3533e+06	962494	930108	976582	2.30077e+06	2.35711e+06	2.43207e+06	2.8897e+06	2.91041e+06	2.69127e+06	1.42556e+06	1.2369e+06	1.10825e+06	1.86041e+06	1.52009e+06	1.85738e+06	2.14686e+06	2.04692e+06	2.04709e+06	1.01339e+06	852940
FT_14.443_241.14326_RP		C13 H20 O4	Full match	No results	No results	-0.73	240.136	241.143	14.443	0	0							DDA for preferred ion	[M+H]+1		1.68876e+07	4.17569e+06	5.7244e+06	5.92038e+07	4.59414e+07	4.92202e+07	2.03331e+07	1.16233e+07	7.08574e+07	5.94996e+07	7.92069e+07	8.77446e+07	2.3891e+07	6.84892e+07	2.23388e+07	7.88922e+07	1.60774e+07	2.89342e+07	1.23461e+08	1.30272e+08	9.39851e+07	1.71179e+07	8.17498e+06	1.50586e+07	9.55682e+06	5.41798e+06	8.82382e+06	8.53089e+07	6.28134e+07
FT_12.156_335.06034_RP		C13 H18 O6 S2	Full match	No results	No results	-4.25	334.053	335.06	12.156	0	0							DDA for preferred ion	[M+H]+1		3.98295e+06	1.26172e+07	1.42879e+07	3.2303e+06	3.37022e+06	2.16192e+06	2.8669e+06	3.03684e+06	2.80169e+06	1.12391e+07	1.98664e+07	2.21605e+07	2.87838e+06	2.98802e+06	3.20548e+06	3.7297e+06	3.7805e+06	3.53479e+06	3.65941e+06	7.76399e+06	2.02015e+07	2.79617e+06	2.19034e+06	2.46174e+06	3.24539e+06	3.09141e+06	3.19257e+06	1.92825e+07	3.04266e+07
FT_8.191_277.10686_RP		C15 H16 O5	Full match	No results	No results	-0.67	276.1	277.107	8.191	0	0							DDA for preferred ion	[M+H]+1		1.7177e+06	1.44375e+06	1.22992e+06	1.44844e+06	1.85447e+06	1.87553e+06	2.30169e+06	2.4984e+06	2.62965e+06	892007	857836	579542	2.19466e+06	1.8298e+06	1.82284e+06	2.54688e+06	2.78599e+06	2.45901e+06	1.27579e+06	1.12125e+06	1.03676e+06	1.6609e+06	1.41524e+06	1.65364e+06	2.04846e+06	2.28348e+06	2.14971e+06	952810	817422
FT_10.751_235.05994_RP		C12 H10 O5	Full match	No results	No results	-0.69	234.053	235.06	10.751	0	0							DDA for preferred ion	[M+H]+1		1.99281e+06	688054	1.32369e+06	1.57353e+06	2.05267e+06	2.01697e+06	2.6059e+06	3.51356e+06	2.77173e+06	1.01587e+06	899245	1.10757e+06	2.61821e+06	6.18508e+06	2.922e+06	3.50005e+06	3.55372e+06	3.13794e+06	1.73722e+06	1.43011e+06	1.33195e+06	2.21009e+06	1.87925e+06	2.17978e+06	2.82737e+06	2.69782e+06	2.88383e+06	1.27582e+06	1.08903e+06
FT_11.43_209.11706_RP		C12 H16 O3	Full match	No results	No results	-0.76	208.11	209.117	11.43	0	0							No MS2	[M+H]+1		2.09353e+07	9.95898e+06	1.85405e+06	1.81713e+06	2.88983e+06	6.17682e+06	22790592	6.55798e+06	1.83366e+07	1.22188e+07	5.14295e+06	1.59487e+06	4.09752e+07	4.45867e+07	4.50376e+07	4.92741e+06	9.04299e+06	4.39311e+07	1.99548e+07	9.82932e+06	6.78273e+06	3.02484e+06	2.19765e+06	3.01859e+07	2.52594e+07	2.38537e+07	8.62262e+06	1.92506e+06	8.3097e+06
FT_12.861_211.09631_RP		C11 H14 O4	Full match	No results	No results	-0.88	210.089	211.096	12.861	0	0							DDA for preferred ion	[M+H]+1		3.16714e+07	1.79214e+06	2.23888e+07	8.69149e+06	2.81411e+06	2.91657e+06	9.55894e+06	3.9727e+06	6.99883e+06	3.98185e+06	2.35687e+06	1.75151e+06	3.62993e+06	3.70901e+06	4.31377e+06	4.66401e+06	4.83452e+06	4.31748e+06	1.71842e+07	4.22593e+06	2.01526e+06	3.16487e+06	3.50502e+07	7.29798e+06	3.89224e+06	1.7231e+07	7.24785e+06	1.76254e+06	1.97353e+06
FT_1.356_252.10753_RP		C9 H17 N O7	Full match	No results	No results	-1	251.1	252.108	1.356	0	0							DDA for preferred ion	[M+H]+1		5.81756e+06	3.51281e+07	3.96672e+07	9.78493e+06	5.7933e+06	9.15776e+06	2.93061e+07	2.96571e+07	4.23339e+07	7.86274e+07	1.42052e+08	1.08233e+08	4.99689e+07	5.30351e+07	5.56734e+07	1.14308e+07	3.94697e+07	6.41618e+07	14413613	1.65068e+07	1.29848e+07	1.77147e+07	3.9079e+07	1.72108e+07	4.07307e+07	4.19286e+07	2.92524e+06	2.10925e+07	3.09909e+07
FT_0.951_162.99126_RP			No results	No results	No results		161.984	162.991	0.951	0	0							DDA for preferred ion	[M+H]+1		325913891	298444312	2.7365e+08	2.48559e+08	2.72352e+08	2.96798e+08	345778383	3.20652e+08	344405960	1.74568e+08	143773653	201271671	3.24151e+08	295932140	3.67563e+08	3.98245e+08	3.96782e+08	3.63303e+08	2.64067e+08	2.45554e+08	2.11096e+08	260678048	2.32941e+08	2.53061e+08	4.88581e+08	4.78449e+08	5.07543e+08	2.40103e+08	1.76881e+08
FT_6.174_195.07626_RP		C9 H10 N2 O3	Full match	No results	No results	-0.86	194.069	195.076	6.174	0	0							DDA for preferred ion	[M+H]+1		953440	1.91887e+06	2.62884e+06	5.35079e+06	4.7418e+06	2.92082e+06	7.68779e+06	7.50761e+06	1.28386e+07	1.27112e+07	1.64992e+07	1.70883e+07	2.09479e+07	2.34588e+07	2.42601e+07	6.63176e+06	6.45314e+06	1.17791e+07	1.76577e+07	2.88356e+07	2.51163e+07	5.30483e+07	3.10887e+07	3.72115e+07	8.0809e+06	8.0726e+06	6.4458e+06	1.10844e+07	1.14695e+07
FT_1.074_582.86204_RP		C10 H N8 O14 P3 S	Full match	No results	No results	0.32	581.855	582.862	1.074	0	0							DDA for preferred ion	[M+H]+1		1371471306	1039230019	7.91852e+08	1105219622	1451662594	1423219780	1306196545	1445782539	1250538198	6.3252e+08	5.48029e+08	6.90628e+08	1105501219	1125800534	1208162854	1796673320	1855944981	1695362564	8.82146e+08	8.2268e+08	7.3864e+08	1218081135	9.33656e+08	1150805825	1545707342	1519326882	1570380464	7.66209e+08	7.18703e+08
FT_2.399_438.13898_RP		C20 H23 N O10	Full match	No results	No results	-1.13	437.132	438.139	2.399	0	0							No MS2	[M+H]+1		777489	677838	567206	592628	693553	687295	1.00291e+06	1.09116e+06	1.15999e+06	398728	363114	436720	958006	972189	1.02628e+06	1.16321e+06	1.24466e+06	1.15831e+06	517866	446838	416722	723642	649067	835011	1.14934e+06	1.11589e+06	1.17883e+06	534723	493068
FT_8.379_444.17087_RP		C16 H29 N O13	Full match	No results	No results	-0.67	443.164	444.171	8.379	0	0							DDA for preferred ion	[M+H]+1		1.14501e+06	942292	765386	944786	1.18487e+06	1.17058e+06	1.60215e+06	1.73102e+06	1.57372e+06	551313	527722	382666	1.45848e+06	1.15611e+06	1.20213e+06	1.75917e+06	1.88355e+06	1.76239e+06	853651	722216	642721	1.10231e+06	952170	1.05428e+06	1.43175e+06	1.40631e+06	1.42343e+06	602436	554625
FT_8.345_271.08102_RP		C12 H14 O7	Full match	No results	No results	-0.79	270.074	271.081	8.345	0	0							No MS2	[M+H]+1		1.7215e+06	1.49319e+06	1.17008e+06	1.4875e+06	1.78434e+06	1.78918e+06	2.38154e+06	2.69471e+06	2.64391e+06	811295	782641	553125	2.21071e+06	1.67112e+06	1.79807e+06	2.52941e+06	2.5541e+06	2.51471e+06	1.08514e+06	921812	909366	1.38682e+06	1.16503e+06	1.43092e+06	1.79548e+06	1.71999e+06	1.81587e+06	704909	680179
FT_0.956_87.9934_RP			No results	No results	No results		86.9861	87.9934	0.956	0	0							DDA for preferred ion	[M+H]+1		322814912	3.23351e+08	2.9554e+08	4.59869e+08	3.90794e+08	4.27405e+08	1093807832	1150654181	1241472162	2.58399e+08	2.29384e+08	2.82691e+08	1206896118	1176953773	1175858700	1238714785	1285242592	1235595418	3.50562e+08	3.42501e+08	2.9652e+08	3.4665e+08	2.90503e+08	3.441e+08	1092649542	9.63002e+08	1079038907	3.05695e+08	2.66543e+08
FT_11.009_416.21241_RP		C16 H33 N O11	Full match	No results	No results	-0.55	415.205	416.212	11.009	0	0							DDA for preferred ion	[M+H]+1		1.91491e+07	8.69485e+06	1.32808e+07	6.96799e+08	5.89274e+08	6.09707e+08	3.23376e+07	3.47707e+07	3.15383e+07	4.91711e+08	5.53031e+08	6.21747e+08	5.77237e+07	4.97611e+07	5.35814e+07	4.57987e+07	6.10138e+07	6.65831e+07	7.00379e+08	558490798	6.98079e+08	9.14531e+08	7.37979e+08	9.01297e+08	3.91635e+07	5.81804e+07	4.43151e+07	6.52308e+08	5.16663e+08
FT_8.336_427.10199_RP		C22 H18 O9	Full match	No results	No results	-0.86	426.095	427.102	8.336	0	0							DDA for preferred ion	[M+H]+1		2.98107e+06	2.57101e+06	2.01856e+06	2.4528e+06	2.92722e+06	2.9203e+06	3.72286e+06	4.19332e+06	4.09579e+06	1.20938e+06	1.16193e+06	826316	3.21327e+06	2.37844e+06	2.58223e+06	3.50026e+06	3.64286e+06	3.68351e+06	1.40299e+06	1.21733e+06	1.16917e+06	1.75022e+06	1.45846e+06	1.78674e+06	2.20731e+06	2.05286e+06	2.16251e+06	815120	784954
FT_8.545_579.14934_RP		C30 H26 O12	Full match	No results	No results	-0.62	578.142	579.149	8.545	0	0							DDA for preferred ion	[M+H]+1		2.28669e+06	1.98627e+06	1.63581e+06	1.90908e+06	2.37131e+06	2.26842e+06	3.11962e+06	3.31077e+06	2.9279e+06	1.09308e+06	996213	797981	2.68792e+06	2.27845e+06	2.41148e+06	3.28527e+06	3.43129e+06	3.26013e+06	1.48944e+06	1.27007e+06	1.17473e+06	1.85492e+06	1.57966e+06	1.82705e+06	2.46537e+06	2.24339e+06	2.40368e+06	966974	897488
FT_13.357_232.19053_RP		C12 H25 N O3	Full match	No results	No results	-0.83	231.183	232.191	13.357	0	0							DDA for preferred ion	[M+H]+1		4.13255e+08	3.10273e+08	267715860	4.20993e+08	5.24872e+08	6.5924e+08	9.93243e+08	7.53672e+08	933012623	2.84997e+08	2.16389e+08	3.02176e+08	5.27346e+08	8.0908e+08	1078611978	764111009	1035037465	7.55986e+08	4.32818e+08	4.90053e+08	3.58307e+08	1077397641	7.98541e+08	1018717633	1072135094	1748360820	1407916199	6.39652e+08	482852153
FT_12.546_285.07558_RP		C16 H12 O5	Full match	No results	No results	-0.62	284.068	285.076	12.546	0	0							DDA for preferred ion	[M+H]+1		2.60781e+06	1.58868e+06	1.86499e+06	2.17189e+06	2.63113e+06	2.65129e+06	3.50725e+06	3.73253e+06	3.68329e+06	1.41755e+06	1.26858e+06	1.67022e+06	3.64769e+06	3.64824e+06	3.9896e+06	4.59605e+06	4.60572e+06	4.33999e+06	2.46255e+06	2.2569e+06	2.00794e+06	3.3321e+06	2.72389e+06	3.27788e+06	3.51395e+06	3.42154e+06	3.45459e+06	1.66932e+06	1.42883e+06
FT_9.962_423.05505_RP		C12 H23 O10 P S2	Full match	No results	No results	1.78	422.048	423.055	9.962	0	0							DDA for preferred ion	[M+H]+1		1.65966e+06	1.49268e+06	1.18507e+06	1.47185e+06	1.79431e+06	1.69508e+06	2.32276e+06	2.62361e+06	1.33745e+06	884259	858444	916155	2.55938e+06	2.52741e+06	2.61037e+06	3.07787e+06	3.2512e+06	3.08265e+06	1.54241e+06	1.37484e+06	1.25876e+06	2.02875e+06	1.72761e+06	1.99289e+06	2.79114e+06	2.81355e+06	2.76169e+06	1.15202e+06	1.06025e+06
FT_11.354_207.06501_RP		C11 H10 O4	Full match	No results	No results	-0.84	206.058	207.065	11.354	0	0							DDA for preferred ion	[M+H]+1		6.99994e+06	1.40782e+07	1.55472e+07	3.21483e+06	3.93136e+06	3.83938e+06	1.7547e+07	5.4191e+06	4.53557e+06	3.7566e+06	2.84929e+06	2.06525e+06	4.87128e+06	4.91876e+06	6.59868e+06	5.97649e+06	6.02787e+06	6.59296e+06	3.06806e+06	2.72786e+06	2.38993e+06	5.17079e+06	3.21164e+06	6.61218e+06	4.55048e+06	4.28048e+06	4.44128e+06	1.98895e+06	1.79259e+06
FT_2.179_112.08678_RP		C5 H9 N3	Full match	No results	No results	-1.29	111.079	112.087	2.179	0	0							DDA for preferred ion	[M+H]+1		800982	1.09987e+06	1.9143e+06	4.4031e+08	3.44732e+08	3.44641e+08	1.62399e+07	5.36209e+06	1.47945e+06	1.54622e+08	1.74604e+08	1.12931e+08	5.46814e+06	1.46668e+06	2.27182e+06	1.81915e+07	1.13647e+07	2.24192e+07	5.78453e+07	1.28366e+08	1.50294e+08	1040280444	5.16413e+08	5.39826e+08	1.91107e+06	4.70244e+06	3.78689e+06	2.64805e+08	4.32186e+08
FT_11.243_149.05961_RP		C9 H8 O2	Full match	No results	No results	-0.65	148.052	149.06	11.243	0	0							DDA for preferred ion	[M+H]+1		5.91646e+06	2.73212e+06	4.00501e+06	4.85514e+06	5.99681e+06	5.7565e+06	7.93388e+06	8.55245e+06	6.40771e+06	3.00615e+06	2.89237e+06	3.52273e+06	8.25959e+06	1.13078e+07	8.80439e+06	1.00567e+07	1.05027e+07	9.28059e+06	5.99049e+06	5.02338e+06	4.69175e+06	6.67364e+06	5.841e+06	6.44537e+06	8.33877e+06	7.9267e+06	8.16861e+06	3.59257e+06	3.2716e+06
FT_3.708_186.11232_RP		C9 H15 N O3	Full match	No results	No results	-0.81	185.105	186.112	3.708	0	0							DDA for preferred ion	[M+H]+1		1.19874e+08	9.45168e+07	1.61181e+08	1.17004e+07	1.34366e+07	8.03871e+06	5.75795e+07	4.11946e+07	2.46456e+07	1.44874e+07	1.02163e+07	5.47086e+06	9.68759e+07	4.71593e+07	8.65772e+07	5.12688e+07	5.72884e+07	5.13755e+07	4.39397e+06	5.29376e+06	9.68865e+06	1.80849e+08	1.3378e+08	1.2335e+08	4.05371e+08	1138084731	7.24831e+08	1.10597e+07	2.01788e+07
FT_6.465_248.07632_RP		C9 H13 N O7	Full match	No results	No results	-0.65	247.069	248.076	6.465	0	0							DDA for preferred ion	[M+H]+1		931236	769211	638681	793075	1.03707e+06	967820	2.82061e+06	2.61568e+06	6.87758e+06	462738	653972	530744	2.78534e+07	1.46455e+07	9.29361e+06	8.57733e+06	1.31103e+07	1.05656e+07	541748	496730	1.42418e+06	5.58682e+06	2.01304e+06	3.10371e+06	997137	1.67724e+06	1.06127e+06	422622	923216
FT_1.326_194.06572_RP		C6 H11 N O6	Full match	No results	No results	-0.98	193.058	194.066	1.326	0	0							DDA for preferred ion	[M+H]+1		2.48909e+08	2.89974e+08	3.33526e+08	7.46302e+07	4.05115e+07	7.31515e+07	1.29055e+07	1.53613e+07	1.60339e+07	6.68116e+07	4.11303e+07	8.19417e+07	1.34326e+07	1.52859e+07	1.35106e+07	1.15655e+07	2.06812e+07	7.86023e+06	6.62438e+07	9.24324e+07	9.09568e+07	2.37096e+07	9.73886e+06	2.41449e+07	2.52786e+07	2.42598e+07	1.44773e+07	1.45889e+08	1.7183e+08
FT_14.35_217.08333_RP		C9 H8 N6 O	Full match	No results	No results	0.42	216.076	217.083	14.35	0	0							No MS2	[M+H]+1		3.06792e+06	2.38885e+06	1.97407e+06	2.41998e+06	2.95188e+06	2.92668e+06	3.86201e+06	4.06609e+06	3.87677e+06	1.38095e+06	1.30485e+06	1.59939e+06	3.61462e+06	3.74086e+06	4.01608e+06	4.45721e+06	4.56031e+06	4.2664e+06	2.23297e+06	1.8933e+06	1.70488e+06	2.65858e+06	2.21237e+06	2.45633e+06	2.88914e+06	2.73713e+06	2.86816e+06	1.12503e+06	1.06777e+06
FT_10.187_223.05996_RP		C11 H10 O5	Full match	No results	No results	-0.73	222.053	223.06	10.187	0	0							DDA for preferred ion	[M+H]+1		1.89083e+06	1.59289e+06	1.32859e+06	1.5738e+06	2.57081e+06	2.55178e+06	2.90966e+06	3.14038e+06	2.08687e+06	983476	2.18439e+06	1.87116e+06	3.11199e+06	3.56567e+06	3.59644e+06	3.48045e+06	8.76161e+06	3.44997e+06	3.1403e+06	1.53115e+06	1.66789e+06	2.42537e+06	2.00063e+06	2.2877e+06	3.22798e+06	3.52422e+06	3.24425e+06	1.36301e+06	1.25882e+06
FT_8.984_139.07525_RP		C8 H10 O2	Full match	No results	No results	-0.78	138.068	139.075	8.984	0	0							DDA for preferred ion	[M+H]+1		3.74536e+07	3.35557e+07	2.81889e+07	3.10048e+07	3.69531e+07	3.56737e+07	4.39245e+07	4.53874e+07	3.90676e+07	1.06154e+08	3.14814e+07	1.92538e+07	4.6939e+07	4.82212e+07	2.03196e+08	5.14985e+07	2.51808e+08	4.83894e+07	7.3803e+07	1.91219e+07	2.4849e+07	2.36613e+07	3.10024e+07	1.99776e+07	1.36947e+08	5.32532e+06	3.57781e+07	1.95147e+07	1.91466e+07
FT_1.373_374.12902_RP		C13 H19 N5 O8	Full match	No results	No results	-4.34	373.122	374.129	1.373	0	0							No MS2	[M+H]+1		5.64783e+07	7.52861e+07	9.14381e+07	9.1423e+06	4.86697e+06	1.56721e+07	3.94299e+06	5.19052e+06	5.96263e+06	7.10175e+06	7.02096e+06	3.16433e+07	5.05182e+06	2.974e+06	5.19354e+06	1.06851e+07	8.00814e+06	1.49473e+07	5.7813e+06	6.72808e+06	2.24966e+07	1.25967e+07	1.65976e+07	1.81742e+07	2.18178e+07	3.68967e+07	8.44203e+06	6.93278e+06	5.35136e+06
FT_7.166_83.04907_RP		C5 H6 O	Full match	No results	No results	-0.86	82.0418	83.0491	7.166	0	0							No MS2	[M+H]+1		1.64325e+07	1.41813e+07	1.11229e+07	8.88732e+07	3.58136e+07	1.4168e+07	1.80661e+07	6.42724e+06	2.32603e+07	7.6194e+06	1.33311e+06	7.181e+06	1.47229e+07	1.04332e+07	4.10035e+07	3.26138e+07	1.90518e+07	9.3636e+06	1.55559e+07	2.69208e+07	1.00797e+07	7.23189e+06	1.71409e+07	1.94654e+07	1.64532e+07	5.44692e+06	9.06946e+06	636946	1.94729e+06
FT_10.968_374.12317_RP		C19 H19 N O7	Full match	No results	No results	-0.68	373.116	374.123	10.968	0	0							DDA for preferred ion	[M+H]+1		2.01535e+06	961097	1.30702e+06	1.84212e+06	2.01116e+06	2.0816e+06	2.56982e+06	2.8227e+06	2.05896e+06	992528	951455	1.13336e+06	2.60805e+06	2.5948e+06	2.8164e+06	3.20104e+06	3.41367e+06	3.0526e+06	1.71551e+06	1.49276e+06	1.28641e+06	2.02296e+06	1.77884e+06	2.01152e+06	2.4638e+06	2.5385e+06	2.41272e+06	1.04588e+06	924039
FT_2.234_86.09635_RP		C5 H11 N	Full match	No results	No results	-0.84	85.0891	86.0964	2.234	0	0							DDA for preferred ion	[M+H]+1		8.45563e+08	5.58302e+08	4.06006e+08	9.37369e+08	1276386779	1225987388	8.20819e+08	8.61664e+08	1049617421	5.30357e+08	509935246	610714083	840266442	898726694	1005884293	8.69691e+08	8.38135e+08	8.7056e+08	6.67642e+08	6.48139e+08	5.14097e+08	9.62773e+08	7.97284e+08	9.62925e+08	7.23274e+08	4.81754e+08	6.39209e+08	6.34708e+08	5.63799e+08
FT_1.806_462.18154_RP		C15 H28 N9 O4 P S	Full match	No results	No results	4.35	461.174	462.182	1.806	0	0							DDA for preferred ion	[M+H]+1		3.28254e+06	2.8346e+06	2.56052e+06	3.84915e+06	4.06625e+06	4.06907e+06	4.53096e+06	4.67995e+06	4.90816e+06	3.08803e+06	3.42211e+06	3.17974e+06	4.06922e+06	4.51195e+06	4.39413e+06	4.78869e+06	5.00557e+06	4.92701e+06	2.8937e+06	2.83397e+06	2.62153e+06	4.83979e+06	4.07747e+06	5.93183e+06	4.25908e+06	4.21873e+06	4.29942e+06	3.0307e+06	2.96872e+06
FT_11.026_213.0756_RP		C10 H12 O5	Full match	No results	No results	-0.71	212.068	213.076	11.026	0	0							DDA for preferred ion	[M+H]+1		2.87535e+06	1.38752e+06	1.31288e+06	1.8426e+06	2.17935e+06	2.07622e+06	3.5161e+06	2.86612e+06	3.82929e+06	1.20712e+06	1.18035e+06	1.3761e+06	2.97159e+06	2.69315e+06	3.10472e+06	3.41981e+06	4.78817e+06	3.39603e+06	2.41455e+06	1.77054e+06	1.58447e+06	5.05713e+06	4.10432e+06	2.65673e+06	2.96903e+06	2.86489e+06	2.84078e+06	1.5518e+06	1.4614e+06
FT_2.006_400.18104_RP		C16 H25 N5 O7	Full match	No results	No results	-4.09	399.174	400.181	2.006	0	0							DDA for preferred ion	[M+H]+1		1.01174e+06	4.15609e+06	4.6806e+06	919028	719416	716793	813637	869510	918068	1.67123e+06	3.46775e+06	3.15648e+06	855823	902035	978512	919009	898643	938970	590608	975523	3.63262e+06	751838	998841	1.04673e+06	900621	928069	951382	1.72215e+06	3.25876e+06
FT_6.759_705.18063_RP		C33 H24 N10 O9	Full match	No results	No results	0.82	704.173	705.181	6.759	0	0							DDA for preferred ion	[M+H]+1		1.02426e+06	854748	721461	892193	1.10433e+06	1.02519e+06	1.40986e+06	1.52274e+06	1.51373e+06	469093	434838	448751	1.08775e+06	843393	998262	1.35249e+06	1.2984e+06	1.30509e+06	542814	460899	432525	678359	598300	701400	892207	886597	948049	373091	335262
FT_1.073_294.9386_RP		C3 H8 N2 O6 P2 S2	Full match	No results	No results	4.84	293.931	294.939	1.073	0	0							DDA for preferred ion	[M+H]+1		9.81453e+08	705422780	5.53999e+08	810503797	1068336165	1056644698	900564453	9.89029e+08	8.64444e+08	4.64431e+08	4.06755e+08	5.22841e+08	7.59419e+08	7.52226e+08	8.14608e+08	1305351596	1346113962	1204340107	6.60006e+08	8.4324e+08	5.44927e+08	9.41583e+08	7.61724e+08	8.7024e+08	1128902257	1044880654	1119521905	5.83638e+08	5.23629e+08
FT_7.578_215.12492_RP		C7 H14 N6 O2	Full match	No results	No results	-0.86	214.118	215.125	7.578	0	0							DDA for preferred ion	[M+H]+1		1.07373e+06	913703	750728	955616	1.16697e+06	1.10901e+06	1.50855e+06	1.68778e+06	1.75598e+06	565724	498818	312810	1.3966e+06	766243	862317	1.68264e+06	1.73106e+06	1.61786e+06	730944	647206	600181	953034	853034	993005	1.31504e+06	1.31734e+06	1.34475e+06	567779	500626
FT_12.866_254.13848_RP		C13 H19 N O4	Full match	No results	No results	-0.79	253.131	254.138	12.866	0	0							DDA for preferred ion	[M+H]+1		5.55063e+06	3.62564e+06	4.81123e+06	4.34774e+06	5.30422e+06	5.45514e+06	7.57944e+06	6.8904e+06	7.26041e+06	2.17762e+06	2.10256e+06	2.60601e+06	5.45235e+06	5.49561e+06	6.34764e+06	6.54185e+06	6.73518e+06	5.97438e+06	2.96335e+06	2.58206e+06	2.4127e+06	3.57773e+06	3.01461e+06	3.59532e+06	3.88515e+06	4.13087e+06	3.99977e+06	1.59639e+06	1.48072e+06
FT_1.13_194.06573_RP		C6 H11 N O6	Full match	No results	No results	-0.98	193.058	194.066	1.13	0	0							DDA for preferred ion	[M+H]+1		6.9904e+06	1.22022e+07	1.00063e+07	1.11638e+07	2.40741e+06	2.80248e+06	2.13975e+07	2.90528e+07	2.79701e+07	3.95975e+08	3.68576e+08	3.45062e+08	7.89969e+07	8.99903e+06	4.07031e+07	6.57448e+06	6.13569e+06	5.40465e+06	8.35063e+06	7.77618e+06	1.15981e+07	1.10509e+07	1.76824e+07	1.02905e+07	3.81302e+07	1.43303e+07	1.61267e+07	4.4259e+07	6.87692e+07
FT_2.588_204.0865_RP		C8 H13 N O5	Full match	No results	No results	-0.72	203.079	204.087	2.588	0	0							No MS2	[M+H]+1		4.62419e+06	7.32215e+06	1.10082e+07	1.19467e+07	7.28726e+06	1.17665e+07	2.14997e+07	2.88735e+07	3.28504e+07	9.32698e+06	9.64845e+06	1.00287e+07	3.16723e+07	2.40048e+07	2.9793e+07	1.35607e+07	1.37703e+07	2.10049e+07	2.82745e+07	2.17198e+07	2.50158e+07	2.64459e+07	2.03073e+07	1.97252e+07	4.20951e+07	2.90187e+07	1.85702e+07	1.69147e+07	1.09284e+07
FT_7.292_120.08064_RP		C8 H9 N	Full match	No results	No results	-1.14	119.073	120.081	7.292	0	0							No MS2	[M+H]+1		2.24882e+08	2.49714e+08	2.29389e+08	2.55086e+08	2.28611e+08	2.1335e+08	3.11113e+06	3.73042e+06	3.21225e+06	3.05225e+08	2.55983e+06	2.11888e+08	2.33208e+06	2.58736e+06	2.14351e+06	3.49781e+06	2.35421e+06	2.76197e+06	2.68206e+08	3.97245e+08	4.52849e+08	1.10375e+07	3.7356e+06	7.80468e+06	3.66682e+06	4.58231e+06	1.62327e+06	3.34508e+08	3.11922e+08
FT_1.395_506.17107_RP		C18 H27 N5 O12	Full match	No results	No results	-3.62	505.164	506.171	1.395	0	0							No MS2	[M+H]+1		2.02065e+06	1.95538e+06	1.84613e+06	1.7592e+06	1.78434e+06	1.81358e+06	2.11069e+06	2.45605e+06	2.35405e+06	1.22915e+06	1.34587e+06	1.46553e+06	2.12221e+06	2.19069e+06	2.24902e+06	2.20598e+06	2.27033e+06	2.3319e+06	1.3408e+06	1.3427e+06	1.34851e+06	2.65041e+06	1.73791e+06	1.86978e+06	2.61652e+06	2.5448e+06	2.75111e+06	1.70585e+06	1.75788e+06
FT_1.51_358.13418_RP		C13 H19 N5 O7	Full match	No results	No results	-4.33	357.127	358.134	1.51	0	0							DDA for preferred ion	[M+H]+1		1.80482e+07	2.26457e+07	2.62067e+07	2.02856e+07	1.46103e+07	2.08884e+07	3.0873e+06	2.85042e+06	5.47881e+06	6.57059e+06	2.12148e+07	9.31896e+06	2.77568e+06	2.91924e+06	3.04463e+06	2.54671e+06	3.80523e+06	2.85011e+06	7.55553e+06	1.1204e+07	1.22184e+07	7.45053e+06	6.19245e+06	5.27911e+06	6.04673e+06	7.41288e+06	8.07233e+06	1.81179e+07	8.94066e+06
FT_5.229_215.13885_RP		C10 H18 N2 O3	Full match	No results	No results	-0.79	214.132	215.139	5.229	0	0							DDA for preferred ion	[M+H]+1		3.00496e+07	3.3802e+07	3.68131e+07	7.59684e+07	6.31644e+07	5.9851e+07	1.54965e+06	1.76179e+06	2.27259e+06	1.08734e+08	1.47983e+08	1.31691e+08	1.4741e+06	1.49139e+06	3.38605e+06	1.79315e+06	1.94331e+06	1.83059e+06	8.32864e+07	1.376e+08	1.39357e+08	1.02122e+06	977419	1.18027e+06	1.6866e+06	1.57301e+06	1.94154e+06	1.32378e+08	1.35119e+08
FT_8.734_317.10176_RP		C17 H16 O6	Full match	No results	No results	-0.64	316.094	317.102	8.734	0	0							No MS2	[M+H]+1		1.5187e+06	1.30819e+06	1.08107e+06	1.29811e+06	1.6456e+06	1.65328e+06	2.15177e+06	2.3035e+06	2.28535e+06	813913	830016	694057	2.02523e+06	1.89772e+06	1.99732e+06	2.68265e+06	2.64113e+06	2.58597e+06	1.30195e+06	1.10757e+06	1.0025e+06	1.6751e+06	1.37595e+06	1.68285e+06	2.22429e+06	2.20325e+06	2.28528e+06	991745	959224
FT_6.8_217.15449_RP		C10 H20 N2 O3	Full match	No results	No results	-0.84	216.147	217.154	6.8	0	0							DDA for preferred ion	[M+H]+1		1.07639e+08	1.41016e+08	1.48708e+08	5.23096e+08	4.69978e+08	454327865	2.0855e+07	9.11831e+06	6.8265e+06	2.37453e+08	489993010	4.06186e+08	3.27867e+06	945370	1.0333e+06	1.4386e+06	1.49726e+06	3.57946e+06	2.34063e+08	2.36752e+08	2.79471e+08	1.90354e+06	1.23831e+06	831579	1.07485e+06	2.18848e+06	2.43639e+07	5.07909e+08	4.76271e+08
FT_9.876_293.10177_RP		C12 H8 N10	Full match	No results	No results	3.94	292.094	293.102	9.876	0	0							No MS2	[M+H]+1		1.61881e+06	1.28495e+06	1.11044e+06	1.38749e+06	1.73997e+06	1.7031e+06	2.25442e+06	2.41793e+06	1.23855e+06	888834	861418	924638	2.26334e+06	2.2535e+06	2.44624e+06	2.82698e+06	2.85544e+06	2.64802e+06	1.48516e+06	1.29229e+06	1.16118e+06	1.99976e+06	1.63859e+06	2.00787e+06	2.48181e+06	2.37325e+06	2.36514e+06	1.20598e+06	1.0179e+06
FT_1.082_530.84858_RP		C4 H8 N2 O18 P2 S3	Full match	No results	No results	0.68	529.841	530.849	1.082	0	0							DDA for preferred ion	[M+H]+1		1201330690	9.62266e+08	7.84387e+08	9.75079e+08	1272831247	1219032153	1667539935	1780639968	1743792426	532480575	4.98547e+08	5.93928e+08	1618477157	1621708638	1828966625	1797608789	1841887878	1785960175	7.80566e+08	6.53578e+08	608015595	1040835521	8.04272e+08	9.78662e+08	1716620955	1607941491	1683227721	6.51836e+08	6.57008e+08
FT_12.868_277.05479_RP		C10 H12 O9	Full match	No results	No results	-2.24	276.048	277.055	12.868	0	0							DDA for preferred ion	[M+H]+1		2.97356e+07	2.76064e+07	4.94125e+07	8.61847e+06	8.00451e+06	4.48135e+06	4.70029e+08	3.75491e+08	5.37579e+08	3.80144e+06	8.75766e+06	8.69095e+06	1475582167	1338155393	1603424179	533737271	270419832	1142998056	4.23822e+06	7.27305e+06	5.0026e+06	5.17346e+08	3.95072e+08	4.63496e+08	2.62532e+08	3.09516e+08	2.94007e+08	8.62943e+06	8.4823e+06
FT_13.912_211.09394_RP		C7 H10 N6 O2	Full match	No results	No results	0.65	210.087	211.094	13.912	0	0							DDA for preferred ion	[M+H]+1		7.76363e+07	4.91536e+07	5.00756e+07	1.95311e+08	2.22231e+08	2.36586e+08	3.17032e+08	2.83631e+08	3.43792e+08	2.02461e+08	3.02214e+08	2.70422e+08	2.03351e+07	6.88724e+08	6.74266e+08	9.04716e+08	5.25958e+08	9.5008e+08	2.19878e+08	3.29195e+08	2.2236e+08	4.536e+08	3.59438e+08	5.23328e+08	1.76583e+08	2.26873e+08	1.73502e+08	3.79681e+08	3.12495e+08
FT_16.158_237.11196_RP		C13 H16 O4	Full match	No results	No results	-0.74	236.105	237.112	16.158	0	0							No MS2	[M+H]+1		3.80104e+06	6.92752e+06	3.40194e+06	1.91137e+07	1.80445e+07	2.68619e+07	5.86677e+06	9.88135e+06	6.3448e+06	2.199e+07	1.99435e+07	2.9092e+07	3.29142e+07	2.6974e+07	1.52001e+07	3.74837e+07	2.29027e+07	2.98328e+07	8.13564e+07	5.26478e+07	1.94843e+07	2.69836e+07	2.73291e+07	4.63745e+07	1.55555e+07	3.52064e+07	3.1712e+07	2.25944e+07	3.36948e+07
FT_1.482_286.11302_RP		C9 H19 N O9	Full match	No results	No results	-0.82	285.106	286.113	1.482	0	0							DDA for preferred ion	[M+H]+1		2.24483e+08	3.17276e+08	268573827	9.59329e+07	8.13674e+07	8.41431e+07	1.04153e+06	4.83654e+06	1.27688e+06	9.11833e+07	9.63594e+07	9.63439e+07	874480	1.81848e+06	830468	803209	1.86922e+07	1.05107e+06	4.22966e+07	6.03937e+07	7.47521e+07	2.18004e+08	2.16031e+08	2.84855e+07	7.3045e+06	9.57156e+06	5.32525e+06	7.66574e+07	8.20763e+07
FT_13.819_381.13304_RP		C22 H20 O6	Full match	No results	No results	-0.6	380.126	381.133	13.819	0	0							DDA for preferred ion	[M+H]+1		3.76511e+06	2.90801e+06	2.66113e+06	3.00458e+06	3.60632e+06	3.65777e+06	4.7288e+06	4.97965e+06	5.00257e+06	1.78186e+06	1.598e+06	1.98734e+06	4.35082e+06	4.53585e+06	4.92542e+06	5.57182e+06	5.8868e+06	5.27751e+06	2.59815e+06	2.388e+06	2.07731e+06	3.59588e+06	2.76322e+06	3.15552e+06	3.76996e+06	3.621e+06	3.80159e+06	1.46415e+06	1.41742e+06
FT_10.115_425.1228_RP		C24 H16 N4 O4	Full match	No results	No results	-3.84	424.116	425.123	10.115	0	0							No MS2	[M+H]+1		1.93309e+06	1.61567e+06	1.32964e+06	1.51988e+06	1.88556e+06	1.81978e+06	2.4609e+06	2.65673e+06	1.43701e+06	920340	830005	983229	2.30175e+06	2.27902e+06	2.54072e+06	2.86136e+06	2.98876e+06	2.91843e+06	1.30314e+06	1.14031e+06	1.09108e+06	1.75979e+06	1.47822e+06	1.66928e+06	2.10091e+06	1.96759e+06	2.06786e+06	821665	783178
FT_12.446_219.06501_RP		C12 H10 O4	Full match	No results	No results	-0.79	218.058	219.065	12.446	0	0							No MS2	[M+H]+1		2.38767e+06	1.47505e+06	1.71348e+06	3.0679e+06	3.53604e+06	3.60759e+06	3.26062e+06	3.41741e+06	3.35429e+06	3.58629e+07	7.13145e+07	7.35753e+07	3.20659e+06	3.32725e+06	3.58526e+06	4.28427e+06	4.1967e+06	3.86975e+06	1.14883e+08	1.21142e+08	7.836e+07	3.85921e+07	1.05819e+08	1.36166e+08	3.15559e+06	3.08095e+06	3.0535e+06	1.82083e+07	1.19527e+07
FT_0.953_246.94357_RP		C3 H9 N2 O P3 S2	Full match	No results	No results	-2.53	245.936	246.944	0.953	0	0							DDA for preferred ion	[M+H]+1		3.49356e+08	3.20994e+08	2.70766e+08	2.16196e+08	2.55343e+08	2.56505e+08	224766565	1.89423e+08	198473048	150694763	1.15546e+08	1.66127e+08	1.96023e+08	1.57322e+08	2.19066e+08	2.03825e+08	2.41431e+08	1.93811e+08	2.02564e+08	1.83562e+08	1.59919e+08	2.27479e+08	1.77349e+08	2.16197e+08	2.95638e+08	3.29055e+08	3.35678e+08	1.6942e+08	1.36562e+08
FT_3.403_259.09226_RP		C10 H14 N2 O6	Full match	No results	No results	-0.77	258.085	259.092	3.403	0	0							DDA for preferred ion	[M+H]+1		2.03978e+07	3.50953e+07	3.38755e+07	442085	519610	520781	1.39604e+08	8.55188e+07	4.81332e+08	283880	784620	309371	6.47639e+07	2.24219e+08	3.44241e+07	817507	863309	834435	379552	506322	1.08652e+06	515011	431546	579736	4.10085e+07	5.7081e+07	5.39239e+07	407787	371225
FT_9.411_423.12803_RP		C21 H18 N4 O6	Full match	No results	No results	-4.44	422.121	423.128	9.411	0	0							No MS2	[M+H]+1		1.49162e+06	1.24953e+06	1.0589e+06	1.2686e+06	1.56271e+06	1.51777e+06	1.94132e+06	2.19795e+06	1.12567e+06	701590	671379	697527	1.79501e+06	1.84498e+06	1.98747e+06	2.2551e+06	2.30154e+06	2.16816e+06	1.05896e+06	928244	803796	1.32478e+06	1.14998e+06	1.31853e+06	6.47711e+06	1.72866e+06	1.70493e+06	741586	645380
FT_12.938_257.08067_RP		C15 H12 O4	Full match	No results	No results	-0.66	256.073	257.081	12.938	0	0							No MS2	[M+H]+1		2.25837e+06	1.44306e+06	1.54459e+06	1.85527e+06	2.23217e+06	2.32116e+06	3.02033e+06	3.21178e+06	3.13302e+06	1.143e+06	1.07264e+06	1.33102e+06	3.42573e+06	3.47241e+06	3.59729e+06	4.00024e+06	4.26973e+06	3.84034e+06	2.10001e+06	1.73319e+06	1.66133e+06	2.71969e+06	2.26421e+06	2.63024e+06	3.22445e+06	3.14011e+06	3.26054e+06	1.35097e+06	1.27065e+06
FT_5.756_314.14439_RP		C11 H23 N O9	Full match	No results	No results	-0.55	313.137	314.144	5.756	0	0							DDA for preferred ion	[M+H]+1		795095	686781	551330	700529	875535	825625	1.16095e+06	1.22063e+06	1.37374e+06	396902	500177	469401	971479	1.03371e+06	1.15474e+06	1.21627e+06	1.28023e+06	1.19689e+06	521692	442817	442050	697101	1.07932e+07	4.33272e+06	1.06212e+06	991871	1.18136e+06	458786	544118
FT_1.61_198.90876_RP			No results	No results	No results		197.901	198.909	1.61	0	0							DDA for preferred ion	[M+H]+1		4.27753e+08	5.50012e+08	4.21987e+08	9.27702e+08	1356262891	9.03214e+08	1124405163	1674926509	1069872348	4.03882e+08	3.75091e+08	4.51388e+08	8.44431e+08	7.91183e+08	913201562	9.21916e+08	9.96621e+08	912475570	3.98454e+08	3.69059e+08	3.49386e+08	6.14124e+08	4.83412e+08	5.93248e+08	9.36358e+08	7.39733e+08	7.82507e+08	4.03526e+08	3.64605e+08
FT_1.084_326.88647_RP		C6 H O10 P3	Full match	No results	No results	2.89	325.879	326.886	1.084	0	0							DDA for preferred ion	[M+H]+1		8.42554e+08	6.98576e+08	5.73627e+08	6.82705e+08	9.05258e+08	8.77563e+08	1414958459	1530770351	1578666732	3.74605e+08	3.59534e+08	4.34394e+08	1476493553	1486056223	1632434278	1357604586	1397248913	1450502617	5.51064e+08	4.57419e+08	4.53921e+08	7.64929e+08	5.91343e+08	7.31227e+08	1349718726	1269392208	1353138857	4.87906e+08	4.6268e+08
FT_0.948_147.01371_RP		C4 H7 N2 P S	Full match	No results	No results	-2.23	146.006	147.014	0.948	0	0							DDA for preferred ion	[M+H]+1		2.79719e+08	2.94878e+08	2.37012e+08	3.71702e+08	3.3928e+08	3.64666e+08	9.11222e+08	9.84883e+08	1132315817	2.19265e+08	1.8505e+08	2.38315e+08	9.80939e+08	1000430068	9.83745e+08	1136887595	1181645449	1103654197	3.11127e+08	2.77628e+08	2.53983e+08	3.07021e+08	2.53174e+08	2.93922e+08	914975581	8.3728e+08	8.91779e+08	2.68783e+08	2.26521e+08
FT_4.22_289.13918_RP		C12 H20 N2 O6	Full match	No results	No results	-0.82	288.132	289.139	4.22	0	0							No MS2	[M+H]+1		1.03071e+06	984255	802959	868490	1.01881e+06	998290	1.34163e+06	1.39271e+06	1.50316e+06	609036	639814	733343	1.18206e+06	1.2167e+06	1.31111e+06	1.45959e+06	1.5329e+06	1.44653e+06	714479	714314	691910	847586	697781	988800	1.40497e+06	1.38503e+06	1.59086e+06	888929	787220
FT_10.665_374.12325_RP		C19 H19 N O7	Full match	No results	No results	-0.49	373.116	374.123	10.665	0	0							DDA for preferred ion	[M+H]+1		1.8006e+06	1.2096e+06	1.22677e+06	1.4617e+06	1.82324e+06	1.75858e+06	2.5633e+06	2.67424e+06	1.83546e+06	915662	831487	995043	2.43337e+06	2.48759e+06	2.66323e+06	2.88523e+06	3.1744e+06	2.85664e+06	1.46255e+06	1.28063e+06	1.19871e+06	1.8694e+06	1.64473e+06	1.85256e+06	2.34532e+06	2.38141e+06	2.34145e+06	1.02813e+06	950576
FT_10.482_305.15928_RP		C14 H24 O7	Full match	No results	No results	-0.65	304.152	305.159	10.482	0	0							DDA for preferred ion	[M+H]+1		2.16677e+06	1.79621e+06	1.54655e+06	1.94808e+06	2.43787e+06	2.40005e+06	3.13098e+06	3.24589e+06	2.00737e+06	1.29026e+06	1.1877e+06	1.38437e+06	2.9682e+06	3.00771e+06	3.34899e+06	3.81885e+06	4.11806e+06	3.58812e+06	2.04157e+06	1.80401e+06	1.77419e+06	2.94997e+06	2.36537e+06	2.8599e+06	3.25886e+06	3.16318e+06	3.28161e+06	1.76589e+06	2.68379e+06
FT_0.956_250.93856_RP		C2 H N6 O3 P3	Full match	No results	No results	-4.06	249.931	250.939	0.956	0	0							DDA for preferred ion	[M+H]+1		3.62425e+08	3.32657e+08	2.70635e+08	2.13874e+08	2.41076e+08	2.32092e+08	2.33506e+08	2.05075e+08	2.13173e+08	1.24762e+08	1.11353e+08	1.5118e+08	1.68091e+08	1.27897e+08	1.84526e+08	1.82759e+08	2.31656e+08	1.76919e+08	2.04831e+08	2.05927e+08	1.80767e+08	2.61013e+08	2.16086e+08	2.47723e+08	3.69792e+08	3.87247e+08	4.0213e+08	1.77777e+08	1.44848e+08
FT_6.744_317.13418_RP		C13 H20 N2 O7	Full match	No results	No results	-0.47	316.127	317.134	6.744	0	0							No MS2	[M+H]+1		1.00011e+06	844744	705110	874708	1.08315e+06	998382	1.31909e+06	1.50016e+06	1.49448e+06	467528	441041	463802	1.09782e+06	837169	991199	1.31077e+06	1.29655e+06	1.22705e+06	543220	461354	433055	665497	601264	723305	926118	868288	955415	372305	339783
FT_1.367_206.06573_RP		C7 H11 N O6	Full match	No results	No results	-0.91	205.058	206.066	1.367	0	0							No MS2	[M+H]+1		9.11132e+06	8.7565e+06	7.50398e+06	1.60487e+07	1.41961e+07	1.40992e+07	4.87259e+07	3.51905e+07	5.93804e+07	1.10458e+07	9.43861e+06	1.48565e+07	4.61327e+07	1.15922e+08	1.11874e+08	8.36214e+07	9.32362e+07	7.82184e+07	1.53712e+07	1.67132e+07	1.66747e+07	2.2995e+07	1.95647e+07	1.63789e+07	5.284e+07	3.64841e+07	40679284	9.6595e+06	1.05971e+07
FT_2.624_594.22386_RP		C24 H42 N3 O8 P3	Full match	No results	No results	-3.19	593.217	594.224	2.624	0	0							No MS2	[M+H]+1		4.26404e+06	3.78263e+06	3.01752e+06	7.53344e+06	4.1966e+06	3.78081e+06	6.11767e+06	6.46093e+06	6.69796e+06	7.04578e+06	7.49808e+06	8.47561e+06	6.57307e+06	6.17792e+06	6.11036e+06	6.24178e+06	6.76748e+06	6.62007e+06	5.72181e+06	2.4168e+06	6.11903e+06	6.90342e+06	5.72855e+06	6.56704e+06	6.0869e+06	6.08446e+06	6.09659e+06	6.45803e+06	4.72976e+06
FT_9.555_369.09665_RP		C20 H16 O7	Full match	No results	No results	-0.63	368.089	369.097	9.555	0	0							No MS2	[M+H]+1		1.12881e+06	926449	806564	969395	1.19177e+06	1.20341e+06	1.69178e+06	1.73368e+06	864099	610219	601600	637428	1.71547e+06	1.85663e+06	1.81522e+06	2.15225e+06	2.25952e+06	2.11685e+06	1.20199e+06	1.09093e+06	944237	1.54736e+06	1.40183e+06	1.61525e+06	2.19122e+06	2.28917e+06	2.165e+06	1.046e+06	925260
FT_6.107_203.13882_RP		C9 H18 N2 O3	Full match	No results	No results	-0.98	202.132	203.139	6.107	0	0							DDA for preferred ion	[M+H]+1		8.63609e+07	1.14917e+08	1.3228e+08	4.22206e+08	3.81295e+08	3.6702e+08	1.34028e+06	2.08258e+06	1.54693e+06	2.6531e+08	4.99931e+08	5.15038e+08	2.77748e+06	2.93271e+06	2.11066e+06	3.25772e+06	1.82607e+06	1.37838e+06	2.34445e+08	2.73954e+08	3.05895e+08	5.65315e+06	4.40151e+06	4.0043e+06	2.91696e+06	2.29317e+06	1.25156e+06	5.55433e+08	5.0469e+08
FT_2.744_186.07597_RP		C8 H11 N O4	Full match	No results	No results	-0.62	185.069	186.076	2.744	0	0							No MS2	[M+H]+1		2.77074e+06	2.33448e+06	2.27826e+06	2.08757e+06	2.54344e+06	2.48387e+06	6.0558e+06	1.22453e+07	1.63257e+07	3.31764e+06	2.94424e+06	2.92651e+06	1.4197e+07	1.05522e+07	9.61184e+06	1.20297e+07	2.08807e+07	9.94518e+06	1.91041e+06	6.08872e+06	1.04616e+07	1.09426e+07	8.05901e+06	9.20693e+06	1.721e+07	9.89743e+06	2.14653e+07	3.44097e+06	3.04799e+06
FT_11.597_331.17498_RP		C16 H26 O7	Full match	No results	No results	-0.44	330.168	331.175	11.597	0	0							DDA for preferred ion	[M+H]+1		1.91732e+06	1.14116e+06	1.38269e+06	1.63886e+06	1.90772e+06	1.96827e+06	2.65507e+06	2.9743e+06	2.36332e+06	1.00186e+06	943066	1.15597e+06	2.78738e+06	2.6548e+06	3.04081e+06	3.40654e+06	3.52321e+06	3.22756e+06	1.77156e+06	1.57674e+06	1.40221e+06	2.28246e+06	1.8806e+06	2.18866e+06	2.85856e+06	2.70509e+06	2.80442e+06	1.19975e+06	1.09394e+06
FT_9.629_270.13339_RP		C13 H19 N O5	Full match	No results	No results	-0.76	269.126	270.133	9.629	0	0							DDA for preferred ion	[M+H]+1		3.06447e+06	2.66012e+06	2.1844e+06	2.48736e+06	3.06907e+06	2.89547e+06	3.94305e+06	4.07371e+06	1.89212e+06	1.30457e+06	1.24476e+06	1.34414e+06	3.27015e+06	3.44005e+06	3.49563e+06	4.12224e+06	4.16591e+06	3.76526e+06	1.75453e+06	1.54978e+06	1.39672e+06	2.14173e+06	1.92729e+06	2.15986e+06	2.84143e+06	2.59383e+06	2.59692e+06	1.10331e+06	942331
FT_1.066_498.90074_RP		C9 H5 N6 O11 P3 S	Full match	No results	No results	-3.05	497.893	498.901	1.066	0	0							DDA for preferred ion	[M+H]+1		1143756655	8.1021e+08	6.42063e+08	9.49771e+08	1245141538	1224353928	8.62144e+08	9.87826e+08	8.00919e+08	5.39477e+08	4.69559e+08	5.91475e+08	6.95908e+08	6.88917e+08	7.22522e+08	1412775770	1441268667	1266927699	816033755	7.36049e+08	636660830	1110176101	8.533e+08	1007987739	1186072485	1129669328	1201212926	686771792	6.15819e+08
FT_13.609_235.0599_RP		C12 H10 O5	Full match	No results	No results	-0.84	234.053	235.06	13.609	0	0							No MS2	[M+H]+1		3.25773e+06	2.37393e+06	2.31802e+06	2.72291e+06	3.35719e+06	3.30714e+06	4.64841e+06	4.72269e+06	4.39173e+06	1.5707e+06	1.50753e+06	1.75076e+06	4.33755e+06	4.32801e+06	4.75612e+06	5.30286e+06	5.86009e+06	5.123e+06	2.79511e+06	2.31144e+06	2.16795e+06	3.44903e+06	2.94482e+06	3.4201e+06	3.96787e+06	4.05973e+06	4.13356e+06	1.85432e+06	1.67641e+06
FT_1.532_189.12323_RP		C8 H16 N2 O3	Full match	No results	No results	-0.75	188.116	189.123	1.532	0	0							No MS2	[M+H]+1		1.83133e+08	1.85372e+08	1.68374e+08	2.3018e+07	1.68925e+07	1.76084e+07	1.03771e+08	6.48211e+08	1210458844	1.4887e+07	1.47417e+07	1.58295e+07	5.98724e+07	6.40226e+07	1.05401e+08	2.81047e+07	2.06244e+07	7.72468e+07	5.17351e+07	2.42304e+07	2.44681e+07	2.53276e+07	2.44023e+07	2.70296e+07	5.30764e+08	5.57352e+08	5.78313e+08	1.49173e+07	1.57324e+07
FT_2.859_301.09153_RP		C13 H16 O8	Full match	No results	No results	-0.89	300.084	301.092	2.859	0	0							No MS2	[M+H]+1		813005	727122	573205	667820	775735	768652	1.10551e+06	1.19027e+06	1.28018e+06	421343	453203	520579	1.0057e+06	1.08791e+06	1.16647e+06	1.17557e+06	1.23066e+06	1.27326e+06	536576	482734	458516	696159	602543	750184	1.11941e+06	1.13741e+06	1.19278e+06	606521	543055
FT_11.975_229.14327_RP		C12 H20 O4	Full match	No results	No results	-0.76	228.136	229.143	11.975	0	0							No MS2	[M+H]+1		2.63473e+06	966469	1.25584e+06	1.92946e+06	4.51265e+06	3.86896e+06	4.46753e+06	2.81809e+06	9.04128e+06	3.07057e+06	919675	2.54371e+06	6.7278e+07	4.96983e+07	5.95799e+07	6.23909e+06	9.71152e+06	3.13708e+06	1.76276e+07	1.95405e+06	1.5609e+06	9.50573e+06	4.24465e+06	2.51858e+06	3.20457e+06	2.83022e+06	3.01626e+06	1.37298e+06	8.83704e+06
FT_13.505_704.23919_RP		C30 H41 N O18	Full match	No results	No results	-0.64	703.232	704.239	13.505	0	0							No MS2	[M+H]+1		4.81682e+06	3.29395e+06	3.37749e+06	4.27316e+06	5.18037e+06	4.65597e+06	6.55541e+06	7.10454e+06	7.31024e+06	2.3235e+06	2.13381e+06	2.69467e+06	6.02344e+06	6.01508e+06	6.74706e+06	7.67949e+06	8.06959e+06	7.32996e+06	3.80792e+06	3.44624e+06	2.91885e+06	4.77021e+06	3.7485e+06	4.37579e+06	5.54165e+06	5.23522e+06	5.63058e+06	2.34746e+06	2.26028e+06
FT_0.943_588.81343_RP		C8 H3 N10 O6 P3 S5	Full match	No results	No results	1.39	587.806	588.813	0.943	0	0							DDA for preferred ion	[M+H]+1		2.73635e+08	252977154	2.22951e+08	1.65021e+08	1.82245e+08	1.74259e+08	1.67702e+08	103142377	127894674	1.10072e+08	9.18489e+07	1.36841e+08	1.20799e+08	1.00834e+08	1.51133e+08	5.4904e+07	1.87421e+08	1.20758e+08	1.60749e+08	1.6016e+08	1.37698e+08	1.86625e+08	1.57667e+08	1.86284e+08	2.65411e+08	3.20547e+08	3.03447e+08	1.61892e+08	1.21691e+08
FT_1.405_133.04933_RP		C5 H8 O4	Full match	No results	No results	-1.23	132.042	133.049	1.405	0	0							DDA for preferred ion	[M+H]+1		4.46365e+07	6.09437e+07	5.91906e+07	4.63848e+07	4.2157e+07	5.10965e+07	1.43477e+06	1.95448e+06	6.06513e+06	7.94864e+06	2.84416e+07	2.36982e+07	1.39429e+06	1.43708e+06	1.49122e+06	1.4295e+06	6.4551e+06	1.5065e+06	1.46736e+07	6.05164e+06	1.59763e+07	4.65683e+06	1.31117e+07	3.07669e+07	1.9886e+07	2.1619e+07	1.1408e+07	3.46959e+07	2.41756e+07
FT_10.324_245.18577_RP		C12 H24 N2 O3	Full match	No results	No results	-0.81	244.179	245.186	10.324	0	0							DDA for preferred ion	[M+H]+1		1.16104e+08	1.36839e+08	1.72272e+08	4.28491e+08	4.37865e+08	3.92479e+08	2.4097e+06	2.56491e+06	1.69563e+06	2.10423e+08	3.43328e+08	3.62714e+08	2.35756e+06	2.5202e+06	2.5928e+06	3.001e+06	3.93863e+06	2.86916e+06	2.05692e+08	201929076	2.35489e+08	5.05414e+06	4.37118e+06	2.30595e+06	2.40129e+06	2.69884e+06	2.56588e+06	5.35902e+08	5.39169e+08
FT_10.832_633.15989_RP		C37 H30 O6 P2	Full match	No results	No results	1.33	632.153	633.16	10.832	0	0							DDA for preferred ion	[M+H]+1		2.29951e+06	1.32694e+06	1.49994e+06	1.81603e+06	2.20433e+06	2.13428e+06	2.83903e+06	3.13837e+06	2.11926e+06	1.10976e+06	979851	1.21252e+06	2.81529e+06	2.81826e+06	2.98686e+06	3.65354e+06	3.65539e+06	3.33567e+06	1.69774e+06	1.5822e+06	1.31215e+06	2.19112e+06	1.83135e+06	2.19507e+06	2.64101e+06	2.58939e+06	2.60604e+06	1.15644e+06	1.00747e+06
FT_9.513_209.13816_RP		C9 H20 O5	Full match	No results	No results	-0.92	208.131	209.138	9.513	0	0							DDA for preferred ion	[M+H]+1		1.8831e+08	1.93942e+08	1.72504e+08	2.02165e+08	2.18688e+08	2.65743e+08	3.13136e+08	4.16735e+08	2.04038e+08	1.05302e+08	114808653	1.39719e+08	2.53887e+08	4.39635e+08	5.45333e+08	2.87592e+08	3.96881e+08	2.86946e+08	7.53709e+08	7.70925e+08	1.8779e+08	3.68748e+08	3.5551e+08	3.74762e+08	1.4972e+08	5.77458e+08	2.51061e+08	2.24495e+08	9.21389e+07
FT_11.866_184.09668_RP		C9 H13 N O3	Full match	No results	No results	-0.78	183.089	184.097	11.866	0	0							DDA for preferred ion	[M+H]+1		2.37645e+06	2.91599e+06	1.85405e+06	2.54007e+06	2.67535e+06	2.60248e+06	2.50564e+08	2.01477e+08	2.30691e+08	1.49899e+06	1.36318e+06	1.62996e+06	3.01321e+08	2.35908e+08	1.90662e+08	4.36238e+06	4.35714e+06	2.17673e+08	4.03178e+06	2.44461e+06	2.21818e+06	3.41899e+06	3.21914e+06	1.05737e+07	1.82793e+07	1.02772e+07	2.51564e+07	2.07509e+06	1.85424e+06
FT_1.266_386.14607_RP		C16 H24 N3 O6 P	Full match	No results	No results	-3.83	385.139	386.146	1.266	0	0							DDA for preferred ion	[M+H]+1		8.02626e+08	6.79556e+08	5.19155e+08	1.15688e+08	1.3846e+08	1.36402e+08	997339	1.01701e+06	1.00168e+06	1.61739e+07	3.85881e+07	9.57001e+07	1.18531e+06	1.15611e+06	1.17744e+06	960761	896995	1.14673e+06	1.00537e+07	1.26134e+07	2.5573e+07	1.21721e+06	2.1288e+07	4.64445e+06	1.08172e+06	1.12743e+06	1.22963e+06	1.16501e+08	1.12749e+08
FT_2.462_240.10759_RP		C8 H17 N O7	Full match	No results	No results	-0.77	239.1	240.108	2.462	0	0							DDA for preferred ion	[M+H]+1		5.96394e+06	1.34782e+07	1.34929e+07	9.31425e+06	4.90464e+06	5.70115e+06	829054	897012	919794	4.31148e+06	1.46813e+07	6.72469e+06	760759	797863	865609	946098	1.01317e+06	949636	1.91763e+06	3.45861e+06	3.93126e+06	1.0492e+06	1.64456e+06	652797	986883	2.29634e+06	1.40417e+06	5.29712e+06	4.85897e+06
FT_10.505_317.10177_RP		C11 H17 N4 O5 P	Full match	No results	No results	2.63	316.094	317.102	10.505	0	0							DDA for preferred ion	[M+H]+1		1.77737e+06	1.44998e+06	1.24591e+06	1.57939e+06	2.05345e+06	2.02711e+06	2.71175e+06	2.81933e+06	1.7486e+06	1.14307e+06	1.06575e+06	1.24601e+06	2.74818e+06	2.79377e+06	3.12089e+06	3.64258e+06	3.94138e+06	3.44595e+06	2.10929e+06	1.87113e+06	1.84744e+06	3.18595e+06	2.56533e+06	3.11478e+06	3.8499e+06	3.75499e+06	3.87042e+06	2.26465e+06	1.8778e+06
FT_9.631_323.07596_RP		C15 H14 O8	Full match	No results	No results	-0.53	322.069	323.076	9.631	0	0							DDA for preferred ion	[M+H]+1		2.62844e+06	2.26745e+06	1.85061e+06	2.0244e+06	2.48447e+06	2.33158e+06	2.94099e+06	3.12467e+06	1.38931e+06	959364	901885	954972	2.30978e+06	2.42156e+06	2.45244e+06	2.82798e+06	2.84922e+06	2.56128e+06	1.13365e+06	993581	898155	1.34943e+06	1.21171e+06	1.35503e+06	1.7209e+06	1.56813e+06	1.5672e+06	631382	554657
FT_8.702_191.03059_RP		C6 H10 N2 O S2	Full match	No results	No results	-0.75	190.023	191.031	8.702	0	0							DDA for preferred ion	[M+H]+1		8.09134e+06	4.37175e+06	1.2872e+06	2.98529e+07	3.33439e+07	3.63374e+07	3.50042e+06	4.69366e+06	5.53821e+06	9.53701e+06	7.51842e+06	7.48646e+06	3.50638e+06	4.93779e+06	2.202e+06	9.6317e+06	1.00148e+07	8.82709e+06	1.94904e+06	4.48714e+06	4.5571e+06	2.26766e+07	7.64225e+06	1.06304e+07	8.59173e+06	1.71017e+06	5.67925e+06	8.87398e+06	7.12332e+06
FT_9.728_713.20692_RP		C35 H36 O16	Full match	No results	No results	-0.97	712.2	713.207	9.728	0	0							No MS2	[M+H]+1		1.44291e+06	1.24859e+06	951624	1.15889e+06	1.45628e+06	1.46533e+06	1.84383e+06	2.13069e+06	1.03323e+06	722631	657286	804059	1.89734e+06	1.88417e+06	1.99496e+06	2.30059e+06	2.42907e+06	2.22215e+06	1.2123e+06	991852	900818	1.5221e+06	1.2871e+06	1.43496e+06	1.9317e+06	1.84298e+06	1.83013e+06	813462	704815
FT_1.079_174.93779_RP		C3 H N2 O P3	Full match	No results	No results	1.99	173.931	174.938	1.079	0	0							DDA for preferred ion	[M+H]+1		1069458854	8.45589e+08	6.98674e+08	8.79538e+08	1176236009	1090728442	1501082827	1635328570	1587766652	5.14279e+08	4.66604e+08	5.5828e+08	1457017998	1488864257	1581294329	1593851337	1667484478	1653019101	7.13093e+08	6.15374e+08	5.83465e+08	9.98072e+08	770202064	9.22779e+08	1589068477	1462996693	1513550306	6.19907e+08	580141799
FT_1.517_432.1708_RP		C16 H25 N5 O9	Full match	No results	No results	-3.95	431.164	432.171	1.517	0	0							DDA for preferred ion	[M+H]+1		3.41213e+06	4.40068e+06	4.52048e+06	1.90181e+07	7107939	5.01904e+06	1.31619e+06	1.42853e+06	1.82294e+06	2.63972e+06	2.39774e+06	2.82952e+06	1.30291e+06	1.46835e+06	1.48277e+06	1.25335e+06	1.27259e+06	1.39111e+06	1.34866e+06	5.53989e+06	1.42435e+06	1.41913e+06	6.85357e+06	7.47824e+06	1.64254e+06	3.05915e+06	2.20991e+06	1.0599e+07	1.25567e+07
FT_1.355_264.1076_RP		C10 H17 N O7	Full match	No results	No results	-0.66	263.1	264.108	1.355	0	0							No MS2	[M+H]+1		1.54817e+07	30809673	2.42826e+07	2.78787e+07	1.05215e+07	1.13686e+07	5.31035e+06	1.72277e+07	8.35162e+06	3.78743e+07	1.18046e+08	7.20498e+07	8.67253e+06	9.44018e+06	4.59192e+06	4.27156e+06	1.52011e+07	7.11112e+06	1.02615e+07	1.05066e+07	6.91699e+06	2.62639e+06	3.93262e+07	1.95131e+07	2.5166e+06	8.79971e+06	9.40481e+06	2.10229e+07	2.30504e+07
FT_9.684_272.09157_RP		C15 H13 N O4	Full match	No results	No results	-0.62	271.084	272.092	9.684	0	0							DDA for preferred ion	[M+H]+1		1.54943e+06	1.34168e+06	1.09365e+06	1.29445e+06	1.57657e+06	1.61431e+06	2.16262e+06	2.33985e+06	1.09118e+06	816570	712639	805486	2.11436e+06	2.07688e+06	2.2219e+06	2.52734e+06	2.71559e+06	2.49181e+06	1.27609e+06	1.08909e+06	972910	1.59763e+06	1.38979e+06	1.59997e+06	2.10045e+06	2.08024e+06	2.07469e+06	897636	809238
FT_6.261_186.07596_RP		C8 H11 N O4	Full match	No results	No results	-0.66	185.069	186.076	6.261	0	0							DDA for preferred ion	[M+H]+1		7.30315e+06	807358	1.33109e+06	1.66928e+06	955529	994099	2.96248e+06	1.38564e+06	2.08403e+06	7.07769e+06	568360	755167	1.25743e+06	1.93971e+06	1.35836e+06	2.04153e+06	1.73019e+06	2.21449e+06	2.23503e+06	1.93009e+06	1.39993e+06	1.13715e+07	1.50186e+07	1.66334e+06	3.22264e+06	7.08016e+06	3.70666e+06	742655	1.39465e+06
FT_10.38_168.06545_RP		C8 H9 N O3	Full match	No results	No results	-0.42	167.058	168.065	10.38	0	0							No MS2	[M+H]+1		1.47117e+06	1.17962e+06	1.00123e+06	1.27516e+06	3.53977e+06	3.09561e+06	2.15046e+06	2.29685e+06	2.05709e+06	2.77037e+06	750003	2.23501e+06	6.98396e+06	7.32311e+06	4.45075e+06	5.05007e+06	4.76918e+06	3.65437e+06	1.45047e+06	2.31968e+06	7.20153e+06	1.93212e+06	2.39188e+06	4.67961e+06	6.93053e+06	2.44805e+06	2.58976e+06	2.03514e+06	1.07764e+06
FT_11.414_211.09633_RP		C11 H14 O4	Full match	No results	No results	-0.75	210.089	211.096	11.414	0	0							DDA for preferred ion	[M+H]+1		3.09325e+06	7.46424e+06	2.8938e+06	3.30781e+06	2.14568e+06	2.96676e+06	2.95655e+06	3.09739e+06	3.33925e+06	1.52543e+07	1.51666e+07	1.75438e+07	4.10603e+06	2.92751e+06	4.41391e+06	7.99412e+06	5.23933e+06	2.41015e+07	3.60795e+06	2.97746e+07	1.51937e+06	3.14427e+07	2.49673e+06	2.97733e+06	3.10606e+06	2.94943e+06	3.0848e+06	4.29307e+06	1.90327e+06
FT_8.105_166.04977_RP		C8 H7 N O3	Full match	No results	No results	-0.61	165.042	166.05	8.105	0	0							DDA for preferred ion	[M+H]+1		1.92065e+06	1.33383e+06	877512	1.35531e+06	1.30341e+06	1.3228e+06	1.7539e+06	1.90967e+06	1.9876e+06	630236	860414	494745	3.16192e+06	3.98135e+06	1.69582e+06	1.98289e+06	5.59601e+06	3.23125e+06	3.50047e+06	792026	719302	1.13147e+06	994545	1.47658e+06	1.5781e+06	1.53158e+06	1.5845e+06	670173	638007
FT_1.351_206.95303_RP		C4 H2 N2 O4 S2	Full match	No results	No results	0.78	205.946	206.953	1.351	0	0							DDA for preferred ion	[M+H]+1		9.26017e+08	4.98735e+08	9.73654e+07	8.39752e+08	2.49998e+08	2.47026e+08	351344111	2.12659e+08	3.78001e+08	5.76493e+07	4.97586e+08	4.70386e+08	3.50584e+08	312630767	4.23506e+08	4.64856e+08	4.47605e+08	4.16531e+08	2.18034e+08	7.33834e+08	6.63243e+08	2.81585e+08	1.19017e+08	2.62033e+08	3.33664e+08	2.9819e+08	1097886024	4.7137e+08	1.09832e+08
FT_3.226_462.18148_RP		C16 H31 N O14	Full match	No results	No results	-0.55	461.174	462.181	3.226	0	0							DDA for preferred ion	[M+H]+1		870331	740725	611969	666170	825236	821403	1.23411e+06	1.31343e+06	1.38994e+06	465156	446410	514832	1.14085e+06	1.19886e+06	1.29246e+06	1.42505e+06	1.48758e+06	1.45204e+06	655953	555818	520782	864770	804250	1.16971e+06	1.4821e+06	1.40058e+06	1.57972e+06	690098	654382
FT_1.261_176.10281_RP		C6 H13 N3 O3	Full match	No results	No results	-0.91	175.096	176.103	1.261	0	0							No MS2	[M+H]+1		2.16441e+08	2.73197e+08	3.57582e+08	6.5269e+06	9.56936e+06	1.90327e+07	2.53289e+07	1.71928e+07	2.36682e+07	3.22364e+06	1.11287e+06	1.37167e+06	4.02825e+07	5.15085e+07	6.22358e+07	5.82642e+07	1.61873e+07	2.29418e+07	2.76539e+06	1.99241e+07	1.14202e+06	9.04492e+06	4.8822e+06	6.57105e+06	2.33357e+07	5.35975e+07	2.40828e+07	6.1105e+06	4.17768e+06
FT_1.892_160.0967_RP		C7 H13 N O3	Full match	No results	No results	-0.78	159.089	160.097	1.892	0	0							DDA for preferred ion	[M+H]+1		5.6422e+07	6.29281e+07	6.43971e+07	3.39574e+06	3.41348e+07	3.48631e+07	1131356499	6.43172e+08	792388662	1.33412e+07	1.39673e+07	1.64431e+07	8.49849e+08	1274486148	8.15887e+08	8.17534e+08	6.8191e+08	1024147406	1.49977e+07	1.3761e+06	1.69924e+07	2.94194e+07	1.77187e+07	1.27321e+07	2.04969e+08	2.35346e+08	2.64788e+08	1.9421e+07	1.48684e+07
FT_9.379_167.07015_RP		C9 H10 O3	Full match	No results	No results	-0.75	166.063	167.07	9.379	0	0							DDA for preferred ion	[M+H]+1		2.23753e+07	1.79463e+07	1.51309e+07	9.21116e+07	2.15966e+07	1.14471e+08	2.81657e+07	2.97532e+07	1.96892e+07	4.83421e+07	3.94947e+07	2.12001e+07	2.51748e+07	2.69441e+07	2.47396e+07	6.02832e+07	2.87094e+07	2.76775e+07	4.58299e+07	7.22931e+07	6.29056e+07	4.44097e+07	2.1271e+07	7.18741e+07	1.17724e+08	6.64144e+07	6.01862e+07	1.5268e+07	2.7571e+07
FT_8.835_420.16495_RP		C22 H21 N5 O4	Full match	No results	No results	-4.01	419.158	420.165	8.835	0	0							No MS2	[M+H]+1		1.18753e+06	1.03671e+06	810811	1.02046e+06	1.24046e+06	1.20524e+06	1.62493e+06	1.8195e+06	1.62642e+06	623049	558611	526152	1.53302e+06	1.46653e+06	1.50914e+06	1.9755e+06	1.9771e+06	1.82295e+06	923874	756815	733104	1.16941e+06	990266	1.17491e+06	1.48776e+06	1.47876e+06	1.5478e+06	653673	604791
FT_5.989_346.05451_RP		C10 H12 N5 O7 P	Full match	No results	No results	-0.59	345.047	346.055	5.989	0	0							DDA for preferred ion	[M+H]+1		1.22319e+06	3.54227e+06	8.21148e+06	853132	1.03576e+06	1.01248e+06	1.26683e+06	1.36728e+06	1.47754e+06	450990	440320	524079	1.0642e+06	1.12881e+06	1.26819e+06	1.29757e+06	1.33025e+06	1.32025e+06	504223	446751	445260	714688	606111	789683	939858	908580	985444	393954	379887
FT_8.154_203.05487_RP		C8 H10 O6	Full match	No results	No results	-0.7	202.048	203.055	8.154	0	0							DDA for preferred ion	[M+H]+1		1.24454e+06	1.08215e+06	881285	1.11035e+06	1.34367e+06	1.38671e+06	1.77138e+06	1.9577e+06	2.02011e+06	632974	613720	403818	1.64667e+06	1.24312e+06	1.28223e+06	2.02526e+06	1.96759e+06	1.89885e+06	889876	787189	727023	1.19692e+06	999635	1.21145e+06	1.58063e+06	1.57178e+06	1.63928e+06	655705	601685
FT_1.08_598.83597_RP		C5 H N10 O15 P3 S2	Full match	No results	No results	1.65	597.829	598.836	1.08	0	0							DDA for preferred ion	[M+H]+1		1091952171	8.85979e+08	7.1307e+08	8.94223e+08	1150032685	1123741603	1468669773	1622975753	1509934109	4.97929e+08	4.56485e+08	5.51013e+08	1335734063	1402233501	1488386316	1654227378	1652236641	1631638680	6.94093e+08	6.16172e+08	5.64557e+08	9.71467e+08	7.14456e+08	9.02964e+08	1484427128	1454378262	1544811755	6.02078e+08	5.96516e+08
FT_8.712_157.08583_RP		C8 H12 O3	Full match	No results	No results	-0.62	156.079	157.086	8.712	0	0							DDA for preferred ion	[M+H]+1		5.23921e+07	4.48081e+07	3.92683e+07	1.58586e+08	5.63599e+07	1.62623e+08	8.01343e+07	8.19441e+07	6.78448e+07	2.84953e+07	4.22765e+07	2.93249e+07	8.32234e+07	2.79508e+08	211473500	5.72188e+07	1.12467e+08	4.71734e+08	1.10071e+08	4.7423e+07	3.8633e+07	8.17117e+07	6.16173e+07	7.09446e+07	5.52708e+07	5.43904e+07	5.89428e+07	4.47398e+07	6.61143e+07
FT_12.835_393.11778_RP		C15 H26 N2 O4 P2 S	Full match	No results	No results	4.22	392.111	393.118	12.835	0	0							DDA for preferred ion	[M+H]+1		7.18446e+06	5.42188e+06	4.34154e+06	2.07813e+06	2.47607e+06	2.63212e+06	3.54991e+06	3.92633e+06	4.06533e+06	1.21801e+06	1.23936e+06	1.50298e+06	3.16454e+06	3.77837e+06	3.8997e+06	3.97602e+06	4.05583e+06	3.77506e+06	1.99984e+06	1.87762e+06	1.66408e+06	3.45577e+06	3.32482e+06	9.43439e+06	3.08631e+06	7.2367e+06	6.43058e+06	1.38321e+06	3.06629e+06
FT_11.869_149.05959_RP		C9 H8 O2	Full match	No results	No results	-0.75	148.052	149.06	11.869	0	0							DDA for preferred ion	[M+H]+1		2.95795e+06	1.7508e+06	6.03845e+06	2.5825e+06	3.79151e+06	3.59211e+06	1.17804e+08	8.99658e+07	1.22974e+08	1.69789e+06	1.53927e+06	1.83479e+06	1.51604e+08	9.48e+07	8.11304e+07	4.63919e+06	4.61877e+06	8.15953e+07	2.62125e+06	2.7194e+06	2.68361e+06	4.04773e+06	2.68169e+06	4.93198e+06	4.45642e+06	7.17211e+06	7.7799e+06	1.74466e+06	1.55332e+06
FT_9.995_293.10172_RP		C15 H16 O6	Full match	No results	No results	-0.82	292.094	293.102	9.995	0	0							No MS2	[M+H]+1		2.4867e+06	2.19143e+06	1.75914e+06	2.13308e+06	2.59618e+06	2.57592e+06	3.34055e+06	3.68688e+06	1.8975e+06	1.55695e+06	1.19786e+06	1.33423e+06	3.51175e+06	3.46201e+06	3.651e+06	4.25389e+06	4.25553e+06	4.15107e+06	2.0406e+06	1.78475e+06	1.59958e+06	2.60187e+06	2.30077e+06	2.52123e+06	3.43257e+06	3.45306e+06	3.35961e+06	1.40539e+06	1.25735e+06
FT_17.068_333.26339_RP		C18 H36 O5	Full match	No results	No results	-0.51	332.256	333.263	17.068	0	0							No MS2	[M+H]+1		5.15453e+06	4.71926e+06	3.83162e+06	4.58353e+06	5.66398e+06	5.64696e+06	6.78111e+07	1.71598e+07	3.42353e+07	2.6453e+06	2.70453e+06	3.11604e+06	6.82872e+06	7.26564e+06	7.69007e+06	8.81052e+06	9.01068e+06	8.55825e+06	3.99548e+06	3.54927e+06	3.25369e+06	5.15631e+06	1.05244e+07	1.15443e+07	5.01629e+06	2.46206e+07	6.459e+06	2.14385e+06	1.90316e+06
FT_0.946_128.01911_RP			No results	No results	No results		127.012	128.019	0.946	0	0							DDA for preferred ion	[M+H]+1		2.70303e+08	2.7715e+08	2.42648e+08	3.66852e+08	351339677	3.8937e+08	9.97439e+08	1032178419	1172733256	2.13313e+08	1.98754e+08	2.4273e+08	1051700762	1039418565	9.9844e+08	1094576162	1129939882	1079560126	2.96928e+08	2.91071e+08	2.44425e+08	3.01472e+08	2.60625e+08	3.11574e+08	9.31781e+08	8.81253e+08	9.69808e+08	2.89386e+08	2.34805e+08
FT_1.132_342.13917_RP		C12 H23 N O10	Full match	No results	No results	-0.85	341.132	342.139	1.132	0	0							DDA for preferred ion	[M+H]+1		3.30542e+07	183475260	7.81841e+07	3.25672e+06	2.0566e+06	1.70836e+06	1.35857e+06	1.51976e+06	5.59886e+06	5.26257e+07	4.04618e+08	1.6783e+08	4.25963e+06	1.01107e+06	1.5792e+06	1.28236e+07	1.11964e+06	3.35042e+06	2.4191e+06	8.23651e+06	5.78222e+06	4.95647e+06	7.18408e+06	3.96296e+06	7.5612e+06	1.78508e+06	1.16947e+06	1.13161e+07	1.63829e+07
FT_3.234_198.02178_RP		C8 H7 N O3 S	Full match	No results	No results	-0.8	197.015	198.022	3.234	0	0							DDA for preferred ion	[M+H]+1		647671	575037	474423	511180	630607	628848	912565	991499	1.04778e+06	340340	319416	382073	1.7435e+06	1.07884e+06	2.33698e+06	2.15365e+06	1.18974e+06	1.02962e+06	459172	388496	358525	595426	524513	656188	989759	975701	1.02882e+06	449479	414462
FT_9.436_722.20724_RP		C34 H38 N5 O7 P3	Full match	No results	No results	2.16	721.2	722.207	9.436	0	0							No MS2	[M+H]+1		1.287e+06	1.09786e+06	924884	1.13184e+06	1.36787e+06	1.37367e+06	1.82085e+06	2.03325e+06	1.30016e+06	687013	631648	642704	1.77666e+06	1.85015e+06	2.0164e+06	2.30751e+06	2.38344e+06	2.32688e+06	1.14311e+06	1.00779e+06	903651	1.52158e+06	1.25489e+06	1.52672e+06	2.01459e+06	2.04924e+06	2.02701e+06	918408	807459
FT_0.97_103.12284_RP		C5 H11 N	Full match	No results	No results	-1.3	85.089	103.123	0.97	0	0							DDA for preferred ion	[M+NH4]+1		1.79115e+07	2.07253e+07	3.3821e+06	4.12562e+07	5.64293e+07	6.08813e+07	4.00633e+08	491080209	634412299	2.3065e+07	3.90345e+07	3.4397e+07	2.40898e+08	5.87736e+08	2.25684e+08	6.81269e+06	6.06058e+06	1.04055e+08	2.22159e+07	4.93894e+07	2.77266e+07	5.53664e+07	4.86177e+07	7.46943e+07	1.08034e+08	7.00114e+07	9.61459e+07	3.1806e+07	3.51225e+07
FT_2.89_186.07596_RP		C8 H11 N O4	Full match	No results	No results	-0.65	185.069	186.076	2.89	0	0							No MS2	[M+H]+1		1.12759e+06	1.72798e+06	1.39454e+06	1.37124e+06	1.11684e+06	1.26908e+06	6.88389e+06	8.18098e+06	1.68905e+07	2.91834e+06	2.09443e+06	3.94926e+06	1.44794e+07	1.07543e+07	9.78889e+06	1.21893e+07	1.13535e+07	1.00625e+07	6.78142e+06	6.06625e+06	1.04153e+07	1.08214e+07	5.10911e+06	3.77788e+06	1.81511e+07	9.63425e+06	1.01189e+07	1.70238e+06	828521
FT_10.494_372.18614_RP		C14 H26 O10	Full match	No results	No results	-0.77	354.152	372.186	10.494	0	0							DDA for preferred ion	[M+NH4]+1		2.86466e+07	2.50556e+07	2.20304e+07	5.00789e+08	4.62429e+08	4.62927e+08	2.38009e+07	5.11455e+07	3.88287e+07	3.7846e+08	4.32166e+08	4.6678e+08	9.75388e+07	6.03414e+07	8.75254e+07	6.29521e+07	8.13825e+07	9.97114e+07	5.52782e+08	430199474	5.45948e+08	7.03466e+08	5.7626e+08	6.77417e+08	5.79026e+07	1.03757e+08	6.19176e+07	5.38698e+08	385941247
FT_11.861_504.26487_RP		C20 H41 N O13	Full match	No results	No results	-0.4	503.258	504.265	11.861	0	0							DDA for preferred ion	[M+H]+1		5.76642e+06	1.4183e+06	3.79777e+06	4.31146e+08	4.14896e+08	3.89836e+08	1.02808e+07	1.10912e+07	1.1782e+07	3.28013e+08	3.45635e+08	4.19697e+08	1.67264e+07	1.50987e+07	2.94762e+07	5.9966e+06	3.09781e+07	2.02443e+07	5.0723e+08	3.85442e+08	4.94338e+08	6.10905e+08	5.3824e+08	617221999	1.56701e+07	2.08209e+07	2.34499e+07	5.39131e+06	3.86525e+08
FT_17.071_279.23166_RP		C12 H31 N4 O P	Full match	No results	No results	3	278.224	279.232	17.071	0	0							DDA for preferred ion	[M+H]+1		5.08758e+06	6.54523e+06	3.94987e+06	4.63321e+06	5.74053e+06	8.79724e+06	7.62587e+07	1.20027e+08	2.26617e+08	3.03052e+06	2.90461e+06	4.87473e+06	7.8233e+06	8.19884e+06	3.05651e+07	9.94551e+06	10198121	1.4484e+07	5.66657e+06	4.52844e+06	4.03817e+06	2.72766e+07	2.10295e+07	4.02429e+07	3.3881e+07	2.00251e+07	1.15706e+07	1.38557e+07	3.12666e+06
FT_9.799_207.02863_RP		C10 H6 O5	Full match	No results	No results	-0.83	206.021	207.029	9.799	0	0							DDA for preferred ion	[M+H]+1		1.62056e+06	1.33053e+06	2.22192e+06	2.67399e+07	3.0997e+07	2.94023e+07	3.33348e+06	3.11979e+06	1.61243e+06	3.77533e+07	3.37158e+07	3.88274e+07	4.4422e+06	3.68255e+06	3.28862e+06	1.55083e+07	3.40097e+07	3.41606e+07	1.45678e+08	1.33972e+08	6.32876e+07	5.70386e+07	5.45956e+07	5.95924e+07	1.04843e+07	2.24767e+07	1.43507e+07	4.23152e+07	3.52063e+07
FT_7.882_233.1494_RP		C10 H20 N2 O4	Full match	No results	No results	-0.81	232.142	233.149	7.882	0	0							DDA for preferred ion	[M+H]+1		9.84395e+07	1.25172e+08	1.50988e+08	3.99109e+08	3.86147e+08	3.63908e+08	1.79939e+06	1.9267e+06	1.98805e+06	2.16683e+08	323984123	1.74557e+08	1.7878e+06	1.10324e+06	1.76466e+06	1.96424e+06	5.79943e+06	2.27689e+06	1.75041e+08	181741349	2.16695e+08	4.78244e+06	2.62094e+06	1.16342e+06	1.43683e+06	1.55907e+06	1.4165e+06	4.76895e+08	4.37293e+08
FT_1.461_238.09192_RP		C8 H15 N O7	Full match	No results	No results	-0.88	237.085	238.092	1.461	0	0							DDA for preferred ion	[M+H]+1		2.39235e+08	2.29953e+08	240685082	5.00655e+08	4.20378e+08	4.02303e+08	4.58108e+07	9.34298e+06	1.86939e+07	212470588	1.63372e+08	1.46389e+08	1.89875e+07	4.17479e+07	3.61673e+07	2.55438e+07	1.93987e+07	1.16473e+07	1.00081e+08	1.52602e+08	1.7639e+08	8.5937e+08	4.40543e+08	596424960	1.81576e+07	5.63539e+07	2.98226e+07	2.09018e+08	3.16124e+08
FT_1.072_650.84937_RP			No results	No results	No results		649.842	650.849	1.072	0	0							DDA for preferred ion	[M+H]+1		1048467388	7.71757e+08	5.93159e+08	8.5197e+08	1131683253	1071048655	931279553	1062959625	8.64531e+08	4.87848e+08	4.22424e+08	5.34614e+08	7.55192e+08	7.74653e+08	843598293	1366722730	1382166481	1262281757	6.79694e+08	6.17525e+08	5.58038e+08	946275820	7.26074e+08	891330365	1184643845	1167471821	1206618979	5.92487e+08	5.4467e+08
FT_12.443_203.12761_RP		C10 H18 O4	Full match	No results	No results	-0.85	202.12	203.128	12.443	0	0							DDA for preferred ion	[M+H]+1		5.40801e+07	6.12936e+07	8.25687e+07	1.61266e+08	1.28766e+08	1.81143e+08	2.03132e+08	2.47288e+08	2.36253e+08	1.38076e+08	1.57718e+08	1.70775e+08	4.13098e+08	3.79559e+08	4.03227e+08	9.88353e+08	7.43301e+08	5.83544e+08	1.93295e+08	2.09648e+08	1.75432e+08	3.45765e+08	2.45204e+08	2.84133e+08	1.67876e+08	1.7243e+08	1.8278e+08	1.94279e+08	1.57603e+08
FT_9.067_279.08613_RP		C14 H14 O6	Full match	No results	No results	-0.66	278.079	279.086	9.067	0	0							No MS2	[M+H]+1		1.37347e+06	1.2089e+06	975287	1.18291e+06	1.48113e+06	1.433e+06	1.98063e+06	2.21822e+06	1.41932e+06	762026	689505	692171	1.92201e+06	1.89628e+06	2.04309e+06	2.44088e+06	2.46151e+06	2.34205e+06	1.13947e+06	1.02025e+06	966349	1.56436e+06	1.30029e+06	1.49746e+06	2.00815e+06	2.00978e+06	2.15827e+06	883746	818152
FT_8.153_298.1284_RP		C14 H19 N O6	Full match	No results	No results	-0.37	297.121	298.128	8.153	0	0							No MS2	[M+H]+1		3.16407e+06	2.78954e+06	2.27037e+06	2.80251e+06	3.42547e+06	3.31615e+06	4.42282e+06	4.65365e+06	4.85413e+06	1.93149e+07	52394380	1.20996e+07	4.06347e+06	2.91775e+06	3.14025e+06	4.73237e+06	4.68905e+06	4.45587e+06	2.12066e+06	1.89669e+06	1.77086e+06	2.84289e+06	2.33905e+06	2.77851e+06	3.59258e+06	3.57071e+06	3.72223e+06	2.52746e+06	6.41965e+06
FT_6.179_149.08072_RP		C6 H12 O4	Full match	No results	No results	-0.75	148.073	149.081	6.179	0	0							DDA for preferred ion	[M+H]+1		5.14484e+06	4.95738e+06	4.65304e+06	1.23826e+07	1.03454e+07	7.89214e+06	2.73066e+07	1.24095e+07	1.50974e+07	1.03974e+07	6.00875e+06	5.69584e+06	9.49384e+06	1.51953e+07	9.79611e+06	3.69911e+06	1.65787e+06	7.83423e+06	3.21329e+06	1.23091e+07	1.85561e+07	4.73787e+06	1.19357e+06	5.43607e+06	1.06727e+07	1.56468e+07	1.40683e+07	1.16328e+07	1.8853e+07
FT_11.126_195.06503_RP		C10 H10 O4	Full match	No results	No results	-0.84	194.058	195.065	11.126	0	0							DDA for preferred ion	[M+H]+1		2.16665e+06	1.64029e+06	1.57992e+06	9.8216e+06	1.03173e+07	1.89253e+07	1.07758e+07	2.44189e+07	2.16552e+07	1.26522e+07	9.39391e+06	9.74967e+06	4.71293e+07	4.77682e+07	4.8897e+07	2.44485e+07	3.58683e+07	2.424e+07	2.64191e+07	1.96647e+07	1.38903e+07	3.09993e+07	1.89723e+07	1.00525e+07	4.62162e+06	8.81793e+06	2.21054e+07	1.40553e+07	1.92083e+07
FT_11.233_223.09634_RP		C12 H14 O4	Full match	No results	No results	-0.72	222.089	223.096	11.233	0	0							DDA for preferred ion	[M+H]+1		2.04932e+06	1.01505e+06	1.47313e+06	7.27954e+06	2.20481e+06	2.114e+06	2.88167e+06	7.61315e+06	1.01825e+07	1.04921e+06	1.96028e+06	1.17745e+06	2.92466e+06	1.11268e+07	3.06979e+06	1.21426e+07	3.46033e+06	8.91949e+06	2.53433e+06	1.55568e+06	3.58808e+06	6.89769e+06	6.41209e+06	1.008e+07	5.62627e+06	9.20088e+06	1.05847e+07	1.1058e+06	997346
FT_14.959_269.0861_RP		C12 H17 N2 O P S	Full match	No results	No results	-4.1	268.079	269.086	14.959	0	0							DDA for preferred ion	[M+H]+1		2.86664e+06	2.29375e+06	2.02481e+06	2.44712e+06	3.06485e+06	3.02428e+06	4.92278e+08	3.71826e+08	5.5492e+08	1.62699e+06	1.57064e+06	1.88359e+06	8.37672e+08	1134730592	1074140708	3.783e+08	4.65704e+08	588694750	3.14464e+06	2.77302e+06	2.60342e+06	4.72495e+06	3.50899e+06	4.18522e+06	2.15959e+08	2.18698e+08	2.28924e+08	2.28967e+06	2.16147e+06
FT_1.825_245.11297_RP		C10 H16 N2 O5	Full match	No results	No results	-0.93	244.106	245.113	1.825	0	0							DDA for preferred ion	[M+H]+1		1.63018e+07	1.86612e+07	2.1075e+07	1.18209e+07	2.34797e+06	9.67402e+06	4.55294e+07	4.28184e+07	6.22431e+07	9.71503e+06	2.04788e+07	1.29e+07	6.04451e+07	6.53993e+07	7.44019e+07	3.73174e+07	2.19534e+07	2.76872e+07	1.0627e+07	1.51969e+07	1.77242e+07	1.49677e+06	7.94905e+06	1.68318e+06	2.74579e+07	1.94041e+07	9.56806e+06	1.58521e+07	1.66321e+07
FT_7.71_186.07596_RP		C8 H11 N O4	Full match	No results	No results	-0.71	185.069	186.076	7.71	0	0							DDA for preferred ion	[M+H]+1		972994	2.84717e+06	699708	1.17177e+06	1.85657e+06	2.3215e+06	1.44659e+06	1.74425e+06	1.62546e+06	541994	495738	2.54879e+06	1.6362e+06	1.38629e+06	821266	1.57752e+06	1.70719e+06	5.18984e+06	1.89304e+06	978240	811403	973633	976878	1.75064e+06	1.62499e+06	2.6625e+06	1.81096e+06	813898	1.3028e+06
FT_1.416_328.10581_RP		C11 H21 N O8 S	Full match	No results	No results	-0.78	327.099	328.106	1.416	0	0							DDA for preferred ion	[M+H]+1		1.76382e+06	5.76237e+06	6.99472e+06	2.25695e+06	1.29716e+06	1.87363e+06	2.05333e+06	2.23733e+06	1.56052e+06	3.43455e+06	2.55899e+07	1.19286e+07	1.45811e+06	739685	721790	1.29978e+06	1.64216e+06	883141	608446	911219	1.36974e+06	2.44714e+06	1.57646e+07	1.61535e+06	3.18527e+06	4.78306e+06	1.97572e+06	3.66865e+06	3.49071e+06
FT_10.422_168.06547_RP		C8 H6 O3	Full match	No results	No results	-0.51	150.032	168.065	10.422	0	0							No MS2	[M+NH4]+1		4.41782e+06	2.9664e+06	1.88707e+06	2.33394e+06	4.27105e+06	3.7736e+06	3.73844e+06	6.80682e+06	2.42012e+06	1.41879e+06	1.34082e+06	2.45681e+06	3.88879e+06	3.9749e+06	4.45165e+06	6.78945e+06	7.17852e+06	4.96685e+06	2.81145e+06	2.31958e+06	1.63082e+07	3.50663e+06	3.70152e+06	3.44903e+06	4.69904e+06	6.66609e+06	7.27521e+06	3.24151e+06	1.92301e+06
FT_1.297_115.08642_RP		C5 H10 N2 O	Full match	No results	No results	-1.52	114.079	115.086	1.297	0	0							DDA for preferred ion	[M+H]+1		1.0661e+07	7.80258e+06	5.85896e+06	2.77499e+07	2.69296e+07	2.7099e+07	1.64161e+07	2.72535e+07	1.90202e+07	1.10893e+07	1.55302e+07	2.03036e+07	1.47328e+07	1.91135e+07	3.47496e+06	2.14582e+06	6.45853e+06	1.08515e+07	3.75702e+06	1.09956e+07	8.53383e+06	2.76363e+07	1.08148e+07	2.37212e+07	2.63241e+07	1.38833e+07	1.15087e+07	2.45027e+07	1.64623e+07
[truncated: 4,072 more rows]
[truncated: 1 more columns]

## Sheet: HILIC_mode
Compound_ID	Name	Formula	Annot. Source: Predicted Compositions	Annot. Source: mzCloud Search	Annot. Source: mzVault Search	Annot. DeltaMass [ppm]	Calc. MW	m/z	RT [min]	Area (Max.)	# mzCloud Results	# Scan IDs (mzCloud)	# mzVault Results	mzCloud Best Match	mzCloud Best Match Confidence	mzCloud Best Sim. Match	mzVault Best Match	KEGG ID	mzCloud ID	# Usable QC	RSD QC Areas [%]	RSD Corr. QC Areas [%]	MS2	Reference Ion	annotation_type	STM_0716_E_M_E001	STM_0716_E_M_E002	STM_0716_E_M_E003	STM_0716_S_M_E013	STM_0716_S_M_E014	STM_0716_S_M_E015	STM_0716_E_M_E025	STM_0716_E_M_E026	STM_0716_E_M_E027	STM_0716_S_M_E037	STM_0716_S_M_E038	STM_0716_S_M_E039	STM_0716_E_M_E049	STM_0716_E_M_E050	STM_0716_E_M_E051	STM_0716_E_M_E061	STM_0716_E_M_E062	STM_0716_E_M_E063	STM_0716_S_M_E085	STM_0716_S_M_E086	STM_0716_S_M_E087	STM_0716_S_M_E097	STM_0716_S_M_E098	STM_0716_S_M_E099
[truncated: 2,555 more rows]
[truncated: 6 more columns]

[truncated: 1 more sheets: Metadata]
