# Supplementary material for: Metabolic Redox Coupling Controls Methane Production in Permafrost‐Affected Peatlands Through Organic Matter Quality‐Dependent Energy Allocation
Source: Glob Chang Biol. 2025 Aug 7;31(8):e70390. doi: 10.1111/gcb.70390 (PMC12329716; doi:10.1111/gcb.70390)
Supplement: Supplementary file 4 — Table S3: gcb70390‐sup‐0004‐TableS3.xlsx. [file GCB-31-e70390-s007.xlsx]

## Sheet: metaG
Sample	Accession	BioProject	Treatment	Time	# Raw reads	# Trimmed Reads
STM_0716_E_M_E001	SAMN42585971	PRJNA1137330	fen	0	167318140	166553800
STM_0716_E_M_E026	SAMN42585972	PRJNA1137330	fen	14	213008122	210974396
STM_0716_E_M_E030	SAMN42585973	PRJNA1137330	fen	14	286609082	283750454
STM_0716_E_M_E034	SAMN42585974	PRJNA1137330	fen	14	201728626	199849730
STM_0716_E_M_E050	SAMN42585975	PRJNA1137330	fen	21	253499094	251565938
STM_0716_E_M_E054	SAMN42585976	PRJNA1137330	fen	21	278159906	275584890
STM_0716_E_M_E058	SAMN42585977	PRJNA1137330	fen	21	283878080	281376772
STM_0716_E_M_E061	SAMN42585978	PRJNA1137330	fen	35	159989890	159404722
STM_0716_E_M_E065	SAMN42585979	PRJNA1137330	fen	28	290302478	289176646
STM_0716_E_M_E069	SAMN42585980	PRJNA1137330	fen	28	272402414	271454472
STM_0716_S_M_E013	SAMN42585981	PRJNA1137330	bog	0	228976836	228064878
STM_0716_S_M_E085	SAMN42585982	PRJNA1137330	bog	28	158909498	158121248

## Sheet: metaT
Sample	Accession	Treatment	Time	# Raw reads	# Trimmed Reads	Subsampeld to 100M reads	# Reads mapped to MAGdb ORFs at 97% Identity	% Reads mapped to MAGdb ORFs at 97% Identity
STM_0716_E_M_E062	SAMN42898580	fen	35	100703314	88283948	88283948	18995750	0.215167
STM_0716_E_M_E063	SAMN42898567	fen	35	154345000	141755576	100000000	15896473	0.158965
STM_0716_E_M_E064	SAMN42898586	fen	35	137333356	112865290	100000000	21386209	0.213862
STM_0716_E_M_E002	SAMN42898560	fen	0	216210912	193220628	100000000	12569172	0.125692
STM_0716_E_M_E003	SAMN42898559	fen	0	107143940	98819300	98819300	16915938	0.171181
STM_0716_E_M_E004	SAMN42898579	fen	0	106065498	95400980	95400980	11148746	0.116862
STM_0716_E_M_E025	SAMN42898563	fen	14	87841086	78691532	78691532	18714217	0.237817
STM_0716_E_M_E027	SAMN42898555	fen	14	119120588	107992696	100000000	17902699	0.179027
STM_0716_E_M_E050	SAMN42898553	fen	21	99341298	91608098	91608098	20722153	0.226204
STM_0716_E_M_E051	SAMN42898570	fen	21	104817656	93570944	93570944	16812660	0.179678
STM_0716_E_M_E052	SAMN42898566	fen	21	88909522	80222604	80222604	13861403	0.172787
STM_0716_E_M_E121	SAMN42898565	fen	7	172945180	153966342	100000000	22343485	0.223435
STM_0716_E_M_E122	SAMN42898576	fen	7	213080436	187497544	100000000	17997918	0.179979
STM_0716_E_M_E123	SAMN42898575	fen	7	131693804	119617764	100000000	23085207	0.230852
STM_0716_S_M_E014	SAMN44495212	bog	0	142773664	134878736	100000000	2080504	0.020805
STM_0716_S_M_E015	SAMN44495213	bog	0	145969114	138286694	100000000	2046396	0.020464
STM_0716_S_M_E016	SAMN44495214	bog	0	138508594	130998484	100000000	2096411	0.0209641
STM_0716_S_M_E086	SAMN44495215	bog	28	138445514	130372246	100000000	1748332	0.0174833
STM_0716_S_M_E087	SAMN44495216	bog	28	160835496	148808234	100000000	3197930	0.0319793
STM_0716_S_M_E088	SAMN44495217	bog	28	144007864	135414568	100000000	1124201	0.011242
STM_0716_S_M_E097	SAMN44495218	bog	42	173118390	160313392	100000000	1230623	0.0123062
STM_0716_S_M_E098	SAMN44495219	bog	42	215579206	196690060	100000000	1350933	0.0135093
STM_0716_S_M_E099	SAMN44495220	bog	42	151438162	136262536	100000000	1125835	0.0112584
