# Supplementary material for: Metabolic Redox Coupling Controls Methane Production in Permafrost‐Affected Peatlands Through Organic Matter Quality‐Dependent Energy Allocation
Source: Glob Chang Biol. 2025 Aug 7;31(8):e70390. doi: 10.1111/gcb.70390 (PMC12329716; doi:10.1111/gcb.70390)
Supplement: Supplementary file 6 — Table S5: gcb70390‐sup‐0006‐TableS5.xlsx. [file GCB-31-e70390-s008.xlsx]

## Sheet: Sheet1
Pathway	Definition	Notes
Dissimilatory Nitrate Reduction	(K00370+K00371+K00374)+(K00362+K00363,K03385+K15876)
Assimilatory Nitrate Reduction	(K00367,K10534,K00372,K00360)+(K00366,K17877,K26139+K26138,K00361)
Dentrification	(K00370+K00371+K00374)+(K04561+K02305)+K00376
Nitrification	(K10944+K10945+K10946)+K10535+(K00370+K00371)
Annamox	(K20932+K20933+K20934)+K20935
Methane Oxidation	((K10944+K10945+K10946),(K16157+K16158+K16159+K16160+K16161+K16162))+((K14028,K14029),K23995)
Assimilatory Sulfate Reduction	(((K13811,K00958+K00860,K00955+K00957,K00956+K00957+K00860)+K00390),(K13811+K05907))+(K00380+K00381,K00392)
Dissimilatory Sulfate Reduction	K00958+(K00394+K00395)+(K11180+K11181,K27196)+(K27187+K27188+K27189+K27190+K27191
Sulfur Oxidation	K17222+K17223+K17224,K17225,K22622+K17226+K17227
Benzoyl-CoA Pathway	(K04112+K04113+K04114+K04115,K19515+K19516)+K07537+K07538+K07539
Phloroglucinol Pathway	D00023+D00042+D00043+D00044	Based off CAMPER IDs
Caffeic Acid Respiration	D00018+D00017+(D00016+D00015+D00014)	Based off CAMPER IDs
Acetoclastic Methanogenesis	((K00925+K00625),K01895)+(K00193+K00197+K00194)	Filtered to Archaea only
Hydrogenotrophic Methanogenesis	(K00200+K00201+K00202+K00203,K11261+(K00205,K11260,K00204))+K00672+K01499+(K00319,K13942)+K00320	Filtered to Archaea only
Ethanol Fermentation	(K00132,K04072,K04073,K18366,K04021)+(K13953,K13954,K00001,K00121,K04072,K00002,K12957,K13979,K00114,K04022)
Acetate Fermentation	(K13788,K04020)+(K01512)
Butyrate Fermentation	K00626+(K00074,K00022,K07516,K01825,K01782,K07514,K00023)+(K17865,K01692,K07515,K07511)+(K17829,K00209)+(K00634,K00929,K01034+K01035,K19709)
Lactate Fermentation	K00101,K00016,K00102,K03777
Propionate Fermentation	(K01958,K01959,K01960)+K00024+K01676+(K00239,K00244,K18209,K18556)+(K01899,K01902)+K01847+K05606+(K11264,K03416)
ED-Glycolysis	K00036+(K01057,K07404)+K01690+K01625
EMP-Glycolysis	(K01810,K06859,K13810,K15916)+(K00850,K16370,K21071,K00918)+(K01623,K01624,K11645,K16305,K16306)+K01803
[NiFe]-Hydrogenase	K00437+K18008
[FeFe]-Hydrogenase	K17997+K17998+K1799
[Fe]-Hydrogenase	K00532+K00533+K00534
Wood-Ljungdahl Pathway	K00198+(K05299,K15022,K22015+K25123+K25124)+(K01938+K01491,K01500)+(K00297+K25007+K25008)+K15023+K14138
Hemicellulase	K18651
Glutathione Peroxidase	PF00255	Based off pfam family
Thioredoxin	PF00085	Based off pfam family
Catalase	PF00199	Based off pfam family
