# Supplementary material for: Metabolic Redox Coupling Controls Methane Production in Permafrost‐Affected Peatlands Through Organic Matter Quality‐Dependent Energy Allocation
Source: Glob Chang Biol. 2025 Aug 7;31(8):e70390. doi: 10.1111/gcb.70390 (PMC12329716; doi:10.1111/gcb.70390)
Supplement: Supplementary file 7 — Table S6: gcb70390‐sup‐0007‐TableS6.xlsx. [file GCB-31-e70390-s002.xlsx]

## Sheet: ChemRichTable
Chemical Class	p-value	% Significantly Changed Compounds	% Up Regulated Compounds (higher in Bog)	Total # of Compounds	# Significantly Changed Compounds	Number of Increased Compounds (Higher in bog)	Number of Decreased Compounds (Higher in fen)
Aldehydes	0.071774	0.272727	0.666667	22	6	4	2
Chromones	0.00749246	0.222222	1	9	2	2	0
Monosaccharides	9.88679e-09	0.357798	0.435897	109	39	17	22
3'-hydroxyflavonoids	0.122086	0.25	1	8	2	2	0
Alkyl aryl ethers	0.162511	0.2	0.333333	15	3	1	2
Methoxybenzoic acids and derivatives	0.253203	0.3	1	10	3	3	0
Coumaric acids and derivatives	6.40747e-07	0.413793	0.666667	29	12	8	4
Dihydropyridines	0.48411	0.142857	1	7	1	1	0
Ketones	0.000185174	0.346939	0.647059	49	17	11	6
Purine ribonucleoside monophosphates	0.0789707	0.666667	0	3	2	0	2
Hydroxybenzoic acid derivatives	0.0241076	0.195876	0.473684	97	19	9	10
Flavan-3-ols	0.655137	0.0655738	0.5	61	4	2	2
Alkyl glycosides	0.604456	0.2	0	5	1	0	1
Dialkyl ethers	0.411407	0.0833333	1	12	1	1	0
4'-hydroxyflavonoids	0.122086	0.111111	1	9	1	1	0
Carboxylic acid amides	0.151723	0.285714	0.5	14	4	2	2
Piperidinediones	0.178345	0.375	0.333333	8	3	1	2
Carboxylic acid esters	0.00958348	0.36	0.444444	25	9	4	5
Secondary alcohols	0.0129587	0.375	0.222222	24	9	2	7
6-aminopurines	0.0446639	0.454545	0.8	11	5	4	1
Primary amines	0.123547	0.4	1	5	2	2	0
7-hydroxycoumarins	2.15779e-07	0.47619	1	21	10	10	0
Phthalic acid and derivatives	0.353835	0.125	1	32	4	4	0
3',5'-cyclic purine nucleotides	0.000243961	0.8	0	5	4	0	4
Purinones	0.00958348	0.416667	0.2	12	5	1	4
Medium-chain fatty acids	0.000643986	0.533333	1	15	8	8	0
Alkylarylthioethers	0.215616	0.4	0.5	5	2	1	1
Oligosaccharides	0.000627324	0.538462	0.142857	13	7	1	6
Catechols	0.194424	0.111111	0.5	18	2	1	1
Disaccharides	0.00605162	0.236364	0.384615	55	13	5	8
Flavanones	0.521555	0.25	1	4	1	1	0
Glycosyl compounds	1.02529e-08	0.466667	0.714286	45	21	15	6
Prenylated hydroquinones	0.132799	0.25	1	4	1	1	0
Fatty acyl glycosides of mono- and disaccharides	0.00803887	0.555556	0.2	9	5	1	4
Fatty acid methyl esters	0.0125265	0.6	1	5	3	3	0
Sugar acids and derivatives	2.61128e-06	0.375	0.458333	64	24	11	13
Aminosaccharides	3.17967e-08	0.666667	0.4	15	10	4	6
Cholines	0.102648	0.666667	0.5	3	2	1	1
Substituted imidazoles	0.0569754	0.333333	1	6	2	2	0
Benzoic acid esters	0.026742	0.222222	1	9	2	2	0
Pyrimidones	0.351315	0.1875	0	16	3	0	3
Carboxylic acid imides	0.122086	0.4	0.5	5	2	1	1
Hydropyrimidines	0.000788075	0.666667	0.5	3	2	1	1
Straight chain fatty acids	0.604456	0.2	0	5	1	0	1
Aralkylamines	0.0569754	0.333333	1	3	1	1	0
C-nitro compounds	1.57306e-05	0.470588	0.625	17	8	5	3
Tertiary amines	0.054796	0.5	0.5	4	2	1	1
Aryl thiophosphates	0.131055	0.166667	1	6	1	1	0
Butenolides	0.477595	0.25	1	4	1	1	0
Cyclic alcohols and derivatives	0.0023752	0.470588	0.25	17	8	2	6
Thia fatty acids	0.0481253	0.6	0	5	3	0	3
Aminopyrimidines and derivatives	0.162511	0.333333	0.333333	9	3	1	2
Alkyl phosphates	0.0474284	0.3125	0.8	16	5	4	1
Branched fatty acids	1.1049e-07	0.625	0.266667	24	15	4	11
N-acyl amines	0.0788461	0.666667	1	3	2	2	0
Phosphoethanolamines	0.268529	0.2	0	5	1	0	1
Benzoic acids	0.500082	0.181818	1	11	2	2	0
Xanthines	0.0067277	0.5	0.4	10	5	2	3
Alkanesulfonic acids and derivatives	0.89336	0.05	0	20	1	0	1
Sugar alcohols	0.521555	0.333333	1	3	1	1	0
Hydroquinones	0.471736	0.333333	1	3	1	1	0
Sulfuric acid monoesters	0.194424	0.285714	0	7	2	0	2
Sulfobenzoic acids	0.152134	0.333333	0.333333	9	3	1	2
Arylsulfonic acids and derivatives	0.279741	0.4	0	5	2	0	2
Acyloins	0.0446639	0.333333	0	6	2	0	2
6,7-dihydroxycoumarins	0.223499	0.4	0.5	5	2	1	1
Thiamines	0.111361	0.363636	0.75	11	4	3	1
