# Supplementary material for: Metabolic Redox Coupling Controls Methane Production in Permafrost‐Affected Peatlands Through Organic Matter Quality‐Dependent Energy Allocation
Source: Glob Chang Biol. 2025 Aug 7;31(8):e70390. doi: 10.1111/gcb.70390 (PMC12329716; doi:10.1111/gcb.70390)
Supplement: Supplementary file 8 — Table S7: gcb70390‐sup‐0008‐TableS7.xlsx. [file GCB-31-e70390-s004.xlsx]

## Sheet: Negative Correlation
Compound_ID	CH4 Correlation	Name	Annotation Type	Site More Abundant	Significantly Different	ClassyFire#most specific class	ClassyFire#level 5	ClassyFire#subclass	ClassyFire#class	ClassyFire#superclass	NPC#pathway	NPC#superclass	NPC#class	MS2
FT_10.799_179.05605_HILIC	-0.956044	Allose	SIRIUS	Fen	non-signficicant	Acyloins	Acyloins	Carbonyl compounds	Organooxygen compounds	Organic oxygen compounds	Carbohydrates	Saccharides	Monosaccharides	DDA for preferred ion
FT_1.27_165.07559_RP	-0.950549			Bog	significant	Monosaccharides	Monosaccharides	Carbohydrates and carbohydrate conjugates	Organooxygen compounds	Organic oxygen compounds	Carbohydrates	Saccharides	Monosaccharides	DDA for preferred ion
FT_1.501_182.10215_RP	-0.950549	Glucosaminitol	SIRIUS	Fen	non-signficicant	Hexoses	Monosaccharides	Carbohydrates and carbohydrate conjugates	Organooxygen compounds	Organic oxygen compounds	Carbohydrates	Aminosugars and aminoglycosides	Aminosugars	DDA for preferred ion
FT_1.68_199.05878_HILIC	-0.945055			Fen	significant	6-oxopurines	Purinones	Purines and purine derivatives	Imidazopyrimidines	Organoheterocyclic compounds	Alkaloids	Pseudoalkaloids	pteridine alkaloids	DDA for preferred ion
FT_1.513_167.09126_RP	-0.93956	2-Deoxy-lyxo-hexose	SIRIUS	Bog	significant	Sugar alcohols	Sugar alcohols	Carbohydrates and carbohydrate conjugates	Organooxygen compounds	Organic oxygen compounds	Carbohydrates	Fatty acyls	Monosaccharides	DDA for preferred ion
FT_10.841_163.02476_HILIC	-0.928571	L-Lyxuronic acid	SIRIUS	Bog	non-signficicant	Beta hydroxy acids and derivatives	NA	Beta hydroxy acids and derivatives	Hydroxy acids and derivatives	Organic acids and derivatives	Carbohydrates	Saccharides	Monosaccharides	DDA for preferred ion
FT_14.821_399.04649_HILIC	-0.928571			Bog	non-signficicant	Glycerophosphates	NA	Glycerophosphates	Glycerophospholipids	Lipids and lipid-like molecules	Carbohydrates	Saccharides	Monosaccharides	DDA for preferred ion
FT_1.679_230.99639_HILIC	-0.912088			Fen	significant	Arylsulfonic acids and derivatives	Arylsulfonic acids and derivatives	Organosulfonic acids and derivatives	Organic sulfonic acids and derivatives	Organic acids and derivatives	Alkaloids	Pseudoalkaloids	pteridine alkaloids	DDA for preferred ion
FT_1.725_387.10885_HILIC	-0.906593			Fen	significant	Benzopyrans	NA	NA	Benzopyrans	Organoheterocyclic compounds	Shikimates and Phenylpropanoids	Naphthalenes	Simple coumarins	DDA for preferred ion
FT_1.288_330.13917_RP	-0.901099			Fen	non-signficicant	Glycosylamines	Glycosyl compounds	Carbohydrates and carbohydrate conjugates	Organooxygen compounds	Organic oxygen compounds	Carbohydrates	Nucleosides	Purine nucleos(t)ides	DDA for preferred ion
FT_12.76_193.03533_HILIC	-0.901099	β-D-Glucopyranuronic acid	L2	Bog	non-signficicant	Hexoses	Monosaccharides	Carbohydrates and carbohydrate conjugates	Organooxygen compounds	Organic oxygen compounds	Carbohydrates	Saccharides	Monosaccharides	DDA for preferred ion
FT_1.684_271.13588_HILIC	-0.895604			Fen	significant	1-hydroxy-2-unsubstituted benzenoids	NA	1-hydroxy-2-unsubstituted benzenoids	Phenols	Benzenoids	Shikimates and Phenylpropanoids	Stilbenoids	Monomeric stilbenes	DDA for preferred ion
FT_1.13_223.0745_RP	-0.89011			Bog	significant	NA	NA	NA	NA	NA	NA	NA	NA	DDA for preferred ion
FT_1.158_104.10684_RP	-0.89011	Choline	L1	Bog	non-signficicant	Tetraalkylammonium salts	Tetraalkylammonium salts	Quaternary ammonium salts	Organonitrogen compounds	Organic nitrogen compounds	Alkaloids	Fatty acyls	Fatty alcohols	DDA for preferred ion
FT_11.361_165.0404_HILIC	-0.89011	Lyxonate	SIRIUS	Fen	significant	Medium-chain hydroxy acids and derivatives	NA	Medium-chain hydroxy acids and derivatives	Hydroxy acids and derivatives	Organic acids and derivatives	Carbohydrates	Saccharides	Monosaccharides	DDA for preferred ion
FT_1.521_69.03342_RP	-0.884615			Fen	significant	NA	NA	NA	NA	NA	NA	NA	NA	DDA for preferred ion
FT_9.603_179.05608_HILIC	-0.884615	Allose (Or some other sugar)	SIRIUS	Fen	significant	Beta-hydroxy ketones	Ketones	Carbonyl compounds	Organooxygen compounds	Organic oxygen compounds	Carbohydrates	Saccharides	Monosaccharides	DDA for preferred ion
FT_1.421_160.92076_HILIC	-0.884615			Fen	non-signficicant	NA	NA	NA	NA	NA	NA	NA	NA	DDA for preferred ion
FT_1.457_267.15485_RP	-0.873626			Fen	significant	Amino acids and derivatives	Amino acids and derivatives	Amino acids, peptides, and analogues	Carboxylic acids and derivatives	Organic acids and derivatives	Carbohydrates	Aminosugars and aminoglycosides	Aminosugars	DDA for preferred ion
FT_1.501_191.07731_RP	-0.873626			Fen	significant	Alpha amino acids	Amino acids and derivatives	Amino acids, peptides, and analogues	Carboxylic acids and derivatives	Organic acids and derivatives	Amino acids and Peptides	Small peptides	Aminoacids	DDA for preferred ion
FT_8.201_119.03501_HILIC	-0.873626	3-Deoxytetronate	SIRIUS	Fen	significant	Beta hydroxy acids and derivatives	NA	Beta hydroxy acids and derivatives	Hydroxy acids and derivatives	Organic acids and derivatives	Fatty acids	Fatty Acids and Conjugates	Hydroxy fatty acids	DDA for preferred ion
FT_1.51_358.13418_RP	-0.868132			Fen	non-signficicant	Disaccharides	Disaccharides	Carbohydrates and carbohydrate conjugates	Organooxygen compounds	Organic oxygen compounds	Carbohydrates	Saccharides	Disaccharides	DDA for preferred ion
FT_8.041_247.12864_RP	-0.868132	L-Alpha-Asp-Ile	SIRIUS	Bog	non-signficicant	Dipeptides	Peptides	Amino acids, peptides, and analogues	Carboxylic acids and derivatives	Organic acids and derivatives	Amino acids and Peptides	Small peptides	Dipeptides	DDA for preferred ion
FT_11.283_193.03531_HILIC	-0.868132	β-D-Glucopyranuronic acid	L2	Fen	significant	Hexoses	Monosaccharides	Carbohydrates and carbohydrate conjugates	Organooxygen compounds	Organic oxygen compounds	Carbohydrates	Saccharides	Monosaccharides	DDA for preferred ion
FT_1.682_131.07143_HILIC	-0.868132			Fen	significant	Methyl-branched fatty acids	Branched fatty acids	Fatty acids and conjugates	Fatty Acyls	Lipids and lipid-like molecules	Fatty acids	Fatty Acids and Conjugates	Hydroxy fatty acids	DDA for preferred ion
FT_2.717_174.02417_HILIC	-0.868132			Bog	non-signficicant	Phenoxy compounds	NA	Phenoxy compounds	Benzene and substituted derivatives	Benzenoids	Shikimates and Phenylpropanoids	Phenanthrenoids	Phenanthrenes	DDA for preferred ion
FT_1.482_344.15487_RP	-0.862637			Bog	non-signficicant	Alkyl glycosides	Alkyl glycosides	Fatty acyl glycosides	Fatty Acyls	Lipids and lipid-like molecules	Carbohydrates	Saccharides	Disaccharides	DDA for preferred ion
FT_1.171_198.09701_RP	-0.862637			Fen	non-signficicant	Substituted imidazoles	Substituted imidazoles	Imidazoles	Azoles	Organoheterocyclic compounds	Alkaloids	Histidine alkaloids	Imidazole alkaloids	DDA for preferred ion
FT_4.811_211.0248_HILIC	-0.862637			Bog	non-signficicant	M-phthalic acid and derivatives	Phthalic acid and derivatives	Benzoic acids and derivatives	Benzene and substituted derivatives	Benzenoids	Shikimates and Phenylpropanoids	Phenolic acids (C6-C1)	Simple phenolic acids	DDA for preferred ion
FT_1.517_432.1708_RP	-0.857143			Bog	non-signficicant	Disaccharides	Disaccharides	Carbohydrates and carbohydrate conjugates	Organooxygen compounds	Organic oxygen compounds	Carbohydrates	Saccharides	Disaccharides	DDA for preferred ion
FT_1.771_220.0814_RP	-0.857143			Bog	significant	Acylaminosugars	Aminosaccharides	Carbohydrates and carbohydrate conjugates	Organooxygen compounds	Organic oxygen compounds	Carbohydrates	Aminosugars and aminoglycosides	Aminosugars	DDA for preferred ion
FT_1.279_184.08138_RP	-0.857143			Bog	non-signficicant	Monoradylglycerols	NA	Monoradylglycerols	Glycerolipids	Lipids and lipid-like molecules	Carbohydrates	Saccharides	Aminosugars	DDA for preferred ion
FT_1.972_149.04437_RP	-0.857143			Fen	significant	Alpha amino acids	Amino acids and derivatives	Amino acids, peptides, and analogues	Carboxylic acids and derivatives	Organic acids and derivatives	Amino acids and Peptides	Small peptides	Aminoacids	DDA for preferred ion
FT_7.635_175.06117_HILIC	-0.857143	3-Isopropylmalic acid	L2	Fen	significant	Branched fatty acids	Branched fatty acids	Fatty acids and conjugates	Fatty Acyls	Lipids and lipid-like molecules	Fatty acids	Fatty Acids and Conjugates	Hydroxy fatty acids	DDA for preferred ion
FT_4.092_191.09249_HILIC	-0.857143			Bog	non-signficicant	Medium-chain hydroxy acids and derivatives	NA	Medium-chain hydroxy acids and derivatives	Hydroxy acids and derivatives	Organic acids and derivatives	Fatty acids	Fatty Acids and Conjugates	Hydroxy fatty acids	DDA for preferred ion
FT_1.41_373.12951_HILIC	-0.857143			Bog	significant	Depsides and depsidones	NA	NA	Depsides and depsidones	Phenylpropanoids and polyketides	Polyketides	Aromatic polyketides	Depsides	DDA for preferred ion
FT_1.492_131.04497_RP	-0.851648			Fen	significant	Alpha amino acids and derivatives	Amino acids and derivatives	Amino acids, peptides, and analogues	Carboxylic acids and derivatives	Organic acids and derivatives	Amino acids and Peptides	Small peptides	Aminoacids	DDA for preferred ion
FT_6.529_152.05654_RP	-0.846154	Guanine	SIRIUS	Fen	significant	6-aminopurines	6-aminopurines	Purines and purine derivatives	Imidazopyrimidines	Organoheterocyclic compounds	Alkaloids	Pseudoalkaloids	Purine alkaloids	DDA for preferred ion
FT_1.106_172.05787_RP	-0.846154			Fen	significant	Amino acids	Amino acids and derivatives	Amino acids, peptides, and analogues	Carboxylic acids and derivatives	Organic acids and derivatives	Amino acids and Peptides	Small peptides	Aminoacids	DDA for preferred ion
FT_2.46_128.07048_RP	-0.846154			Fen	significant	Piperidinediones	Piperidinediones	Piperidinones	Piperidines	Organoheterocyclic compounds	Alkaloids	Lysine alkaloids	Piperidine alkaloids	DDA for preferred ion
FT_2.077_226.09196_RP	-0.846154			Fen	significant	Amino acids	Amino acids and derivatives	Amino acids, peptides, and analogues	Carboxylic acids and derivatives	Organic acids and derivatives	Carbohydrates	Aminosugars and aminoglycosides	Aminosugars	DDA for preferred ion
FT_4.305_233.11301_RP	-0.846154	Aspartylvaline	SIRIUS	Bog	significant	Dipeptides	Peptides	Amino acids, peptides, and analogues	Carboxylic acids and derivatives	Organic acids and derivatives	Amino acids and Peptides	Small peptides	Dipeptides	DDA for preferred ion
FT_1.323_73.02833_RP	-0.840659			Fen	non-signficicant	Short-chain aldehydes	Aldehydes	Carbonyl compounds	Organooxygen compounds	Organic oxygen compounds	Fatty acids	Fatty acyls	Fatty aldehydes	DDA for preferred ion
FT_10.827_227.09124_RP	-0.840659	Ethyl Syringate	SIRIUS	Fen	non-signficicant	Alkyl-phenylketones	Ketones	Carbonyl compounds	Organooxygen compounds	Organic oxygen compounds	Shikimates and Phenylpropanoids	Phenolic acids (C6-C1)	Simple phenolic acids	DDA for preferred ion
FT_1.344_414.16028_RP	-0.840659			Bog	non-signficicant	Disaccharides	Disaccharides	Carbohydrates and carbohydrate conjugates	Organooxygen compounds	Organic oxygen compounds	Carbohydrates	Saccharides	Disaccharides	DDA for preferred ion
FT_1.345_212.07625_RP	-0.840659			Fen	significant	Amino acids	Amino acids and derivatives	Amino acids, peptides, and analogues	Carboxylic acids and derivatives	Organic acids and derivatives	Carbohydrates	Aminosugars and aminoglycosides	Aminosugars	DDA for preferred ion
FT_1.339_250.98463_RP	-0.840659			Bog	significant	Organoheterocyclic compounds	NA	NA	NA	Organoheterocyclic compounds	Alkaloids	Lysine alkaloids	Monocyclic monoterpenoids	DDA for preferred ion
FT_1.3_179.05485_RP	-0.840659	L-Gulonic acid γ-lactone	L1	Bog	non-signficicant	Hydroxy acids and derivatives	NA	NA	Hydroxy acids and derivatives	Organic acids and derivatives	Carbohydrates	Saccharides	Monosaccharides	DDA for preferred ion
FT_10.466_133.01432_HILIC	-0.840659	D-(+)-Malic acid	L2	Fen	non-signficicant	Beta hydroxy acids and derivatives	NA	Beta hydroxy acids and derivatives	Hydroxy acids and derivatives	Organic acids and derivatives	Fatty acids	Fatty Acids and Conjugates	Hydroxy fatty acids	DDA for preferred ion
FT_1.289_330.13923_RP	-0.835165			Fen	non-signficicant	Fatty acyl glycosides of mono- and disaccharides	Fatty acyl glycosides of mono- and disaccharides	Fatty acyl glycosides	Fatty Acyls	Lipids and lipid-like molecules	Carbohydrates	Saccharides	Disaccharides	DDA for preferred ion
FT_9.166_243.08613_RP	-0.835165			Fen	non-signficicant	Methoxyphenols	NA	Methoxyphenols	Phenols	Benzenoids	Shikimates and Phenylpropanoids	Cyclic polyketides	Isocoumarins	DDA for preferred ion
FT_1.923_133.0494_RP	-0.835165			Fen	non-signficicant	Carboxylic acids	NA	Carboxylic acids	Carboxylic acids and derivatives	Organic acids and derivatives	Fatty acids	Fatty Acids and Conjugates	Dicarboxylic acids	DDA for preferred ion
FT_1.271_183.08614_RP	-0.835165	Mannitol	L1	Bog	significant	Monosaccharides	Monosaccharides	Carbohydrates and carbohydrate conjugates	Organooxygen compounds	Organic oxygen compounds	Carbohydrates	Saccharides	Monosaccharides	DDA for preferred ion
FT_1.02_133.09702_RP	-0.82967	Ornithine	L1	Bog	non-signficicant	L-alpha-amino acids	Amino acids and derivatives	Amino acids, peptides, and analogues	Carboxylic acids and derivatives	Organic acids and derivatives	Amino acids and Peptides	Small peptides	Aminoacids	DDA for preferred ion
FT_1.411_191.10248_RP	-0.824176	Threonylalanine	SIRIUS	Bog	non-signficicant	Dipeptides	Peptides	Amino acids, peptides, and analogues	Carboxylic acids and derivatives	Organic acids and derivatives	Amino acids and Peptides	Small peptides	Dipeptides	DDA for preferred ion
FT_1.526_198.08713_RP	-0.824176			Bog	significant	Phenol ethers	NA	NA	Phenol ethers	Benzenoids	Polyketides	Aromatic polyketides	Menthane monoterpenoids	DDA for preferred ion
FT_1.392_191.05487_RP	-0.824176			Bog	significant	Quinic acids and derivatives	Cyclic alcohols and derivatives	Alcohols and polyols	Organooxygen compounds	Organic oxygen compounds	Shikimates and Phenylpropanoids	Phenolic acids (C6-C1)	Shikimic acids and derivatives	DDA for preferred ion
FT_1.024_147.1127_RP	-0.824176	D-Lysine	L1	Fen	significant	L-alpha-amino acids	Amino acids and derivatives	Amino acids, peptides, and analogues	Carboxylic acids and derivatives	Organic acids and derivatives	Amino acids and Peptides	Small peptides	Aminoacids	DDA for preferred ion
FT_10.169_135.02995_HILIC	-0.824176	L-Threonic acid	L2	Fen	significant	Beta hydroxy acids and derivatives	NA	Beta hydroxy acids and derivatives	Hydroxy acids and derivatives	Organic acids and derivatives	Carbohydrates	Saccharides	Hydroxy fatty acids	DDA for preferred ion
FT_1.494_203.15006_RP	-0.818681	N3,N4-Dimethyl-L-arginine	L2	Bog	significant	Arginine and derivatives	Amino acids and derivatives	Amino acids, peptides, and analogues	Carboxylic acids and derivatives	Organic acids and derivatives	Amino acids and Peptides	Small peptides	Aminoacids	DDA for preferred ion
FT_1.329_150.07595_RP	-0.818681			Bog	significant	Beta amino acids and derivatives	Amino acids and derivatives	Amino acids, peptides, and analogues	Carboxylic acids and derivatives	Organic acids and derivatives	Amino acids and Peptides	Small peptides	Aminoacids	DDA for preferred ion
FT_8.663_213.0756_RP	-0.818681			Bog	significant	Methoxyphenols	NA	Methoxyphenols	Phenols	Benzenoids	Shikimates and Phenylpropanoids	Phenolic acids (C6-C1)	Simple phenolic acids	DDA for preferred ion
FT_5.572_130.05101_HILIC	-0.818681	N-Acetyl-L-alanine	L1	Fen	significant	N-acyl-alpha amino acids	Amino acids and derivatives	Amino acids, peptides, and analogues	Carboxylic acids and derivatives	Organic acids and derivatives	Amino acids and Peptides	Small peptides	Dipeptides	DDA for preferred ion
FT_1.285_295.10207_RP	-0.813187			Fen	significant	Disaccharides	Disaccharides	Carbohydrates and carbohydrate conjugates	Organooxygen compounds	Organic oxygen compounds	Carbohydrates	Saccharides	Disaccharides	DDA for preferred ion
FT_1.32_184.08139_RP	-0.813187			Bog	non-signficicant	Monoradylglycerols	NA	Monoradylglycerols	Glycerolipids	Lipids and lipid-like molecules	Carbohydrates	Saccharides	Aminosugars	DDA for preferred ion
FT_1.288_241.0704_RP	-0.813187			Fen	significant	Monoalkyl phosphates	Alkyl phosphates	Phosphate esters	Organic phosphoric acids and derivatives	Organic acids and derivatives	Alkaloids	Small peptides	Aminoacids	DDA for preferred ion
FT_2.08_131.07143_HILIC	-0.813187	L-Leucic acid	L1	Fen	significant	Methyl-branched fatty acids	Branched fatty acids	Fatty acids and conjugates	Fatty Acyls	Lipids and lipid-like molecules	Fatty acids	Fatty Acids and Conjugates	Hydroxy fatty acids	DDA for preferred ion
FT_9.592_236.07768_HILIC	-0.813187			Fen	significant	NA	NA	NA	NA	NA	NA	NA	NA	DDA for preferred ion
FT_1.416_328.10581_RP	-0.807692			Fen	non-signficicant	5'-deoxyribonucleosides	NA	NA	5'-deoxyribonucleosides	Nucleosides, nucleotides, and analogues	Carbohydrates	Nucleosides	Purine nucleos(t)ides	DDA for preferred ion
FT_1.486_300.16505_RP	-0.807692			Fen	significant	O-glycosyl compounds	Glycosyl compounds	Carbohydrates and carbohydrate conjugates	Organooxygen compounds	Organic oxygen compounds	Fatty acids	Aminosugars and aminoglycosides	Aminosugars	DDA for preferred ion
FT_1.296_85.02831_RP	-0.802198			Fen	significant	Short-chain aldehydes	Aldehydes	Carbonyl compounds	Organooxygen compounds	Organic oxygen compounds	Fatty acids	Fatty acyls	Fatty aldehydes	DDA for preferred ion
FT_3.447_218.1034_HILIC	-0.802198	D-Pantothenic acid	L1	Fen	significant	Beta amino acids and derivatives	Amino acids and derivatives	Amino acids, peptides, and analogues	Carboxylic acids and derivatives	Organic acids and derivatives	Fatty acids	Fatty amides	N-acyl amines	DDA for preferred ion
FT_1.321_133.04937_RP	-0.796703			Bog	non-signficicant	Lactones	NA	NA	Lactones	Organoheterocyclic compounds	Carbohydrates	Saccharides	Monosaccharides	DDA for preferred ion
FT_1.331_247.05749_RP	-0.796703			Bog	significant	Glycerophosphates	NA	Glycerophosphates	Glycerophospholipids	Lipids and lipid-like molecules	Carbohydrates	Saccharides	Glycerophosphoglycerols	DDA for preferred ion
FT_1.538_295.09567_RP	-0.796703			Bog	significant	Gamma-glutamyl amino acids	Peptides	Amino acids, peptides, and analogues	Carboxylic acids and derivatives	Organic acids and derivatives	Amino acids and Peptides	Small peptides	Dipeptides	DDA for preferred ion
FT_1.259_190.89703_HILIC	-0.796703			Bog	non-signficicant	S-alkyl thiosulfates	NA	S-alkyl thiosulfates	Organic thiosulfuric acids and derivatives	Organic acids and derivatives	Fatty acids	Fatty acyls	Fatty alcohols	DDA for preferred ion
FT_10.726_241.05482_RP	-0.791209			Fen	significant	Glucuronic acid derivatives	Sugar acids and derivatives	Carbohydrates and carbohydrate conjugates	Organooxygen compounds	Organic oxygen compounds	Carbohydrates	Saccharides	Monosaccharides	DDA for preferred ion
FT_4.85_87.00876_HILIC	-0.791209	Pyruvic acid	L2	Fen	significant	Hydroxy acids and derivatives	NA	NA	Hydroxy acids and derivatives	Organic acids and derivatives	Fatty acids	Fatty Acids and Conjugates	Hydroxy fatty acids	DDA for preferred ion
FT_10.358_179.0561_HILIC	-0.791209	Allose (Or some other sugar)	SIRIUS	Fen	non-signficicant	Acyloins	Acyloins	Carbonyl compounds	Organooxygen compounds	Organic oxygen compounds	Carbohydrates	Saccharides	Monosaccharides	DDA for preferred ion
FT_1.447_203.15005_RP	-0.785714	N3,N4-Dimethyl-L-arginine	L2	Bog	significant	Arginine and derivatives	Amino acids and derivatives	Amino acids, peptides, and analogues	Carboxylic acids and derivatives	Organic acids and derivatives	Amino acids and Peptides	Small peptides	Aminoacids	DDA for preferred ion
FT_1.271_135.06503_RP	-0.785714			Bog	significant	NA	NA	NA	NA	NA	NA	NA	NA	DDA for preferred ion
FT_1.421_158.92495_HILIC	-0.785714			Fen	non-signficicant	Alkanesulfonic acids	Alkanesulfonic acids and derivatives	Organosulfonic acids and derivatives	Organic sulfonic acids and derivatives	Organic acids and derivatives	Fatty acids	Fatty acyls	Fatty alcohols	DDA for preferred ion
FT_1.486_83.04907_RP	-0.78022			Fen	non-signficicant	Carbonyl compounds	NA	Carbonyl compounds	Organooxygen compounds	Organic oxygen compounds	Fatty acids	Fatty acyls	Fatty aldehydes	DDA for preferred ion
FT_0.956_474.83307_RP	-0.78022			Fen	significant	Organic phosphoric acids and derivatives	NA	NA	Organic phosphoric acids and derivatives	Organic acids and derivatives	Amino acids and Peptides	Small peptides	Aminoacids	DDA for preferred ion
FT_1.405_133.04933_RP	-0.78022			Fen	non-signficicant	Carbohydrates and carbohydrate conjugates	NA	Carbohydrates and carbohydrate conjugates	Organooxygen compounds	Organic oxygen compounds	Carbohydrates	Saccharides	Monosaccharides	DDA for preferred ion
FT_1.331_173.04188_RP	-0.78022			Bog	significant	Amino acids and derivatives	Amino acids and derivatives	Amino acids, peptides, and analogues	Carboxylic acids and derivatives	Organic acids and derivatives	Amino acids and Peptides	Small peptides	Aminoacids	DDA for preferred ion
FT_1.835_210.0607_RP	-0.78022			Bog	non-signficicant	Alpha amino acids and derivatives	Amino acids and derivatives	Amino acids, peptides, and analogues	Carboxylic acids and derivatives	Organic acids and derivatives	Alkaloids	Pseudoalkaloids	pteridine alkaloids	DDA for preferred ion
FT_1.253_84.0443_RP	-0.78022			Fen	non-signficicant	Ketones	Ketones	Carbonyl compounds	Organooxygen compounds	Organic oxygen compounds	Fatty acids	Fatty acyls	Fatty aldehydes	DDA for preferred ion
FT_2.244_193.03536_HILIC	-0.78022	Iduronate	SIRIUS	Bog	non-signficicant	Glucuronic acid derivatives	Sugar acids and derivatives	Carbohydrates and carbohydrate conjugates	Organooxygen compounds	Organic oxygen compounds	Carbohydrates	Saccharides	Monosaccharides	DDA for preferred ion
FT_2.498_216.98122_HILIC	-0.78022			Fen	significant	3-sulfobenzoic acids	Sulfobenzoic acids	Benzenesulfonic acids and derivatives	Benzene and substituted derivatives	Benzenoids	Shikimates and Phenylpropanoids	Phenolic acids (C6-C1)	Simple phenolic acids	DDA for preferred ion
FT_10.626_207.051_HILIC	-0.78022			Bog	non-signficicant	Hexoses	Monosaccharides	Carbohydrates and carbohydrate conjugates	Organooxygen compounds	Organic oxygen compounds	Carbohydrates	Saccharides	Monosaccharides	DDA for preferred ion
FT_14.903_389.93782_HILIC	-0.78022			Bog	non-signficicant	Arylsulfonic acids and derivatives	Arylsulfonic acids and derivatives	Organosulfonic acids and derivatives	Organic sulfonic acids and derivatives	Organic acids and derivatives	Alkaloids	Nicotinic acid alkaloids	Pyridine alkaloids	DDA for preferred ion
FT_14.841_412.86996_HILIC	-0.78022			Bog	non-signficicant	Monoalkyl phosphates	Alkyl phosphates	Phosphate esters	Organic phosphoric acids and derivatives	Organic acids and derivatives	Amino acids and Peptides	Small peptides	Aminoacids	DDA for preferred ion
FT_16.169_538.83057_HILIC	-0.78022			Bog	significant	NA	NA	NA	NA	NA	NA	NA	NA	DDA for preferred ion
FT_16.12_438.86504_HILIC	-0.78022			Bog	significant	NA	NA	NA	NA	NA	NA	NA	NA	DDA for preferred ion
FT_1.527_145.10826_RP	-0.774725			Bog	significant	Guanidines	NA	Guanidines	Organonitrogen compounds	Organic nitrogen compounds	Alkaloids	Ornithine alkaloids	Polyamines	DDA for preferred ion
FT_1.342_372.13056_RP	-0.774725			Fen	significant	Alpha amino acids and derivatives	Amino acids and derivatives	Amino acids, peptides, and analogues	Carboxylic acids and derivatives	Organic acids and derivatives	Alkaloids	Pseudoalkaloids	pteridine alkaloids	DDA for preferred ion
FT_1.492_147.06505_RP	-0.774725			Fen	non-signficicant	Carboxylic acid esters	Carboxylic acid esters	Carboxylic acid derivatives	Carboxylic acids and derivatives	Organic acids and derivatives	Fatty acids	Saccharides	Monosaccharides	DDA for preferred ion
FT_1.145_163.07117_RP	-0.774725			Bog	significant	Alpha amino acids	Amino acids and derivatives	Amino acids, peptides, and analogues	Carboxylic acids and derivatives	Organic acids and derivatives	Amino acids and Peptides	Small peptides	Aminoacids	DDA for preferred ion
FT_1.511_149.04432_RP	-0.774725			Fen	non-signficicant	Hydroxy acids and derivatives	NA	NA	Hydroxy acids and derivatives	Organic acids and derivatives	Fatty acids	Saccharides	Monosaccharides	DDA for preferred ion

## Sheet: Positive Correlation
Compound_ID	CH4	Name	annotation_type	Site More Abundant	Significantly Different	ClassyFire#most specific class	ClassyFire#level 5	ClassyFire#subclass	ClassyFire#class	ClassyFire#superclass	NPC#pathway	NPC#superclass	NPC#class	MS2
FT_1.513_90.05487_RP	0.967033			Fen	non-signficicant	NA	NA	NA	NA	NA	NA	NA	NA	DDA for preferred ion
FT_1.624_387.07003_HILIC	0.967033			Bog	non-signficicant	Amino acids and derivatives	Amino acids and derivatives	Amino acids, peptides, and analogues	Carboxylic acids and derivatives	Organic acids and derivatives	Alkaloids	Pseudoalkaloids	Purine nucleos(t)ides	DDA for preferred ion
FT_10.164_401.12286_RP	0.961538			Bog	non-signficicant	Catechins	Flavan-3-ols	Flavans	Flavonoids	Phenylpropanoids and polyketides	Shikimates and Phenylpropanoids	Flavonoids	Flavan-3-ols	DDA for preferred ion
FT_14.452_235.02763_RP	0.961538			Bog	non-signficicant	Organic trisulfides	NA	NA	Organic trisulfides	Organosulfur compounds	Fatty acids	Monoterpenoids	Pinane monoterpenoids	DDA for preferred ion
FT_1.517_90.05488_RP	0.956044	Alanine	SIRIUS	Fen	significant	Alpha amino acids	Amino acids and derivatives	Amino acids, peptides, and analogues	Carboxylic acids and derivatives	Organic acids and derivatives	Amino acids and Peptides	Small peptides	Aminoacids	DDA for preferred ion
FT_4.977_86.05997_RP	0.956044	2-Pyrrolidinone	L1	Bog	non-signficicant	Pyrrolidine-2-ones	Pyrrolidine-2-ones	Pyrrolidones	Pyrrolidines	Organoheterocyclic compounds	Alkaloids	Lysine alkaloids	Pyrrolidine alkaloids	DDA for preferred ion
FT_5.945_311.03218_HILIC	0.956044			Bog	non-signficicant	Benzenesulfonic acids and derivatives	NA	Benzenesulfonic acids and derivatives	Benzene and substituted derivatives	Benzenoids	Alkaloids	Tryptophan alkaloids	Simple phenolic acids	DDA for preferred ion
FT_12.446_369.0966_RP	0.950549			Bog	non-signficicant	4'-hydroxyflavonoids	4'-hydroxyflavonoids	Hydroxyflavonoids	Flavonoids	Phenylpropanoids and polyketides	Shikimates and Phenylpropanoids	Isoflavonoids	Flavan-3-ols	DDA for preferred ion
FT_14.451_291.07046_RP	0.950549			Fen	significant	Tricarboxylic acids and derivatives	NA	Tricarboxylic acids and derivatives	Carboxylic acids and derivatives	Organic acids and derivatives	Shikimates and Phenylpropanoids	Phenolic acids (C6-C1)	Simple phenolic acids	DDA for preferred ion
FT_0.944_103.00575_RP	0.950549			Bog	significant	NA	NA	NA	NA	NA	NA	NA	NA	DDA for preferred ion
FT_11.734_171.08036_RP	0.950549			Bog	non-signficicant	NA	NA	NA	NA	NA	NA	NA	NA	DDA for preferred ion
FT_6.267_593.1301_HILIC	0.950549			Bog	non-signficicant	Biflavonoids and polyflavonoids	NA	Biflavonoids and polyflavonoids	Flavonoids	Phenylpropanoids and polyketides	Shikimates and Phenylpropanoids	Flavonoids	Proanthocyanins	DDA for preferred ion
FT_16.333_244.15415_RP	0.945055			Bog	significant	Carbamate esters	Amino acids and derivatives	Amino acids, peptides, and analogues	Carboxylic acids and derivatives	Organic acids and derivatives	Amino acids and Peptides	Lysine alkaloids	Piperidine alkaloids	DDA for preferred ion
FT_12.965_607.18068_RP	0.945055			Bog	non-signficicant	Biflavonoids and polyflavonoids	NA	Biflavonoids and polyflavonoids	Flavonoids	Phenylpropanoids and polyketides	Shikimates and Phenylpropanoids	Flavonoids	Proanthocyanins	DDA for preferred ion
FT_8.786_245.05886_RP	0.945055			Bog	non-signficicant	Alpha amino acids and derivatives	Amino acids and derivatives	Amino acids, peptides, and analogues	Carboxylic acids and derivatives	Organic acids and derivatives	Amino acids and Peptides	β-lactams	Cephalosporins	DDA for preferred ion
FT_1.299_194.10209_RP	0.945055			Fen	non-signficicant	Alpha amino acids	Amino acids and derivatives	Amino acids, peptides, and analogues	Carboxylic acids and derivatives	Organic acids and derivatives	Amino acids and Peptides	Small peptides	Aminoacids	DDA for preferred ion
FT_13.949_203.07008_RP	0.945055			Bog	non-signficicant	Organic phosphonic acids and derivatives	NA	NA	Organic phosphonic acids and derivatives	Organic acids and derivatives	Alkaloids	Monoterpenoids	Pyridine alkaloids	DDA for preferred ion
FT_12.567_265.10698_RP	0.945055			Bog	non-signficicant	Coumarins and derivatives	NA	NA	Coumarins and derivatives	Phenylpropanoids and polyketides	Shikimates and Phenylpropanoids	Coumarins	Simple coumarins	DDA for preferred ion
FT_17.16_331.24767_RP	0.945055			Bog	non-signficicant	Beta hydroxy acids and derivatives	NA	Beta hydroxy acids and derivatives	Hydroxy acids and derivatives	Organic acids and derivatives	Fatty acids	Glycerolipids	Hydroxy fatty acids	DDA for preferred ion
FT_3.06_657.16094_HILIC	0.945055			Bog	non-signficicant	Biflavonoids and polyflavonoids	NA	Biflavonoids and polyflavonoids	Flavonoids	Phenylpropanoids and polyketides	Shikimates and Phenylpropanoids	Flavonoids	Proanthocyanins	DDA for preferred ion
FT_1.656_373.1295_HILIC	0.945055			Bog	non-signficicant	Catechins	Flavan-3-ols	Flavans	Flavonoids	Phenylpropanoids and polyketides	Shikimates and Phenylpropanoids	Flavonoids	Flavan-3-ols	DDA for preferred ion
FT_12.483_189.09086_RP	0.93956			Bog	non-signficicant	Styrenes	NA	Styrenes	Benzene and substituted derivatives	Benzenoids	Polyketides	Phenylpropanoids (C6-C3)	Simple coumarins	DDA for preferred ion
FT_13.034_228.10172_RP	0.93956	NP-015145	L2	Bog	non-signficicant	Naphthalenes	NA	NA	Naphthalenes	Benzenoids	Alkaloids	Tyrosine alkaloids	Isoquinoline alkaloids	DDA for preferred ion
FT_11.382_309.09667_RP	0.93956			Bog	significant	Coumaric acids and derivatives	Coumaric acids and derivatives	Hydroxycinnamic acids and derivatives	Cinnamic acids and derivatives	Phenylpropanoids and polyketides	Shikimates and Phenylpropanoids	Phenylpropanoids (C6-C3)	Cinnamic acids and derivatives	DDA for preferred ion
FT_11.734_261.11194_RP	0.93956			Bog	non-signficicant	1-benzopyrans	NA	1-benzopyrans	Benzopyrans	Organoheterocyclic compounds	Polyketides	Coumarins	Chromones	DDA for preferred ion
FT_0.948_147.01371_RP	0.93956			Bog	significant	Azoles	NA	NA	Azoles	Organoheterocyclic compounds	Alkaloids	Small peptides	Aminoacids	DDA for preferred ion
FT_1.323_160.0603_RP	0.93956			Fen	non-signficicant	Alpha amino acid esters	Amino acids and derivatives	Amino acids, peptides, and analogues	Carboxylic acids and derivatives	Organic acids and derivatives	Amino acids and Peptides	Small peptides	Aminoacids	DDA for preferred ion
FT_10.429_263.10248_RP	0.93956			Bog	non-signficicant	Amino acids and derivatives	Amino acids and derivatives	Amino acids, peptides, and analogues	Carboxylic acids and derivatives	Organic acids and derivatives	Alkaloids	Pseudoalkaloids	Phenylalanine-derived alkaloids	DDA for preferred ion
FT_9.447_265.1069_RP	0.93956			Bog	non-signficicant	Organic phosphonic acids	NA	Organic phosphonic acids	Organic phosphonic acids and derivatives	Organic acids and derivatives	Alkaloids	Pseudoalkaloids	Phenylalanine-derived alkaloids	DDA for preferred ion
FT_11.355_273.0756_RP	0.934066	Alternariolmethylether	L2	Bog	significant	Chromones	Chromones	1-benzopyrans	Benzopyrans	Organoheterocyclic compounds	Shikimates and Phenylpropanoids	Chromanes	Chromones	DDA for preferred ion
FT_12.474_274.10722_RP	0.934066	2-morpholinophenyl 2-furoate	L2	Bog	non-signficicant	Proline and derivatives	Amino acids and derivatives	Amino acids, peptides, and analogues	Carboxylic acids and derivatives	Organic acids and derivatives	Shikimates and Phenylpropanoids	Small peptides	Dipeptides	DDA for preferred ion
FT_12.473_259.09633_RP	0.934066			Bog	non-signficicant	Kavalactones	NA	NA	Kavalactones	Phenylpropanoids and polyketides	Shikimates and Phenylpropanoids	Styrylpyrones	Kavalactones and derivatives	DDA for preferred ion
FT_16.332_144.10179_RP	0.934066	DL-Stachydrine	L2	Bog	significant	N-alkylpyrrolidines	NA	N-alkylpyrrolidines	Pyrrolidines	Organoheterocyclic compounds	Alkaloids	Ornithine alkaloids	Aminoacids	DDA for preferred ion
FT_11.794_147.04393_RP	0.934066	[Similar to: Coumarin]	L2	Bog	non-signficicant	Chromones	Chromones	1-benzopyrans	Benzopyrans	Organoheterocyclic compounds	Polyketides	Coumarins	Chromones	DDA for preferred ion
FT_12.6_406.24331_RP	0.934066			Bog	non-signficicant	Tricarboxylic acids and derivatives	NA	Tricarboxylic acids and derivatives	Carboxylic acids and derivatives	Organic acids and derivatives	Fatty acids	Fatty esters	Open-chain polyketides	DDA for preferred ion
FT_12.626_315.08621_RP	0.934066			Bog	non-signficicant	Flavanones	Flavanones	Flavans	Flavonoids	Phenylpropanoids and polyketides	Shikimates and Phenylpropanoids	Flavonoids	Flavanones	DDA for preferred ion
FT_12.501_437.12279_RP	0.934066			Bog	non-signficicant	3-hydroxyflavonoids	3-hydroxyflavonoids	Hydroxyflavonoids	Flavonoids	Phenylpropanoids and polyketides	Shikimates and Phenylpropanoids	Flavonoids	Flavan-3-ols	DDA for preferred ion
FT_12.546_285.07558_RP	0.934066			Bog	non-signficicant	1-hydroxy-2-unsubstituted benzenoids	NA	1-hydroxy-2-unsubstituted benzenoids	Phenols	Benzenoids	Polyketides	Isoflavonoids	Pterocarpan	DDA for preferred ion
FT_9.762_305.06542_RP	0.934066	Taxifolin-Related	SIRIUS	Bog	non-signficicant	Catechins	Flavan-3-ols	Flavans	Flavonoids	Phenylpropanoids and polyketides	Shikimates and Phenylpropanoids	Flavonoids	Dihydroflavonols	DDA for preferred ion
FT_3.07_211.02483_HILIC	0.934066			Bog	non-signficicant	Gallic acids	Hydroxybenzoic acid derivatives	Benzoic acids and derivatives	Benzene and substituted derivatives	Benzenoids	Shikimates and Phenylpropanoids	Phenolic acids (C6-C1)	Simple phenolic acids	DDA for preferred ion
FT_10.968_374.12317_RP	0.928571			Bog	significant	Alpha amino acids	Amino acids and derivatives	Amino acids, peptides, and analogues	Carboxylic acids and derivatives	Organic acids and derivatives	Alkaloids	Flavonoids	Dipeptides	DDA for preferred ion
FT_14.332_242.09353_RP	0.928571			Bog	non-signficicant	1-benzopyrans	NA	1-benzopyrans	Benzopyrans	Organoheterocyclic compounds	Shikimates and Phenylpropanoids	Xanthones	Plant xanthones	DDA for preferred ion
FT_0.946_68.98206_RP	0.928571			Bog	significant	NA	NA	NA	NA	NA	NA	NA	NA	DDA for preferred ion
FT_10.513_241.08573_RP	0.928571			Bog	non-signficicant	Organonitrogen compounds	NA	NA	Organonitrogen compounds	Organic nitrogen compounds	Alkaloids	Ornithine alkaloids	Polyamines	DDA for preferred ion
FT_12.542_315.12255_RP	0.928571			Bog	non-signficicant	Chalcones and dihydrochalcones	NA	Chalcones and dihydrochalcones	Linear 1,3-diarylpropanoids	Phenylpropanoids and polyketides	Shikimates and Phenylpropanoids	Flavonoids	Chalcones	DDA for preferred ion
FT_10.949_213.09085_RP	0.928571			Bog	non-signficicant	Stilbenes	NA	NA	Stilbenes	Phenylpropanoids and polyketides	Shikimates and Phenylpropanoids	Stilbenoids	Monomeric stilbenes	DDA for preferred ion
FT_10.522_243.13377_RP	0.928571			Bog	non-signficicant	Benzenoids	NA	NA	NA	Benzenoids	Alkaloids	Nicotinic acid alkaloids	Pyridine alkaloids	DDA for preferred ion
FT_5.802_421.11419_HILIC	0.928571			Bog	non-signficicant	Catechins	Flavan-3-ols	Flavans	Flavonoids	Phenylpropanoids and polyketides	Shikimates and Phenylpropanoids	Flavonoids	Flavan-3-ols	DDA for preferred ion
FT_11.681_274.1072_RP	0.923077	2-morpholinophenyl 2-furoate	L2	Bog	non-signficicant	Proline and derivatives	Amino acids and derivatives	Amino acids, peptides, and analogues	Carboxylic acids and derivatives	Organic acids and derivatives	Shikimates and Phenylpropanoids	Small peptides	Dipeptides	DDA for preferred ion
FT_11.7_277.10684_RP	0.923077			Bog	non-signficicant	4'-hydroxyflavonoids	4'-hydroxyflavonoids	Hydroxyflavonoids	Flavonoids	Phenylpropanoids and polyketides	Shikimates and Phenylpropanoids	Flavonoids	Flavan-3-ols	DDA for preferred ion
FT_9.876_317.10174_RP	0.923077			Bog	non-signficicant	1-benzopyrans	NA	1-benzopyrans	Benzopyrans	Organoheterocyclic compounds	Shikimates and Phenylpropanoids	Flavonoids	Flavan-3-ols	DDA for preferred ion
FT_12.69_317.1018_RP	0.923077			Bog	non-signficicant	1-benzopyrans	NA	1-benzopyrans	Benzopyrans	Organoheterocyclic compounds	Shikimates and Phenylpropanoids	Flavonoids	Flavan-3-ols	DDA for preferred ion
FT_10.046_579.14932_RP	0.923077	Endotelon	SIRIUS	Bog	non-signficicant	Biflavonoids and polyflavonoids	NA	Biflavonoids and polyflavonoids	Flavonoids	Phenylpropanoids and polyketides	Shikimates and Phenylpropanoids	Flavonoids	Proanthocyanins	DDA for preferred ion
FT_10.838_579.14939_RP	0.923077	Endotelon	SIRIUS	Bog	non-signficicant	Biflavonoids and polyflavonoids	NA	Biflavonoids and polyflavonoids	Flavonoids	Phenylpropanoids and polyketides	Shikimates and Phenylpropanoids	Flavonoids	Proanthocyanins	DDA for preferred ion
FT_0.948_133.03442_RP	0.923077			Bog	significant	NA	NA	NA	NA	NA	NA	NA	NA	DDA for preferred ion
FT_9.741_469.11023_RP	0.923077			Bog	non-signficicant	Inositol phosphates	Cyclic alcohols and derivatives	Alcohols and polyols	Organooxygen compounds	Organic oxygen compounds	Carbohydrates	Saccharides	Cyclitols	DDA for preferred ion
FT_13.759_381.11783_RP	0.923077			Bog	non-signficicant	Phenolic glycosides	Glycosyl compounds	Carbohydrates and carbohydrate conjugates	Organooxygen compounds	Organic oxygen compounds	Shikimates and Phenylpropanoids	Phenolic acids (C6-C1)	Simple phenolic acids	DDA for preferred ion
FT_9.101_171.06509_RP	0.923077			Bog	significant	Carboxylic acids	NA	Carboxylic acids	Carboxylic acids and derivatives	Organic acids and derivatives	Polyketides	Phenolic acids (C6-C1)	Simple phenolic acids	DDA for preferred ion
FT_10.787_217.08574_RP	0.923077			Bog	non-signficicant	Alkyl aryl ethers	Alkyl aryl ethers	Ethers	Organooxygen compounds	Organic oxygen compounds	Polyketides	Naphthalenes	Naphthoquinones	DDA for preferred ion
FT_10.793_199.07519_RP	0.923077			Bog	non-signficicant	Coumarins and derivatives	NA	NA	Coumarins and derivatives	Phenylpropanoids and polyketides	Shikimates and Phenylpropanoids	Coumarins	Simple coumarins	DDA for preferred ion
FT_14.222_381.11782_RP	0.923077			Bog	non-signficicant	Phenolic glycosides	Glycosyl compounds	Carbohydrates and carbohydrate conjugates	Organooxygen compounds	Organic oxygen compounds	Shikimates and Phenylpropanoids	Phenolic acids (C6-C1)	Simple phenolic acids	DDA for preferred ion
FT_1.525_100.03918_RP	0.923077			Bog	significant	Isoxazoles	NA	Isoxazoles	Azoles	Organoheterocyclic compounds	Alkaloids	Nicotinic acid alkaloids	Pyridine alkaloids	DDA for preferred ion
FT_11.794_481.18545_RP	0.923077			Bog	non-signficicant	Alkylglucosinolates	Monosaccharides	Carbohydrates and carbohydrate conjugates	Organooxygen compounds	Organic oxygen compounds	Amino acids and Peptides	Glycerolipids	Glucosinolates	DDA for preferred ion
FT_6.588_241.08168_RP	0.923077			Bog	significant	Organothiophosphorus compounds	NA	NA	Organothiophosphorus compounds	Organophosphorus compounds	Alkaloids	Lysine alkaloids	Hydrocarbons	DDA for preferred ion
FT_1.176_211.02481_HILIC	0.923077	Orcinol-dicarboxylic acid	SIRIUS	Bog	non-signficicant	M-phthalic acid and derivatives	Phthalic acid and derivatives	Benzoic acids and derivatives	Benzene and substituted derivatives	Benzenoids	Shikimates and Phenylpropanoids	Phenolic acids (C6-C1)	Simple phenolic acids	DDA for preferred ion
FT_11.167_187.0388_RP	0.917582	Psoralen	L2	Bog	significant	1-benzopyrans	NA	1-benzopyrans	Benzopyrans	Organoheterocyclic compounds	Polyketides	Coumarins	Furocoumarins	DDA for preferred ion
FT_11.264_659.17542_RP	0.917582			Bog	non-signficicant	Biflavonoids and polyflavonoids	NA	Biflavonoids and polyflavonoids	Flavonoids	Phenylpropanoids and polyketides	Shikimates and Phenylpropanoids	Flavonoids	Proanthocyanins	DDA for preferred ion
FT_10.665_374.12325_RP	0.917582			Bog	non-signficicant	Alpha amino acids	Amino acids and derivatives	Amino acids, peptides, and analogues	Carboxylic acids and derivatives	Organic acids and derivatives	Alkaloids	Peptide alkaloids	Phenylethylamines	DDA for preferred ion
FT_10.832_633.15989_RP	0.917582			Bog	non-signficicant	Biflavonoids and polyflavonoids	NA	Biflavonoids and polyflavonoids	Flavonoids	Phenylpropanoids and polyketides	Shikimates and Phenylpropanoids	Flavonoids	Proanthocyanins	DDA for preferred ion
FT_11.464_234.07589_RP	0.917582			Bog	significant	Anilides	NA	Anilides	Benzene and substituted derivatives	Benzenoids	Alkaloids	Small peptides	Simple amide alkaloids	DDA for preferred ion
FT_6.383_402.16037_RP	0.917582			Bog	significant	O-glycosyl compounds	Glycosyl compounds	Carbohydrates and carbohydrate conjugates	Organooxygen compounds	Organic oxygen compounds	Carbohydrates	Aminosugars and aminoglycosides	Disaccharides	DDA for preferred ion
FT_6.438_155.08138_RP	0.917582	Cyclo-Gly-Pro	SIRIUS	Bog	significant	Alpha amino acids and derivatives	Amino acids and derivatives	Amino acids, peptides, and analogues	Carboxylic acids and derivatives	Organic acids and derivatives	Amino acids and Peptides	Small peptides	Dipeptides	DDA for preferred ion
FT_12.443_283.06538_RP	0.917582			Bog	significant	Glucuronic acid derivatives	Sugar acids and derivatives	Carbohydrates and carbohydrate conjugates	Organooxygen compounds	Organic oxygen compounds	Shikimates and Phenylpropanoids	Phenolic acids (C6-C1)	Simple phenolic acids	DDA for preferred ion
FT_11.254_219.11263_RP	0.917582			Bog	non-signficicant	Amino acids and derivatives	Amino acids and derivatives	Amino acids, peptides, and analogues	Carboxylic acids and derivatives	Organic acids and derivatives	Alkaloids	Peptide alkaloids	Imidazole alkaloids	DDA for preferred ion
FT_9.891_321.09672_RP	0.917582			Bog	non-signficicant	Benzene and substituted derivatives	NA	NA	Benzene and substituted derivatives	Benzenoids	Alkaloids	Nicotinic acid alkaloids	Phenylalanine-derived alkaloids	DDA for preferred ion
FT_11.41_233.04429_RP	0.917582			Bog	non-signficicant	Phenols	NA	NA	Phenols	Benzenoids	Polyketides	Chromanes	Chromones	DDA for preferred ion
FT_6.138_212.0374_RP	0.917582			Bog	non-signficicant	Pyrrolidines	NA	NA	Pyrrolidines	Organoheterocyclic compounds	Amino acids and Peptides	Lysine alkaloids	Piperidine alkaloids	DDA for preferred ion
FT_11.154_207.13781_RP	0.917582			Bog	non-signficicant	Benzoyl derivatives	NA	Benzoyl derivatives	Benzene and substituted derivatives	Benzenoids	Terpenoids	Meroterpenoids	Catechols with side chains	DDA for preferred ion
FT_10.25_241.07054_RP	0.917582			Bog	non-signficicant	Cinnamic acids and derivatives	NA	NA	Cinnamic acids and derivatives	Phenylpropanoids and polyketides	Shikimates and Phenylpropanoids	Phenylpropanoids (C6-C3)	Cinnamic acids and derivatives	DDA for preferred ion
FT_11.795_385.12807_RP	0.917582			Bog	non-signficicant	Sulfenyl compounds	NA	NA	Sulfenyl compounds	Organosulfur compounds	Fatty acids	Fatty Acids and Conjugates	Thia fatty acids	DDA for preferred ion
FT_6.609_161.00911_HILIC	0.917582			Bog	non-signficicant	Beta hydroxy acids and derivatives	NA	Beta hydroxy acids and derivatives	Hydroxy acids and derivatives	Organic acids and derivatives	Fatty acids	Fatty Acids and Conjugates	Dicarboxylic acids	DDA for preferred ion
FT_5.086_170.99348_HILIC	0.917582			Bog	non-signficicant	Dicarboxylic acids and derivatives	NA	Dicarboxylic acids and derivatives	Carboxylic acids and derivatives	Organic acids and derivatives	Fatty acids	Fatty Acids and Conjugates	Dicarboxylic acids	DDA for preferred ion
FT_5.939_243.04449_HILIC	0.917582			Bog	non-signficicant	Dipeptides	Peptides	Amino acids, peptides, and analogues	Carboxylic acids and derivatives	Organic acids and derivatives	Amino acids and Peptides	Small peptides	Penicillins	DDA for preferred ion
FT_2.176_167.03257_HILIC	0.917582			Bog	significant	Azoles	NA	NA	Azoles	Organoheterocyclic compounds	Alkaloids	Pseudoalkaloids	pteridine alkaloids	DDA for preferred ion
FT_11.583_275.09118_RP	0.912088	Phloretin	L2	Bog	non-signficicant	3-hydroxyflavonoids	3-hydroxyflavonoids	Hydroxyflavonoids	Flavonoids	Phenylpropanoids and polyketides	Shikimates and Phenylpropanoids	Flavonoids	Flavan-3-ols	DDA for preferred ion
FT_12.696_343.08104_RP	0.912088			Bog	non-signficicant	Pterocarpans	Pterocarpans	Furanoisoflavonoids	Isoflavonoids	Phenylpropanoids and polyketides	Shikimates and Phenylpropanoids	Isoflavonoids	Pterocarpan	DDA for preferred ion
FT_11.135_303.08612_RP	0.912088			Bog	non-signficicant	1-benzopyrans	NA	1-benzopyrans	Benzopyrans	Organoheterocyclic compounds	Shikimates and Phenylpropanoids	Flavonoids	Flavan-3-ols	DDA for preferred ion
FT_6.404_236.07766_RP	0.912088			Bog	significant	6-oxopurines	Purinones	Purines and purine derivatives	Imidazopyrimidines	Organoheterocyclic compounds	Alkaloids	Pseudoalkaloids	pteridine alkaloids	DDA for preferred ion
FT_1.084_394.87377_RP	0.912088			Bog	non-signficicant	NA	NA	NA	NA	NA	NA	NA	NA	DDA for preferred ion
FT_0.951_106.00392_RP	0.912088			Bog	significant	NA	NA	NA	NA	NA	NA	NA	NA	DDA for preferred ion
FT_0.956_87.9934_RP	0.912088			Bog	significant	NA	NA	NA	NA	NA	NA	NA	NA	DDA for preferred ion
FT_9.32_190.10724_RP	0.912088			Bog	significant	Gamma amino acids and derivatives	Amino acids and derivatives	Amino acids, peptides, and analogues	Carboxylic acids and derivatives	Organic acids and derivatives	Amino acids and Peptides	Small peptides	Aminoacids	DDA for preferred ion
FT_12.857_213.09083_RP	0.912088			Bog	non-signficicant	Aryl ketones	Ketones	Carbonyl compounds	Organooxygen compounds	Organic oxygen compounds	Shikimates and Phenylpropanoids	Flavonoids	Chalcones	DDA for preferred ion
FT_6.168_187.10758_RP	0.912088			Bog	non-signficicant	Alpha amino acids and derivatives	Amino acids and derivatives	Amino acids, peptides, and analogues	Carboxylic acids and derivatives	Organic acids and derivatives	Amino acids and Peptides	Small peptides	Simple diketopiperazine alkaloids	DDA for preferred ion
FT_1.374_180.06875_RP	0.912088			Fen	significant	Alpha amino acids	Amino acids and derivatives	Amino acids, peptides, and analogues	Carboxylic acids and derivatives	Organic acids and derivatives	Amino acids and Peptides	Small peptides	Aminoacids	DDA for preferred ion
FT_8.783_175.06113_HILIC	0.912088			Fen	non-signficicant	Methyl-branched fatty acids	Branched fatty acids	Fatty acids and conjugates	Fatty Acyls	Lipids and lipid-like molecules	Fatty acids	Fatty Acids and Conjugates	Hydroxy fatty acids	DDA for preferred ion
FT_1.624_401.08863_HILIC	0.912088			Bog	non-signficicant	Thiamine phosphates	Thiamines	Pyrimidines and pyrimidine derivatives	Diazines	Organoheterocyclic compounds	Alkaloids	Pseudoalkaloids	Purine alkaloids	DDA for preferred ion
FT_6.104_279.07226_HILIC	0.912088			Fen	non-signficicant	Pyrimidones	Pyrimidones	Pyrimidines and pyrimidine derivatives	Diazines	Organoheterocyclic compounds	Carbohydrates	Nucleosides	Pyrimidine nucleos(t)ides	DDA for preferred ion
FT_14.258_255.06499_RP	0.906593	Daidzein	L2	Bog	non-signficicant	Hydroxyflavonoids	NA	Hydroxyflavonoids	Flavonoids	Phenylpropanoids and polyketides	Shikimates and Phenylpropanoids	Isoflavonoids	Isoflavones	DDA for preferred ion
FT_6.2_71.08546_RP	0.906593			Bog	non-signficicant	Terminal alkynes	Acyclic acetylenes	Acetylenes	Unsaturated hydrocarbons	Hydrocarbons	Fatty acids	Fatty acyls	Hydrocarbons	DDA for preferred ion
